# Supplementary material for: Identification of novel drought-responsive microRNAs and trans-acting siRNAs from Sorghum bicolor (L.) Moench by high-throughput sequencing analysis
Source: Front Plant Sci. 2015 Jul 9;6:506. doi: 10.3389/fpls.2015.00506 (PMC4504434; doi:10.3389/fpls.2015.00506)
Supplement: Supplementary file 1 [file TablesS1toS8.XLSX]

## Sheet: Table S1
Table S1: Statistics of sRNA sequences for control and drought stress libraries of drought-susceptible (DS) and tolerant (DT) genotypes
	Control (DS)		Drought stress (DS)		Control (DT)		Drought stress (DT)
Filter applied	Number of reads	Number of distinct reads	Number of reads	Number of distinct reads	Number of reads	Number of distinct reads	Number of reads	Number of distinct reads
Raw reads	18890943	1643163	21740738	1875635	19821595	1775762	22878203	1775236
Adapter removed	8874385	454587	8893606	578992	7554905	510722	12772578	642125
Filter by sequence length (16-30nt)	2686537	232708	2947745	300436	2758787	275407	1673874	220420
Filter by low-complexity sequence	152	137	171	148	167	149	217	198
Filter by invalid sequences	32901	11590	41369	15346	34849	14027	30205	10322
Filter by t/rRNA (matches out)	1979137	42923	3367671	52483	3295577	53306	2514956	46417
Putative small RNAs	5317831	901218	6490176	928230	6177310	922151	5886373	855754

## Sheet: Table S2
Table S2: List of total identified conserved and novel miRNAs in sorghum
miRBase ID	Sequence	Abundance	Start	End	sRNA length	Orientation	Chr	miRNA*	miRNA* Start Coord	miRNA* End Coord	Hairpin Sequence						Hairpin Start	Hairpin End	Hairpin Length	Hairpin Structure	Genomic Hits	Minimum Free Energy (MFE)	Adjusted MFE	Hairpin G/C%	MFEI
novel-sbi-miR-1	AAACGUCUUAUGAUUUGGAUG	3	43907638	43907658	21	+ [Positive strand]	4	UCCGUUCCAAAUUAUAAGACG(1) UUCCAAAUUAUAAGACGUUUU(1) UCCGUUCCAAAUUAUAAGAC(1) CUCCGUUCCAAAUUAUAAGAC(1)	43907526	43907547	CUUACUCCCUCCGUUCCAAAUUAUAAGACGUUUUGGCUUUUCUAGAUACAUUUCUUUUACUAUGUAUCUAGAUAUAAUGUAUAUCUAAGUGCAUAUCAAAAGCAAUGUAUCUAGAAGCCAAAACGUCUUAUGAUUUGGAUGAAGGGAGAGG						43907517	43907667	151	(((.((((({={{{={{{{{{{{{{{{{{{((((((((..((((((((((((.(((((..((((((..((((((((...))))))))..))))))..))))).)))))))))))))))))>>>>>>>>>>>>>>>>>>>>>.)))))))))	2	-82.5	-54.6358	33.7748	1.61765
novel-sbi-miR-2	AAACUUUGGAUAGUUUGACU	8	50663990	50664009	20	+ [Positive strand]	6	UAAGUCAAACUAUUCCAAGUU(1)	50663828	50663849	GGAUAUCUGGUUUUGUCCUAAGUCAAACUAUUCCAAGUUUCACCAAAUUGAUAGAGAAGAGUAUUAGCAUUUACCACAUCAAAGAAGUGAAUAUGCAAAUGUAUUUCGUAUUGGAUAUAAUAAUGCUCAUUUGAUAUCGUGAUUUGUAAAUAUUGUUGUUAUUUUCUAUGGACUUGGUCAAACUUUGGAUAGUUUGACUUAGGAUAAAAGCUGAAAUCC						50663810	50664028	219	((((.((.(.(((((((({{{{{{{{{{{{{{{={{{{{(.(((((.((.((((((((.((((((.(((.((((...((((((..((((((.((((....))))))).(((((....)))))..)))..))))))...))))..))).)))))).......)))))))).)).))))).>>>>>>->>>>>>>>>>>>>)))))))))).).)).))))	5	-76.2	-34.7945	31.0502	1.12059
novel-sbi-miR-3	AAAGAAAGGUAGCUCUGAGGA	2	5278530	5278550	21	+ [Positive strand]	4	CUGAGGGCUACUUUUCUGAG(1)	5278449	5278469	CUGAGGGCUACUUUUCUGAGAUCAGGCAACUCUGGUGUCGUUCCGUUUCACUCGUUAUGCGGUGAUGCACCUGAAAUUGAAAAGAAAGGUAGCUCUGAG						5278449	5278547	99	{{={{{{{{{{{{{{{{===.((((.....((.((((.((((((((............)))).)))))))).))..))))-->>>>>>>>>>>>>>->>	1	-37.3	-37.6768	47.4747	0.793617
novel-sbi-miR-4	AAAGAACCGGUCAGCUGCAAGA	4	46861191	46861212	22	+ [Positive strand]	6	NO	-1	-1	GGUAGGAGUAUCCAUGGCUUAUUUAGCAGGUCCCUGGUUUGAAGAAAGAACCGGUCAGCUGCAAGAUGGACGGACGGUGCCUUGCC						46861146	46861231	86	((((((.(((((..((..((((((.((((.(..(((((((....--->>>>>>>-->->>>>->>>))).))...)))))))))))	1	-30.7	-35.6977	53.4884	0.667391
novel-sbi-miR-5a	AAAGAACCUUUGCCGAGAGCCU	3	5673719	5673740	22	- [Negative strand]	10	NO	-1	-1	AGACUCUCGGCAAAGACCCUUUGCCGAGGGCCGGACAGCCCGGCUCUCGGCAAAGAACCUUUGCCGAGAGCCU						5673718	5673790	73	((.((((((((((((...((((((((((((((((.....))))))))))))>>>>--->>>>>>>>>>>>->>	2	-54.8	-75.0685	63.0137	1.1913
novel-sbi-miR-5b	AAAGAACCUUUGCCGAGAGCCU	3	77553438	77553459	22	- [Negative strand]	2	NO	-1	-1	GGCUCUCGGCAAAGACUCUUUGCCGAGGGCCGGACAGCCCGGCUCUCGGCAAAGAACCUUUGCCGAGAGCC						77553438	77553508	71	((((((((((((((..(((((((((((((((((.....))))))))))))>>>>>-->>>>>>>>>>>>>>	2	-63	-88.7324	64.7887	1.36957
novel-sbi-miR-6	AAAGAGAAAAUUUAGUUGGCU	5	6931566	6931586	21	+ [Positive strand]	3	NO	-1	-1	UCCUCCACAGGCUUAUAGAAAGAGAAAAUUUAGUUGGCUCACUUAUUUUUGAAUAGUGAUCAUGCCAUACAUGAGCAUUCUCCUACUCUCCCAACAACAGAAGAGUAGGAGCGUGCUCACGUAUGACAUGAUCAUAGUUCAAAAUUAAGAGAGCCAAUUGAAUUUUCUCUUUCCAUAGUGGGAAGUUGGUCUAGUCGAGGA						6931547	6931747	201	(((((.((((((((((.(<<<<<<<<<<<<<<<<<<<<<(.((((.((((((((.(((((((((.(((((.(((((((.((((((((((.(........).)))))))))).))))))).))))).))))))))).)))))))).)))).))))))))))))))))))))))).)))..........))))).)).)))))	1	-106.2	-52.8358	39.801	1.3275
novel-sbi-miR-7	AAAGAGAUUCGAUUCGGAACU	3	54334609	54334629	21	- [Negative strand]	6	NO	-1	-1	GAGAUUCGAUUCGGAACUAUUUAUGUAUCGAAGGUCAAUAUGGAAAUUCUUUCAGAGGUUUUCCCUUACUUUGUCCAUGUCAACAAACAAUUCGGAAUACCUCGACUUUUCAGAACAGGUCCGAGUCGAAUAGC						54334492	54334625	134	<--<<<<<<<<<<<<-<<.(((.((....(((((((....(((((....)))))(((((.((((.....(((((........)))))......)))).))))))))))))))))).)).))))))))))))..)	2	-37.7	-28.1343	39.5522	0.711321
miR437	AAAGUUAGAGAACUUUGACU	4	65264911	65264930	20	- [Negative strand]	1	NO	-1	-1	UCAUUUUAGCUGUGUUGAGUCGAAUUUCUCUAACUUUGACCAAAUUUAUGAUAGAAUGAACCAAUAUCUACAACAUCAAAUUUGCAUUAAAUUCUCCAUGAAAUAUGUCUUGAUAUAGCAUUUAUUUGAACUUGUAGAUGCCAGUACAUUUUUCUAUAGACUUGGUCAAAGUUAGAGAACUUUGACUUAGGAAAGCUAAAGUGA						65264893	65265096	204	(((((((((((.(.((((((((((.((((((((((((((((((.((((((..((((((.((...(((((((((..((((((.(((......(((.....))).(((((....))))))))...))))))..)))))))))...)).))))))..)))))).))))))>>>>>>>>>>>>->>>>>>>))).).)))))))))))	1	-81.8	-40.098	30.3922	1.31935
novel-sbi-miR-8	AAAUGGAUGGAUGAACACUGCU	3	69030917	69030938	22	+ [Positive strand]	2	NO	-1	-1	UCAGAAAAUGGAUGGAUGAACACUGCUUGGAAUGAGAUCAUGUCUACUGGGGGGGCAUUCUGACAGGAGUUCAGAAUCCAGCAUUUGG						69030911	69030998	88	(((((---<<<<<---<<<<<-<<<-<..(((((...((.(.((....)).))).)))))..))))..)))))..)))))...)))))	1	-26.8	-30.4545	46.5909	0.653659
novel-sbi-miR-9a	AAAUUAUUAGACGUUUUGGCU	26	62706341	62706361	21	- [Negative strand]	3	NO	-1	-1	AAAUUAUUAGACGUUUUGGCUUUUCUGGAUACAUUGUUUUUGUUAUGUAUCUAGACAUGGUGUAUAUCUAAGUGCAUAUCAAAAGCUAUUUAUCUAGAAUAACCCAAACGUCUUAUAAUUU						62706240	62706360	121	<<<<<<<-<<<<<<<<-<<--.(((((((((.((.(((((((.((((((..((((.(((...))).))))..)))))).))))))).)).)))))))))...)).)))))))).)))))))	3	-60.2	-49.7521	28.0992	1.77059
novel-sbi-miR-9b	AAAUUAUUAGACGUUUUGGCU	26	73396717	73396737	21	+ [Positive strand]	2	AAACAAAAAUGUCUUAUAAUU(1)	73396803	73396824	GUUCCAAAUUAUUAGACGUUUUGGCUUUUCUAGAUAUACGCACUUAGAUAUACAUUUUGUCUAGAUACUUAAUAAAAGCAAUGUAUGUAGAAAAACAAAAAUGUCUUAUAAUUUGGAAU						73396711	73396829	119	(((((<<<<<<<-<<<<<<<<<-<-<((((((.(((((.....(((((((.......)))))))...(((.....)))...))))).)))))}}=}=}}}}}}}}}=}}}}}}))))))	3	-36.6	-30.7563	26.0504	1.18065
novel-sbi-miR-10	AAAUUGUAAGUCGUUCAGGCU	36	23466262	23466282	21	+ [Positive strand]	9	NO	-1	-1	GUACUCCCUGCGUUCCAAAUUGUAAGUCGUUCAGGCUUUUCUAGGUACAUAGCUUUUGCUAUGCAUCUAGAUAUACAUUAUGUCUAGAUCUAGAAAAGCUAGAACGACUUACAAUUUGGAAUGGAUGGAGUAC						23466245	23466377	133	(((((((.(.((((((<<<<<<<<<<<<<<<<-<<<<(((((((...((((((....)))))).(((((((((((...)))))))))))))))))))))).)))))))))))))))))))))).).)))))))	1	-80.4	-60.4511	38.3459	1.57647
novel-sbi-miR-11a	AAAUUGUAAGUCGUUCUGGCU	39	2028936	2028956	21	- [Negative strand]	7	NO	-1	-1	UUCCAAAUUGUAAGUCGUUCUGGCUUUUCUAAGUAGAUUGCUGUGGCUAUGCACCUAUGUAUGUAGAAGAGCCAGAGCGACUUACAAUUUGGAA						2028866	2028959	94	((((<<<<<<<<<<<<<<<<<<<<<((((((.(((.((.(.(((......))).).)).))).)))))))))))))))))))))))))))))))	10	-55	-58.5106	40.4255	1.44737
novel-sbi-miR-11b	AAAUUGUAAGUCGUUCUGGCU	39	2058214	2058234	21	- [Negative strand]	10	NO	-1	-1	UUCCAAAUUGUAAGUCGUUCUGGCUUUUCUAAGUAGAUUGCUAUGGCUAUGCACCUAUGUACGUAGAAGAGCCAGAGCGACUUACAAUUUGGAA						2058144	2058237	94	((((<<<<<<<<<<<<<<<<<<<<<((((((.(((.(((((.........)))...)).))).)))))))))))))))))))))))))))))))	10	-55.6	-59.1489	40.4255	1.46316
novel-sbi-miR-11c	AAAUUGUAAGUCGUUCUGGCU	39	2859058	2859078	21	+ [Positive strand]	4	NO	-1	-1	UACUCCCUCAGUUCCAAAUUGUAAGUCGUUCUGGCUUUCUAGGUACAUAGCUUUUACCAUGUAUCUAGACAUAAUGUAUAUCUAGAUGCAUAGCGAAAGGUAUGUACCUAGAAAAGCCGAAAUGACUUACAAUUUGGAACAAAGGGAGUA						2859042	2859191	150	((((((((..(((((<<<<<<<<<<<<<<<-<<<<<(((((((((((((.((((..(.(((((((((((.(((...))).))))))))))).)..)))).))))))))))).))))))).))))))))))))))))))))..))))))))	10	-91.4	-60.9333	37.3333	1.63214
novel-sbi-miR-11d	AAAUUGUAAGUCGUUCUGGCU	39	15183051	15183071	21	+ [Positive strand]	1	NO	-1	-1	UACUCCUUCCGUUCCAAAUUGUAAGUCGUUCUGGCUUUUUUAGAUACCAAGAUUUUAUUAUGUAUCUAGACCAUAAUGGAUAUCUAGUGCAUAGAAAAAAAGCUAUGUACCUAGAAAAGCCAGAACAACAUAAUUUGGAAUGGAGGGAGUA						15183035	15183185	151	(((((((((((((((<<<<<<<--<<-<<<<<<<<<(((((((......(((((((((((((.........))))))))).)))).((((((((........)))))))))))))))))))))))).))))))))))))))))))))))))	10	-72.8	-48.2119	34.4371	1.4
novel-sbi-miR-11e	AAAUUGUAAGUCGUUCUGGCU	39	26299122	26299142	21	+ [Positive strand]	2	NO	-1	-1	GCUAACUUUCCUCUGUUCCAAAUUGUAAGUCGUUCUGGCUUUUCUAGGUACAUAGCUUUUGCUAUGUAUCUAGACAUAACCUAUAUCCAAGUGCUUAGCAAAAGCUAUGUUCCUACAAAGCCAAAACAACUUACAAUUUGGAACGGAGGGAGUCUUUGGC						26299102	26299261	160	(((((.(((((((((((((<<<<<<<<<<<-<<<-<<<<<((..((((.(((((((((((((((.((((...((.(((...))).))...)))).))))))))))))))).)))).))))))).))).))))))))))))))))))))))))...)))))	10	-82.6	-51.625	39.375	1.31111
novel-sbi-miR-11f	AAAUUGUAAGUCGUUCUGGCU	39	48112317	48112337	21	+ [Positive strand]	5	NO	-1	-1	UACUCCCUCCAUUCCAAAUUGUAAGUCGUUCUGGCUUUUCUAAAUACAUAGCCUUUACUAUGUAUCUAGAUAUAAUGGAUAUCUAGGUGCAUAGCAAAAGCUAUGUAUCUACAAAACCUUGCAAUUUGUAAUGGAAGGAGUA						48112301	48112442	142	((((((.((((((.(<<<<<<<<<<---<<-<<<--.......(((((((((.(((.((((((((((((((((.....)))))))))))))))).))).)))))))))))).))...))))))))))).)))))).))))))	10	-61.9	-43.5915	34.507	1.26327
novel-sbi-miR-11g	AAAUUGUAAGUCGUUCUGGCU	39	55729083	55729103	21	- [Negative strand]	6	NO	-1	-1	UCCCUUCAAUGCAAAUUGUAAGUCGUUCUGGCUUAUGGAGAUACAUAGCAUCUGCUAUGUACCUAGAUACAUAGUAAAAGCAGCCAUGUAUCUCUAGAAGCCCGAACGACUUACAAUUUGGAAUGGAGGGA						55728984	55729114	131	((((((((.(.(<<<<<<<<<<<<<<<<-<<<<(.(((((((((((.((...(((((((((......)))))))))......)).))))))))))).))))).))))))))))))))))).).))))))))	10	-73.2	-55.8779	41.2214	1.35556
novel-sbi-miR-11h	AAAUUGUAAGUCGUUCUGGCU	39	58802927	58802947	21	+ [Positive strand]	3	NO	-1	-1	UGCACUCCCACCGUUCCAAAUUGUAAGUCGUUCUGGCUUUUUUAGAUACAUAGCUUUUAAUAUGUAUCUAAAGUCUAGACAUAAUGUAUAUCAUAACAAAAGCUAUGUACCCAGAAAAGCCAAAACGACUUACAGUUUGGAAUGUAUGGAGUAGUA						58802909	58803064	156	((((((((...((((((<<<<<<<<<<<<<<<-<<<<<(((((.(.((((((((((((..((((..((((.....))))))))(((.....)))...)))))))))))).).)))))))))).)))))))))))))))))))))...))))).)))	10	-70.1	-44.9359	34.6154	1.29815
novel-sbi-miR-11i	AAAUUGUAAGUCGUUCUGGCU	39	71672713	71672733	21	+ [Positive strand]	2	NO	-1	-1	UACUCCCUCCUUAGUUCCAAAUUGUAAGUCGUUCUGGCUUUUCUAGGUAUAUAUAGAUUUUGUUACGCACCUAGAUAUACAUUAUGUCUAGAUACAUAAUAUAUGUAUCUAGAAAAGUCAGAACGACUUACAAUUUGCGGAGGGAGUA						71672694	71672841	148	((((((((((.......(<<<<<<<<<<<<<<<<<<<<<((((((((((((((((.....(((.......(((((((((...)))))))))..)))...)))))))))))))))))))))))))))))))))))))).))))))))))	10	-78.9	-53.3108	34.4595	1.54706
novel-sbi-miR-12	AAAUUGUAGGAUGUUUUGACU	3	6763428	6763448	21	- [Negative strand]	2	NO	-1	-1	GUACUCCCUCCAUUCCAAAUUGUAGGAUGUUUUGACUUUUCUACAUAAAUAGCUUUUGCUAUGCACUUAGAUAUACAAUAUGUCUAGAUACAUAGUAAAAGCAAUGUAUCUGAGAAAGCCAAAACGUCUUACAAUUUGCAACGGAGGGAGUAC						6763311	6763463	153	(((((((((((.((.(<<<<<<<<<<<<<<<<<<-<<((..((.(((.((.((((((((((((...(((((((((...)))))))))...)))))))))))).)).))).))..)))).))))))))))))))))))).)).)))))))))))	1	-74	-48.366	35.2941	1.37037
novel-sbi-miR-13	AACAACGAGAUAUGUAAGGCCU	2	55438994	55439015	22	- [Negative strand]	5	GACACUGUAGCAUUUUCGUUUG(1) ACACUGUAGCAUUUUCGUUUGU(1) AUGGACACUGUAGCAUUUUCGU(1)	55438941	55438962	ACAACGAGAUAUGUAAGGCCUUGUUUAGUUCCGAAAAAUUUUGGGAAAUGGACACUGUAGCAUUUUCGUUUGU						55438941	55439013	73	<<<<<<<<<-<<<<---<<--((((((.((((.((.....)).)))).))}}}}==}}=}}}}}}}}}=}}})	1	-18.9	-25.8904	36.9863	0.7
novel-sbi-miR-14	AACAGAAAAACGUCAUGAGAC	3	62311997	62312017	21	+ [Positive strand]	1	NO	-1	-1	UGCAGAAUAUCAAUCAUCUCUCAAUGACGUAUCUGUUAAUCCAACAGAAAAACGUCAUGAGACUCACAUGCCCCAAUGCA						62311954	62312033	80	((((..............(((((.((((((.((((((.....>>>>>>--->>>>>>>>>>>-.............))))	1	-21.19	-26.4875	40	0.662188
novel-sbi-miR-15	AACCAGAGGACAUUAUGAGAC	3	59084677	59084697	21	- [Negative strand]	1	NO	-1	-1	AGAGAGUAACCAUGUGUCCCAUGAUGUCCUCUGGUUGACAAUAUUGGUGUCUCAUUACAUGAGCAUGACAGUGUUUACAGUGUGUUUUAAUCUAUGUUGCAUCUUGCAUUUUUUUUUCCAAAUUAAAACAAACUGUAGACACUGUCAUGCUCAUGUAAUGAGACGAGCUAAUAUCAUCAACCAGAGGACAUUAUGAGACAGUUAUGGUGCUGAACUCU						59084657	59084874	218	((((((((.(((((((((.(((((((((((((((((((..(((((((((((((((((((((((((((((((((((((((((.(((((((((......(((.....))).............))))))))).)))))))))))))))))))))))))))))))))..))))))))..))>>>>>>>>>>>>>>>>>->>>)..)))))))))...))))	1	-123.21	-56.5183	37.6147	1.50256
novel-sbi-miR-16	AACCGAAGCGGACAUCAUAAC	3	5827238	5827258	21	- [Negative strand]	4	NO	-1	-1	AACCGAAGCGGACAUCAUAACCCGCCCGCUACGGUUAAUGCAUUUACCGUAGCGGGCGUGUUACGAUGCCCGCUUCGGUU						5827178	5827257	80	<<<<<<<<<<<-<<<<-<<<<.(((((((((((((..........))))))))))))).)))).)))).)))))))))))	1	-56.8	-71	56.25	1.26222
novel-sbi-miR-17	AACCGCCUGUAGAAUUUUGU	3	9804009	9804028	20	+ [Positive strand]	5	NO	-1	-1	CAGGCGGUUCUGUUAUGAGAACCGCCUGUAGAAUUUUGUUUCUGCAGGUGGCUCACAUGAACGAACCGCCUGUAGAAAUUUAUUUCUACAGGCGGCUCACAUAAAUGAACCGCCUG						9803989	9804104	116	((((((((((..(((((.(<-<<<<<<<<<<<<-<--<<((((((((((((.((........)).))))))))))))))..).)))))))))))).)).)))))..))))))))))	1	-72.9	-62.8448	47.4138	1.32545
novel-sbi-miR-18	AACCGCGGGUAUUCAUUUGGA	2	72768594	72768614	21	- [Negative strand]	1	CUCCAAACGGAUACCCGCGGUU(1)	72768696	72768717	UAAGGAUGGGGACGGUGCUCCAAACGGAUACCCGCGGUUCUUCUCUAGUGUAGCUAAAUGAACUAAAUGAAAAAAUGAGGGAAGAAAUUGUUUAUUUAGUUCAUAAAAUUACACUAGAGAAAAACCGCGGGUAUUCAUUUGGAAGACCACCCCCAUCCUUA						72768575	72768735	161	(((((((((((..(((.={{{{{{={{{{{{{{{{{{{{.(((((((((((((....((((((((((((((..(((..........))).))))))))))))))....))))))))))))).>>>>>>>>>>>>>>->>>>>>..)))..)))))))))))	1	-90.3	-56.087	40.3727	1.38923
novel-sbi-miR-19	AACCUCUUAAGUUCAAAUAUU	3	13369877	13369897	21	- [Negative strand]	3	UAUUUGAACUAAAGAGGUUUA(5)	13369816	13369836	GGUGCACCUCGAAACCUCUUAAGUUCAAAUAUUUGUACUACUUCUUAAUUGUUUUGGAGAAGUAGUAUAAAUAUUUGAACUAAAGAGGUUUAGAGGUGCACC						13369807	13369908	102	((((((((((.(<<<<<<<<-<<<<<<<<<<<<(((((((((((((..........)))))))))))))))}}}}}}}}}}=}}}}}}}}}=))))))))))	1	-66.3	-65	34.3137	1.89429
novel-sbi-miR-20	AACUGUAGCGCUAUCUAAAGG	2	589020	589040	21	- [Negative strand]	1	UUUAGGUCUUGUUGUUGGAGA(1)	589066	589086	CACCCAUUUGCAGAGAGUGUUGUCUUUUAGGUCUUGUUGUUGGAGAAGACUAAAAAUAGGUAUGGAACCUUUUAACUGUAGCGCUAUCUAAAGGACAAAUGGGUCUUGUAUUUUGGGUG						588994	589112	119	((((((..((((.(((.(.(((((({{{{{{{=={{{{{=={=={{(..........((((.....)))))))-->-->>>>>-->>>>>>>>>))))...).)))))))...))))))	1	-35.1	-29.4958	39.4958	0.746808
novel-sbi-miR-21	AAGAACCGGUCAGCUGCAAGA	4	46861192	46861212	21	+ [Positive strand]	6	NO	-1	-1	GGUAGGAGUAUCCAUGGCUUAUUUAGCAGGUCCCUGGUUUGAAGAAAGAACCGGUCAGCUGCAAGAUGGACGGACGGUGCCUUGCC						46861146	46861231	86	((((((.(((((..((..((((((.((((.(..(((((((.....-->>>>>>>-->->>>>->>>))).))...)))))))))))	1	-30.7	-35.6977	53.4884	0.667391
novel-sbi-miR-22	AAGAAUACCGUGUGUGCGCC	4	59450785	59450804	20	+ [Positive strand]	6	NO	-1	-1	GCUGCGCGGUGCACACAAAGCGAGCUAUUCUUUCGCCUUUUACUAAAGAAUACCGUGUGUGCGCCGCAAAUAGCAGC						59450739	59450815	77	((((((((((((((((...(((.(.((((((((.(.......).)>>>>>>>>>>>>>>>>>>>>)).....)))))	3	-34.8	-45.1948	51.9481	0.87
novel-sbi-miR-23	AAGAAUCCGUUGUAGUCUAGC	4	9602981	9603001	21	+ [Positive strand]	2	NO	-1	-1	CAGAUACGUAGCACAAGAAUCCGUUGUAGUCUAGCUGGUUAGGAUACUCGGCUCUCACCCGAGAGACCCGGGUUCGAGUCCCGGCAACGGAAAUUUUUUUGCUUUUCUG						9602966	9603074	109	((((.....((((.<<<<<<<<<<<<<--<<<<<-...)))))......(((((..(((((.......)))))..)))))...))))))))..))))).))))..))))	1	-36.7	-33.6697	50.4587	0.667273
novel-sbi-miR-24	AAGAAUCCGUUGUAGUCUAGCU	4	9602981	9603002	22	+ [Positive strand]	2	NO	-1	-1	CAGAUACGUAGCACAAGAAUCCGUUGUAGUCUAGCUGGUUAGGAUACUCGGCUCUCACCCGAGAGACCCGGGUUCGAGUCCCGGCAACGGAAAUUUUUUUGCUUUUCUG						9602966	9603074	109	((((.....((((.<<<<<<<<<<<<<--<<<<<--..)))))......(((((..(((((.......)))))..)))))...))))))))..))))).))))..))))	1	-36.7	-33.6697	50.4587	0.667273
novel-sbi-miR-25	AAGAUAUGUAUCUAGAAAGGC	3	29534265	29534285	21	- [Negative strand]	1	GCUUUUCUAGAUACAUUGCU(1) UUGGCUUUUCUAGAUACAUUG(1)	29534329	29534348	GUACUCCCUCCUUUUCAAAUUAUAAGACGUUUUGGCUUUUCUAGAUACAUUGCUUUUACUAUGUAUCUAGACAAUAGUGUAUAUCUAAGUGCAUAGCAAAAGAUAUGUAUCUAGAAAGGCCAAAACGUCUUAUAAUUUGGGAGGGAGUAU						29534234	29534383	150	(((((((((((....((((((((((((((((((({{{{{{{{{{{{{{{{=={{(((.(((((((..((((............))))..))))))).))>>>-->>>>>>>>>>>>>>>>))))))))))))))))))))))))))))))	1	-86.7	-57.8	33.3333	1.734
novel-sbi-miR-26	AAGAUGACGGAGCUUUCGGGGG	8	35595187	35595208	22	+ [Positive strand]	9	NO	-1	-1	UGAAGAUGACGGAGCUUUCGGGGGCGUCGGGUCGACGCUCAUCUCUGACUGGUGCGACGAGUAUCAGGAUGAGCUCCUCGUACUAAUGUUCUUGAGGGCCUUCCCUGCGUUCUUCA						35595184	35595299	116	((<<<<<<--<<<<<<<<<<<<<<(((..(..(((.(((((((.....(((((((.....))))))))))))))...)))..)..))))))))))))))..)))...)).))))))	3	-48.9	-42.1552	56.0345	0.752308
novel-sbi-miR-27	AAGCAGAAGGCCGUAGGUUC	14	14608760	14608779	20	+ [Positive strand]	3	NO	-1	-1	GAACGAUGACCAUCUUGUUCGUCGAGAGAGCUGUACGCCCACCCCCUACCUGGCGCGCCCUACCUAGCGCGCCACUAUCGACGAAAGCAGAAGGCCGUAGGUUC						14608675	14608778	104	((((.(((.((.(((..((((((((..(.((.....)).)..........((((((((........))))))))...)))))))>--->>>->>->>>-->>>>	10	-38.2	-36.7308	60.5769	0.606349
miR390	AAGCUCAGGAGGGAUAGCGCC	17	2870996	2871016	21	+ [Positive strand]	1	NO	-1	-1	GGUAUGGAACAAUCCUUGAAGCUCAGGAGGGAUAGCGCCUAGGAAAACACAUAGAUUGGAGCUAGCCAUGAGGAGAAAGAGAGAGAGAGGCAGCAGAGCGAGAUGCAUGUGAAUCUCUGAAUCUGCUCAUCUCUUUCUCUUUCUCAAGGUUGGUUCUGUCUAUCAAUCUGAAGCGCUAUCUAUCCUGAGCUCCACGGCUUGUUCUUACC						2870977	2871185	209	((((.(((((((.((.((-<<<<<<<<<-<<<<<<<<<-..(((......((((((.((((((((((.....((((((((((((((((.(.((((((..(((((........)))))....))))))).))))))))))))))))..))))))))))))))))...)))...))))))))).))))))))).)).)).)))))))))))	1	-108.4	-51.866	47.3684	1.09495
novel-sbi-miR-28	AAGGACGGCUGAGAACACCAGC	3	4930864	4930885	22	- [Negative strand]	8	NO	-1	-1	GUCUACUGUAAGGACGGCUGAGAACACCAGCCGCCCUUACUAGUGACCACUGUACACCAGACACCCUUACUGUGAGCAUUAGUAAGGGCAGCUGGUGUUUCAGCCGCCCCUAUUGUCUGC						4930774	4930893	120	((..((.((<-<<-<<<<<<<<<-<<<<<<<.(((((((((((((..(((.(((.............))).)))..))))))))))))).)))))))))))))))).)).))).))..))	1	-61.72	-51.4333	54.1667	0.949539
novel-sbi-miR-29	AAGUCAAUGAAUCUAGAAAAGC	2	54450314	54450335	22	+ [Positive strand]	6	UUGGCUUUUCUAGAUACAUUG(1)	54450247	54450268	UUUUGGCUUUUCUAGAUACAUUGCUUUAACUAUGUAUCUAGAUAUAGUGUAUAUCUAAGUGCAUAGCAAAGUCAAUGAAUCUAGAAAAGCCAAAA						54450245	54450339	95	(({{{{{{{{{{{{{{{={{{{{((((..(((((((..((((((((...))))))))..))))))).)>>>->>>>>->>>>>>>>>>>>)))))	1	-47.1	-49.5789	29.4737	1.68214
novel-sbi-miR-30	AAGUCUGUAGAAAAAUGUACC	4	55084028	55084048	21	- [Negative strand]	9	NO	-1	-1	GUCCAACAUUUACUUUGGCCAAGUCUGUAGAAAAAUGUACCAACAUCUAGGAUACCAAAUAAACGCACUAUUAAGACAUUUCAUGGUGAUUCUAGUGAUUUUUUUAUGCUCUAAAUGUUGGUGCAUUUUUCUACAAACUUGGUCAAAGUUAGAUAUGUUUGUUUUAGGAU						55083898	55084067	170	(((((((((..(((((((((<<<<-<<<<<<<<<<<<<<<<(((((.(((..((..(((......(((((......((((....))))....)))))....)))..))..))).))))))))))))))))))))).))))))))))))).....))))).......))))	1	-62.71	-36.8882	32.3529	1.14018
novel-sbi-miR-31	AAGUGCUCCUGGACGACUCUUU	3	30815428	30815449	22	- [Negative strand]	9	NO	-1	-1	CUAGGUUAAAUUGCGUAUAGAAAGAGAUUUGUCUCGUAAGAGCAGGUUGAAGCGCAUAGGCAACUUCAGCUAUAUGCUUAACACAUGCAAAUCUAACGAAGUGCUCCUGGACGACUCUUUCUUUGAGAUUCCGUAAGUAACCUAG						30815402	30815546	145	((((((((..(((((((.((((((((..((((((.(...(((((((((((((.((....))..))))))))...))))).......(((..((....)>-->>>-->->>>>>>>>>>>>)).))......))))).))))))))	1	-43.8	-30.2069	41.3793	0.73
novel-sbi-miR-32	AAGUUGCGAUGUCGGAUGCCU	5	15586087	15586107	21	- [Negative strand]	10	NO	-1	-1	GAGCAAGUUGCGAUGUCGGAUGCCUAAAACCCAAACAUCUUCACAAAACCCAAACAUCUCCACAAACCCACACGCAUGGAGCAUGUGUUGGUGUUUAGGCCUCCGACAUCGCAACUUCCUC						15585990	15586110	121	(((.<<<<<<<<<<<<<<<<-<<<<(((..((((...................(((((((((..............))))).)))).))))..))))))).)))))))))))))))).)))	1	-53.79	-44.4545	49.5868	0.8965
novel-sbi-miR-33	AAUAAAGUCAGGCGCACUGA	3	7762616	7762635	20	- [Negative strand]	3	NO	-1	-1	UACUACUAUAUAUAAGGCGCAAAGAUUGUUGUUGUCUUUGCUUGUUUGGAAGAUGUCCCUUCUCCAUCGAGAUGGAAUAAAAUAAAGUCAGGCGCACUGAUAUGGUGUG						7762606	7762714	109	(((.(((((((...((((((...((((.(((((.(((...((((..((((.((.......)))))).))))..)))....>>>>>>>>>-->>>>->>->)))))))))	1	-30.7	-28.1651	39.4495	0.713953
novel-sbi-miR-34a	AAUAAGACAAGUGGUUAAACU	13	45763478	45763498	21	- [Negative strand]	4	NO	-1	-1	CACCAAAUUUGACCACUCGUCUUAUUCAAAAGUUUAUGCAAAAUAUCUUGUUUUGUUGUGGUUUGGUUUAUUAAUAAAAGUUCUUCAACUAUGACUUAAAUUUGAUUAUGUUUGUAUAAUUUUUUAAAAUAAGACAAGUGGUUAAACUUAGGAUG						45763470	45763624	155	((((((.((((((((((.((((((((.(((((.(((((((((..(((..((((.((..(((((.((...(((......)))...)))))))..))..))))..)))....))))))))).)))))..>>>>>>>>->>>>>>>>>>->).)).))	5	-44.3	-28.5806	25.8065	1.1075
novel-sbi-miR-34b	AAUAAGACAAGUGGUUAAACU	13	72378590	72378610	21	- [Negative strand]	1	NO	-1	-1	GUUUGACUUUUUUACCUCAAGUUUGACCACCUGUUUUAUUCAAAAAAAUUGUGCAAAUAUAGUCAAAUUCAAGUCAUUCUUGAAGAACUUUUAUUAAUAAACCAAGCCAUGAAAAAAGAAGUGAUAUUUUACACAAAUUUUUGAAUAAGACAAGUGGUUAAACUUGGUGUCAAAAAGUCAAAC						72378570	72378752	183	((((((((((((.((.((((((((((((((.(((((((((((((((..(((((.(((....((((..((((((.....))))))...(((((.(((.............))).)))))...))))..))).))))).))))))>>>>>>>>>->>>>>>>>>>>))).)).))))))))))))	5	-63.52	-34.7104	27.8689	1.24549
novel-sbi-miR-35	AAUAAGUUUGACCACUCGUCU	2	59764669	59764689	21	- [Negative strand]	2	AUAAGACGAGUGGUCAAACUU(3) UAAGACGAGUGGUCAAACUU(1) AUAAGACGAGUGGUCAAACU(4) AAUAAGACGAGUGGUCAAACU(4) UAAGACGAGUGGUCAAACUUA(1) GAAUAAGACGAGUGGUCAAAC(1)	59764539	59764558	AGACGUUUGACUUUUUUGACAAUAAGUUUGACCACUCGUCUUAUUCGAAAAUUUGUGCAAAAUAUCACUUCUUUUGUCGUGGCUUGGUUUAUUAACAAAAAUUCUUCAAUAAUGACUUAAAUGUGACUAUGUUUACACAAAUUUUUUGAAUAAGACGAGUGGUCAAACUUAGGGUAAAAAAAGUCAAACGUCU						59764516	59764708	193	(((((((((((((((((.((--<<<<<<<<<<<<<<<<<<<((((((((((((((((.((((((((((...((..(((((...((((...(((......)))...))))..)))))..))..)))).))).))).)))))).)))))))}}}}}}}}}}}}}}}}}}}}))..)).)))))))))))))))))	1	-87.2	-45.1813	30.5699	1.47797
novel-sbi-miR-36	AAUCCACAUGUAUUGAGCUG	3	52329800	52329819	20	+ [Positive strand]	9	NO	-1	-1	CUACUUCGUUGAGGCCUUGUUUGGAUGUAGUGAGAUUCGUAUCAAUCCACAUGUAUUGAGCUGGGUUAGAGUGGAACUUGAACUAAAUUCCACCUCAAUCCACUCCAAUACAUGUGGAUUGAGAUGAAUCCGACAACAUCCAAACAAAGCCUGAGGUGG						52329756	52329914	159	(((((((....((((.((((((((((((.((..(((((((.((<<<<<<<<<<<<<<<<<-<<((((((.((((((.((......)))))))))).)))))))).))))))))))))))))).)))))))..)).)))))))))))).)))))))))))	1	-83.8	-52.7044	43.3962	1.21449
novel-sbi-miR-37	AAUGAGAAGCUCUCAAGGCCU	3	13293799	13293819	21	+ [Positive strand]	2	AAAGGCAUUGGGAACUUCUCA(1) CAAAGGCAUUGGGAACUUCUC(1)	13293723	13293744	ACAUGAAGUUGAAGUCAAAGGCAUUGGGAACUUCUCAUUAGAAUUAGCAAGACUAGGAACAAGCUGAAGACUGAAGCCACUAGCUAAUUCUAAUGAGAAGCUCUCAAGGCCUUUGGCUUCAACAUCAUGU						13293707	13293836	130	((((((.((((((((({{{{{{={{{{{{={{{{{{{(((((((((((.((....((....(((....).))....)).)).)))))))))>>>>>>>>>->>>>>>->>>>))))))))))).))))))	1	-69.9	-53.7692	40.7692	1.31887
novel-sbi-miR-38	AAUGCCCAUGUAUUCACCUCA	3	19114646	19114666	21	+ [Positive strand]	6	NO	-1	-1	UACCUUUAGGUCUUGUUUGAAUGCCCAUGUAUUCACCUCAAUGUGGAUUGAAGUGGAACUUAAACUAAUUUCCACUCCAAUCCACUCCAGCACAUGUGGAUUGAGGUGAACACAUGUGCAUCCGAACAAGGCCUUAGGUG						19114626	19114765	140	(((((..((((((((((((-<<<<-<<<<<-<<<<<<<<<(.((((((((.(((((((.(((...))).))))))).)))))))).(((.(....)))).)))))))))).))))).)))).)))))))))))).)))))	1	-73	-52.1429	43.5714	1.19672
novel-sbi-miR-39	AAUGGUUGAUCCAAAGGAGCC	4	61032496	61032516	21	- [Negative strand]	3	NO	-1	-1	GAGUCCACGUAAUCCUAGAGCUUUGGUGUAACCAUUCCCCCUCAAUCCCCUCCAAUCCACUAGUGGAAUGGUUGAUCCAAAGGAGCCCUAAAGUGGAGUU						61032482	61032581	100	((.(((((.......(((.(((((((..((((((((((..........................))>>>>>>>>-->>>--->>>>-)))..))))).))	3	-26.57	-26.57	49	0.542245
novel-sbi-miR-40	AAUGUAAUAGACACGUGGUUGA	3	55099057	55099078	22	+ [Positive strand]	9	NO	-1	-1	GUUCUUUUGAAUUUCAUCGCUCCACUUCUUUCUGCAUUAACAUCUUCAUUGGAAUAUGAAAUGUAAUAGACACGUGGUUGAUGAAAUGUAAGGGAGC						55098997	55099093	97	(((((((((.(((((((((..((((.(((...((((((..(((.(((....))).))).>>>>>>-->>>--->>>>->>>)))))).)))))))))	1	-29.8	-30.7217	36.0825	0.851429
novel-sbi-miR-41	AAUUAUCUAUAUGUAUGGCA	7	74095600	74095619	20	+ [Positive strand]	2	NO	-1	-1	CCUCGACAGCUGCCUACACAAUGGCAUUGAGGGGAACAAAUUAUCUAUAUGUAUGGCAGCUAGGGG						74095561	74095626	66	((((...(((((((((((..((((...(((.(....).-->>>->>>>->>>>->>>>))).))))	1	-22.2	-33.6364	48.4848	0.69375
novel-sbi-miR-42a	AAUUCUGCUCGGCAAAGGGACU	3	48930494	48930515	22	- [Negative strand]	8	NO	-1	-1	CUCGGCAAAGACUUUGCCGAGCGUUUUUUUACGUGGCGCUCGGCAAAGUGCACUCGGCAAAAUUCUGCUCGGCAAAGGGACUUUGCCGAG						48930485	48930574	90	((((((((((.((((((((((((..((((..((.((((((......))))).).))..))>>-->->>>>>>>>>>>--->>))))))))	2	-47.6	-52.8889	54.4444	0.971429
novel-sbi-miR-42b	AAUUCUGCUCGGCAAAGGGACU	3	73838103	73838124	22	- [Negative strand]	2	NO	-1	-1	CUCGGCAAAGACUUUGCCGAGCGUUUUUUUACGUGGCGCUCGGCAAAGUGCACUCGGCAAAAUUCUGCUCGGCAAAGGGACUUUGCCGAG						73838094	73838183	90	((((((((((.((((((((((((..((((..((.((((((......))))).).))..))>>-->->>>>>>>>>>>--->>))))))))	2	-47.6	-52.8889	54.4444	0.971429
novel-sbi-miR-43	AAUUCUGUUCAGUAUAACUGU	3	1710858	1710878	21	+ [Positive strand]	7	NO	-1	-1	CUGAACAAUACUGAAAUACGAGUACUGAACAAUACUGAAUUCUGUUCAGUAUAACUGUUUGGUGUAGAAUAGAAUAGCACUUGUAUAUAUUCUACACCAAACAGUUAUACUGAACAUAAUUCAGUAUUAUUCAGUACUCGUGUUUCAGUAUUGUUCAG						1710820	1710977	158	(((((((((((((((((((((((((((((.(((((((<<<<-<<<<<<<<<<<<<<<<(((((((((((((.....((....))...))))))))))))))))))))))))))))).))))))))))).)))))))))))))))))))))))))))))	1	-107.1	-67.7848	31.6456	2.142
novel-sbi-miR-44	AAUUGAAGUAAGAAGUCCCCCG	30	51828720	51828741	22	- [Negative strand]	2	GGGAGACUUCUUACUUCAAUU(1)	51828694	51828714	UUGAAGGAAAGAAAUAAUUUAAUUGAAGUAAGAAGUCCCCCGGAGGGGAGACUUCUUACUUCAAUUAGUCCCCAUGUUCUUCGA						51828677	51828760	84	((((((((..........((<<<<<<<<<<<<<<<<<<<<<-..)}}}=}}}}}}}}}}}}}}}}}))........))))))))	2	-39.17	-46.6309	39.2857	1.18697
novel-sbi-miR-45	AAUUGCAACUGCUGAGGCAU	9	59879359	59879378	20	- [Negative strand]	1	NO	-1	-1	UGUGAUAAUAAUUGCAACUGCUGAGGCAUACAGCAAUGCCAGUAGUUUUUUUUGGUAUCAUA						59879325	59879386	62	(((((((.(<<--<-<<<<<<<--<<<<<......)))))))))))).)..))).)))))))	1	-19	-30.6452	35.4839	0.863636
novel-sbi-miR-46	AAUUGUAAGUCGUUCUGGCU	13	66456156	66456175	20	+ [Positive strand]	2	NO	-1	-1	UUCCCAAUUGUAAGUCGUUCUGGCUUUUCUAGCUACAUAUCUUUUACUAUGUAUCUAUAUAUAAUGAAUAUCUAGACACAUACCUAGAAAAGCCAGAACAACUUACAAUUUGGAA						66456150	66456264	115	((((.<<<<<<<<<<-<<<<<<<<<(((((((.((((((........))))))((((.((((.....)))).)))).......)))))))))))))))).)))))))))).))))	11	-47.6	-41.3913	31.3043	1.32222
novel-sbi-miR-47	AAUUUAUGGGUUGUUUUGGCU	4	49809588	49809608	21	- [Negative strand]	3	NO	-1	-1	AUCGAUUACCACUGUGUCCCAAUUUAUGGGUUGUUUUGGCUUUUCUAGGUACAUAGCUUUUGCUAUGCACCUAGAUAUAUGAUAUGUCUAGAUACAUAAUAAAAGUUGUGUAUCUAGAAGUCUAGAAGUGCCAAAAUGACCUAUAAAUUGGAACGGAGGGAGUAGUUGAU						49809458	49809627	170	((((((((((.((.(((.((<<<<<<<<<<<--<<<<<<<-..(((((((.((((((....)))))).))))))).....(((...((((((((((((((....)))))))))))))).))).......)))))))..))))))))))))).))).)).).)))))))))	1	-83.7	-49.2353	35.8824	1.37213
novel-sbi-miR-48	ACAAAAUUUGAGAUUCGAAC	5	67794765	67794784	20	+ [Positive strand]	4	NO	-1	-1	CAAAAUUUGAGAUUCGAACUCGUUUUGUAAAAAAAAUACGAAAAUAACAAAUUUUCAGAUGCAUAUGCACUAGAAGAUGAUUUUUUUACAAAAAGAGUCUGAAUCUCAAAUUUUG						67794765	67794879	115	<<<<<<<<<<<<<<<<-<<((.(((((((((((((....((((((.....))))))...(((....)))...........))))))))))))).)))).))))))))))))))))	1	-41.2	-35.8261	26.087	1.37333
novel-sbi-miR-49	ACAAAAUUUGAGAUUCGAACU	5	67794765	67794785	21	+ [Positive strand]	4	NO	-1	-1	CAAAAUUUGAGAUUCGAACUCGUUUUGUAAAAAAAAUACGAAAAUAACAAAUUUUCAGAUGCAUAUGCACUAGAAGAUGAUUUUUUUACAAAAAGAGUCUGAAUCUCAAAUUUUG						67794765	67794879	115	<<<<<<<<<<<<<<<<-<<<(.(((((((((((((....((((((.....))))))...(((....)))...........))))))))))))).)))).))))))))))))))))	1	-41.2	-35.8261	26.087	1.37333
novel-sbi-miR-50	ACAACUUCGGCGGCAUCAACG	3	67365470	67365490	21	- [Negative strand]	1	NO	-1	-1	GAUCUCGGCGGGGAAGCAGCUGUGGGAGUCGGGGGUGCGGGAUCUGCUGAUCCUGGAGGCGACGGAGCGCGUGGGCGGGCGGAUGCACAAUCACAACUUCGGCGGCAUCAACGUGGAGAUC						67365461	67365581	121	((((((.(((..((.((.((((.((..((.((..((((...(((((((..(((...(.(((......))).))))..)))))))))))..))>>-->>->>>>->>->>-->>).))))))	1	-51	-42.1488	66.1157	0.6375
novel-sbi-miR-51	ACAGGAUAUUGGGUAUUUCUU	137	66819437	66819457	21	+ [Positive strand]	2	CCGGAAAUACCCAAUAUCUUGU(1) GAAAUACCCAAUAUCUUGUUCC(1) CCGGAAAUACCCAAUAUCUUG(6) AAUACCCAAUAUCUUGUUCC(2) AAAUACCCAAUAUCUUGUUCCA(1) AAUACCCAAUAUCUUGUUCCA(1) AGCCGGAAAUACCCAAUAUCUU(1) AUACCCAAUAUCUUGUUCCA(34)	66819416	66819436	GGAAAGCCGGAAAUACCCAAUAUCUUGUUCCAACAGGAUAUUGGGUAUUUCUUUGUUUAUUC						66819404	66819465	62	(((((((.(((({{{{{{{{{{{{{{{{====>>>>>>>>>>>>>>>>>>>>-.)))).)))	1	-29.6	-47.7419	37.0968	1.28696
novel-sbi-miR-52	ACAUGAACAUGAACUAGGUACA	3	1860522	1860543	22	+ [Positive strand]	1	NO	-1	-1	GGAGCUUGUCUUGUAAAUUAACAUGAACAUGAACUAGGUACAUAUGGAUAUAUGGGUAUGAUGAUGUGAAAAAACAAGGUACGUAGUCCAUGUCUGAUGUUGGAGACGUUGAGUUCU						1860501	1860617	117	((((((((((((......((<<<<-<<<<<<-<<<<-<<<<-.....((((....)))).....(((......)))..)))).)))).))))).).)))))))))))...)))))))	1	-30.3	-25.8974	37.6068	0.688636
novel-sbi-miR-53	ACAUGCUGACAGUCACUCUGU	12	58428171	58428191	21	+ [Positive strand]	1	NO	-1	-1	GCGGACACAAAAAAGUGCUACAUGCUGACAGUCACUCUGUCAAUGCGAGAAUUUGCUAGAAGACACCGUGUCCAUUAAAAUAAUCAUUUCCAACCUAGAGGAGACGGUGUCUUCCAGCAAAUUAUCACAUUGCCAGAGUGACUGACAGCAUUUAUCACUUUUUUUUAUGUCUGC						58428151	58428324	174	(((((((.(((((((((.(<-<<<<<<-<<<<<<<<<<<-(((((.((.((((((((.(((((((((((.(((.(((..................))).))).))))))))))).)))))))).)).))))).))))))))))).)))))).)).)))))))))...)))))))	1	-90.37	-51.9368	41.3793	1.25514
novel-sbi-miR-54	ACCCGUAGUCGUAGCUGUAUA	3	60772387	60772407	21	- [Negative strand]	6	NO	-1	-1	AUACCCGUAGUCGUAGCUGUAUAUGUAUACUUACAAUACUGUACUGGGAUACUGCUACAGCUGUAAGUGGAGUGAAGUUGAUGAGUCGUGCAGUACAGGGCGAGUUGGGUGU						60772297	60772408	112	((<<<<<-<-<<<<--<<<<<<-(((((((((((((((((.((((....(((.((....)).))))))).)))...)))).))))).))))))))))).)))).))))))))	1	-39	-34.8214	45.5357	0.764706
novel-sbi-miR-55	ACCCUCGACGUGCGCGACGA	3	49935604	49935623	20	- [Negative strand]	5	NO	-1	-1	GCGCCGCCGCCGCCGCGCGCGUCGUCCGCCAACAACAACGACGACGACGACGACUACGUGGAGAUCACCCUCGACGUGCGCGACGACUCGGUGGCGGUGC						49935589	49935688	100	((((((((((((.(((((((((((((((.(.........).))..))))))....((((.(((...--->>>->>>>>>>>>->>-..))))))))))))	1	-41.02	-41.02	72	0.569722
novel-sbi-miR-56	ACCGAUUCGAUUGAUUGAUU	3	65186452	65186471	20	- [Negative strand]	4	NO	-1	-1	CGAUUCGAUUGAUUGAUUGCUUCCCGUCGUGAUCCAACUGGGGCGGCGGGUGGAUUGAUCUCUCACCUUUGGAUUG						65186393	65186468	76	<<<<<<<<-<<<--<<<<.((.((((((((..(((....))))))))))).))...))))..)))...))))))))	1	-28.1	-36.9737	52.6316	0.7025
novel-sbi-miR-57	ACCGGACACUGAAAGUGGCC	19	43144403	43144422	20	+ [Positive strand]	10	NO	-1	-1	CAAGGCAAAAUUGGCCACCGGACACUGAAAGUGGCCUCUCUUUGCUAGCGGACAUGCAAAUUUGACAACAACGUUGGUGCCCACUAGCAAACUGCUCCAUUUUGCAUGUCCGCUAGCAAAGAGAGGCUACUUCCAGUGUCUGGUGGCCAAUUUUGCCUUG						43144386	43144545	160	((((((((((((((((<<<<<<<<<<<-<<<<<<<<((((((((((((((((((((((((...((((.....((((((....))))))....)).))...)))))))))))))))))))))))))))))))).)))))))))))))))))))))))))))	1	-120.3	-75.1875	50	1.50375
novel-sbi-miR-58	ACCUCAUUUAUGUCUGAAUG	3	24272900	24272919	20	- [Negative strand]	10	AUUCAGGCAUAAACGAGGUCC(2)	24272991	24273011	CAAGUAUUUAAACUAAAUACAUUCAGGCAUAAACGAGGUCCUAAUUUAUCAUGACGUGCACAAUCAGCUUGCUGUGGUUGUGAAAAGCAUGAUUUCACGUAAUGAUACAUUUGGACCUCAUUUAUGUCUGAAUGUAUUUAGUUUAAAUACUUG						24272880	24273032	153	(((((((((((((((((((({{{{{{{{{{{{{={{{{{{{.(((.((((((.(((((...(((((((((..............)))).))))).))))).)))))).))).))>>>>>->>>>>>>>>>>>>>)))))))))))))))))))	2	-78.94	-51.5948	33.3333	1.54784
novel-sbi-miR-59a	ACGAAUUCUGGACACUCACGCC	7	31853168	31853189	22	+ [Positive strand]	1	UCGGGUUUCCCGGGAAUUCGGC(1)	31853120	31853142	GUCGGGUUUCCCGGGAAUUCGGCAGCGCACAGACCACCUGCGCGCGCCACGAAUUCUGGACACUCAC						31853119	31853185	67	({={{{{={{{=={{{{{{{{{{.((((.(((.....))).)))))))-->>>>>>>>>>->>>>>>	4	-30.5	-45.5224	64.1791	0.709302
novel-sbi-miR-59b	ACGAAUUCUGGACACUCACGCC	7	31862818	31862839	22	+ [Positive strand]	1	UCGGGUUUCCCGGGAAUUCGGC(1)	31862770	31862792	GUCGGGUUUCCCGGGAAUUCGGCAGCGCACAGACCACCUGCGCGCGCCACGAAUUCUGGACACUCAC						31862769	31862835	67	({={{{{={{{=={{{{{{{{{{.((((.(((.....))).)))))))-->>>>>>>>>>->>>>>>	4	-30.5	-45.5224	64.1791	0.709302
novel-sbi-miR-59c	ACGAAUUCUGGACACUCACGCC	7	31865163	31865184	22	+ [Positive strand]	1	UCGGGUUUCCCGGGAAUUCGGC(1)	31865115	31865137	GUCGGGUUUCCCGGGAAUUCGGCAGCGCACAGACCACCUGCGCGCGCCACGAAUUCUGGACACUCAC						31865114	31865180	67	({={{{{={{{=={{{{{{{{{{.((((.(((.....))).)))))))-->>>>>>>>>>->>>>>>	4	-30.5	-45.5224	64.1791	0.709302
novel-sbi-miR-60	ACGAGUAGGACUCCGCGAGGA	3	60278293	60278313	21	- [Negative strand]	7	NO	-1	-1	GGCCAUGGCGGCCACGGCCUCGCUGUCGUAGUCGUACACGGGGAGCAGCUGCUUCCCGGGCUGGAACGAGUAGGACUCCGCGAGGAGGCGGAACGCGGUGGUC						60278275	60278377	103	((((((.(((.((.(..((((((.(((.((.((((.(.((((((((....)))))))).....).>>>>->>->>>--->>>>>>-.).))..))).))))))	1	-56.3	-54.6602	69.9029	0.781944
novel-sbi-miR-61	ACGGACGCCGCACAGUGGGGC	3	7381457	7381477	21	+ [Positive strand]	4	UCGCGGAGCAGUUCAUGAAC(1)	7381388	7381408	CGUGGCCGCACUUCGCGGAGCAGUUCAUGAACGAGAAGCUCGUGGUGGACGUGCUGCGGGUCGGGGUGACCGUCGGCGUCACGGACGCCGCACAGUGGGGCGUGGAGACG						7381376	7381485	110	(((..((((.(({{{{={{{{=={{{======)))..))))((((((..((((.(((.((.(((.....))))).))).)>>>-->>>>>>--->>>>>>-))))..)))	1	-53.5	-48.6364	69.0909	0.703947
novel-sbi-miR-62	ACUAGGACAAGACUUUGGCC	2	55126548	55126567	20	+ [Positive strand]	5	AUCAAGGUCUUGUCCUAAUG(1)	55126684	55126704	AGGCUCAUUUUCUUUCACUAGGACAAGACUUUGGCCAACAAUAUCUUUGUUAAUAUAUGAUUUUUGUAAUACAAAGCUGAUGUAAUUAUAUUCAUGCUGAAAAAAUACUUACAAUUAUGAUUUGGUAUCAAAUGACAUUGAUAGAGAUUGUCGAUCAAGGUCUUGUCCUAAUGAAGCAAACAAAUUGUUCCU						55126531	55126722	192	(((..((.(((.((((<-<<<<<<<<<<<<<<<--<.(((..((((((((((((.(((((((...(((......(((((((((....))).))).))).......)))....)))))))(((((....)))))...))))))))))))))).)==}}}}}}}}}}}}}}}=}}))).))).....))..)))	1	-51.02	-26.5729	30.2083	0.879655
novel-sbi-miR-63	ACUCGAACGUCAAGAUUGAUU	3	58376158	58376178	21	- [Negative strand]	7	UCGAACGUCAAGAUUGAUUAGU(1)	58376177	58376198	GGACACCCUCUUGUACUCGAACGUCAAGAUUGAUUAGUACUCGAACGUCAAGAUUGAUUAGUUUGAAGGGUGUUC						58376141	58376215	75	(((((((((.....--<<<<<<<<<<<--<<<<<-={{......)))))))..)))))..)))))))))))))))	2	-24.61	-32.8133	42.6667	0.769063
novel-sbi-miR-64	ACUGACACUGAGAGACGAAA	59	4365699	4365718	20	- [Negative strand]	6	NO	-1	-1	UCCGCUCUUUCUCUCUCGUGCAGUUGUUGCUUCCGGCUAUUUAUUCAGUCGACGAAAGCACUCUGCUGGGCCAACACUGACACUGAGAGACGAAAGCUAGGGGA						4365689	4365792	104	(((.((((((((((((((((((((.((((..((((((.........(((.(.(....)))))..)))))).))))>>>>->>>->>>>>>->>>>)..)).)))	2	-39	-37.5	51.9231	0.722222
novel-sbi-miR-65	ACUUGAUAUAUUUUGACUCUC	3	97641	97661	21	- [Negative strand]	10	NO	-1	-1	GGGAGUCAAAGUAUUUUUAAGUUGGUACUAAAUUUAUAUCAUAAUCAGUUAUUAUUUUAUCAUAUAAAUUUGGUCAAACUUGAUAUAUUUUGACUCUCC						97639	97737	99	((((((((((((((..(((((((.(.(((((((((((((.((((............)))).)))))))))))))).)>>>>>>->>>>>>>>>>>>->)	1	-35.8	-36.1616	24.2424	1.49167
novel-sbi-miR-66a	ACUUUAGACGUUGGAUCUAGA	3	8272736	8272756	21	+ [Positive strand]	1	AUCUAGAUCCAACGUCUGAAGU(2) UAGAUCCAACGUCUGAAGUU(2)	8272634	8272656	CACCAAUUAAGGCCACAAGAUCUAGAUCCAACGUCUGAAGUUUUUUUCACUUAAACUCUUCCAUCUGGAUAUACACGGGUUAGAUUUAAAUCCACAGGUGGAGGGGUUUAAGUGAAAAAAACUUUAGACGUUGGAUCUAGAUCCUGUGGCCUUAAUUGGUG						8272615	8272775	161	(((((((((((((((((.({{{{{{{{{{{{{{{{{{{{{{((((((((((((((((((((((((((.........(((((.......))))).))))))))))))))))))))))))))>>>>>>>>>>>>>>>>>>>>>)).)))))))))))))))))	2	-113.5	-70.4969	39.7516	1.77344
novel-sbi-miR-66b	ACUUUAGACGUUGGAUCUAGA	3	47744451	47744471	21	- [Negative strand]	2	NO	-1	-1	GAUCUAGAUCCAACGUCUGAGAUUUUUUUCACUUAAACCCUACCAUCUAGAUACACACGGGUUAGAUUUAAACCACAGAUGGAGAGGUUUAAGUAAAAAAAACUUUAGACGUUGGAUCUAGAUC						47744448	47744571	124	(((((((((((((((((((((.(((((((.(((((((((((.((((((.(.....)...((((.......))))..)))))))).))))))))).))))))>->>>>>>>>>>>>>>>>>>>))	2	-60.6	-48.871	36.2903	1.34667
novel-sbi-miR-67	ACUUUUCUAGAUGCAUUGCCU	3	48341764	48341784	21	+ [Positive strand]	8	AAAAGCUAUGUAUCUAGAAAA(1)	48341825	48341846	GUACUCCCUCCGUUCCAAAUUAUAAGAUGUUUUGACUUUUCUAGAUGCAUUGCCUUAACUAUGUAUCUAGACAUAGUGUAUAUCUAACUGCAUAGUAAAAGCUAUGUAUCUAGAAAAACCAAAACGUCUAAUAAUUUGGAACAGAGGGAGUAC						48341729	48341881	153	((((((((((.((((((((((((.((((((((((--<<<<<<<<<<<<<<-<<-<(.((((((((..((((.(((...))).))))..))))))))=}}=}}=}}}}}}}}}}}}}}..)))))))))).)))))))))))).))))))))))	1	-80.4	-52.549	33.9869	1.54615
novel-sbi-miR-68	AGAACCUUCUAUAGCAGUAC	3	5559376	5559395	20	+ [Positive strand]	1	NO	-1	-1	ACCCAUUUAUAUGAAGGCCUCUCUUUUGCGUCUUGCUGUUGAAGGAAACUAAAAAUAGAUAUAGAACCUUCUAUAGCAGUACCUAAAUUUGAAAUAGGUUUUAUAUUUUGGGU						5559313	5559425	113	(((((...((((((((.(((.((.((((.((.(((((((.(((((...(((..........)>>-->>>>>->>>>>>>->>.))))...))...)))))))))))..)))))	1	-31.1	-27.5221	32.7434	0.840541
novel-sbi-miR-69a	AGAAGAACCGCGGGUACCCGU	20	255106	255126	21	- [Negative strand]	7	NO	-1	-1	GAUGGGGAUGGCCCUCCAAAUGGAUACCUGCGGUUCUUCUCUAGUAUAAUUUAAUGAACUAAACAGAUAAUUCCUUCCCUCAUUUUUUUUUCAUUUAGUUACACUAGAGAAGAACCGCGGGUACCCGUUUCAAGCACUGUCCCCAUC						255086	255232	147	(((((((((((..((..((((((.(((((((((((((((((((((.(((((.((((((..(((..((............))...)))..)))))).))))).)))))>>>>>>>>>>>>>>>>->>>>))..))..)))))))))))	8	-70.5	-47.9592	42.1769	1.1371
novel-sbi-miR-69b	AGAAGAACCGCGGGUACCCGU	20	286890	286910	21	- [Negative strand]	9	AUGGAUACUCGCGGUUCUUCU(1) AAUGGAUACUCGCGGUUCUUC(1)	286983	287003	AUGGGGAUGGCCCUCCAAAUGGAUACUCGCGGUUCUUCUCUAGUGUAAUUUAAUGAACUAAAUAAACAAUUAUUUUUCUCAUUUUUUUCAUUUAGUUUAUUUAGUUACACUAGAGAAGAACCGCGGGUACCCGUUUGGAACACCGUCCCCAU						286871	287022	152	((((((((((...((((({{{{={{{{{{{{{{{{{{{{(((((((((((.(((((((((((((((.((.............)).))).)))))))))))).)))))))))))>>>>>>>>>>>>>>>>->>>>)))))...))))))))))	8	-87.92	-57.8421	38.1579	1.51586
novel-sbi-miR-69c	AGAAGAACCGCGGGUACCCGU	20	735887	735907	21	- [Negative strand]	8	NO	-1	-1	UCCAAAUGGAUACCCGUGGUUCUUCUCUAGUAUAAUUUAAUUAACUAAAUAGACAAUUUUUCUCUCAAUUUUUUCAUUUAGUUAAUUUAGUUACACUAGAGAAGAACCGCGGGUACCCGUUUGGA						735881	736005	125	(((((((((.(((((((((((((((((((((.(((((.(((((((((((((((.((((........)))).))).)))))))))))).))))).)))))>>>>>>>>>>>>>>>>->>>>)))))	8	-66.3	-53.04	32.8	1.61707
novel-sbi-miR-69d	AGAAGAACCGCGGGUACCCGU	20	17544895	17544915	21	+ [Positive strand]	2	NO	-1	-1	GGAUGGGGAGGCCUCUCCAAAUGGAUACCCGCGGUUUUUCUCUAGUGUAAUUUAAUGAACUAAAGAGACAAUUCCUUUCCUCAUUUUUUUCAUUUAGUUCAUUUAGUUACACUAGAGAAGAACCGCGGGUACCCGUUUGGAGCACCGUCCCCAUCC						17544779	17544934	156	(((((((((((...((((((((((.(((((((((((((((((((((((((((.(((((((((((((((.((.............)).)))).))))))))))).)))))))))))>>>>>>>>>>>>>>>>->>>>))))))..)).)))))))))	8	-96.92	-62.1282	44.2308	1.40464
novel-sbi-miR-69e	AGAAGAACCGCGGGUACCCGU	20	20668499	20668519	21	- [Negative strand]	1	AUGGAUACCCACGGUUCUUCU(1) AUACCCACGGUUCUUCUCUA(1)	20668565	20668585	UAAGGAUGGGGAUGUCCCUCCAAAUGGAUACCCACGGUUCUUCUCUAGUGUAACUAAAUGAACUAAAAUUUAGUUCAUUUAGUCACACUAGAGAAGAACCGCGGGUACCCGUUUGGAGCACCGUCCCCAUCCUUA						20668475	20668609	135	((((((((((((((...(((((({{{{={{{{{={{{{{{{{{{(((((((.(((((((((((((.....))))))))))))).)))))))>>>>>>>>>>->>>>>->>>>))))))...))))))))))))))	8	-98.6	-73.037	45.1852	1.61639
novel-sbi-miR-69f	AGAAGAACCGCGGGUACCCGU	20	52020518	52020538	21	- [Negative strand]	9	NO	-1	-1	GAUGGGGAUGACUCUCUAAAUGGAUACCCGCGGUUCUUCUCUAGUGUAAUUUAAUGAAUAAAAUAGACAAUUCCUUUUCUCAUUUUUUUUUCAUUUAGUUCAUUUAGUUACACAAGAGAAGAACCGCGGGUACCCGUUUGGAGCACUGUCCCCAUC						52020498	52020653	156	((((((((((...((((((((((.((((((((((((((((((.((((((((.(((((((.((((.((.((.................)).)))))).))))))).)))))))).))>>>>>>>>>>>>>>>>->>>>))))))...))))))))))	8	-81.53	-52.2628	39.1026	1.33656
novel-sbi-miR-69g	AGAAGAACCGCGGGUACCCGU	20	52640886	52640906	21	- [Negative strand]	7	NO	-1	-1	GAUGGGGAUGGCCCUCCAAAUGGAUACCCGCAGUUCUUCUCUAGUGUAAUUUAAUGAACUAAAUAGACAAUUUCUUCCCUCAUUUUUUCCAUUUAGUUCAUUUAGUUACACUAAAGAAGAACCGCGGGUACCCGUUUGGAGCACCGUCCCCAUC						52640866	52641019	154	(((((((((((..((((((((((.(((((((.((((((((.((((((((((.((((((((((((.((.((..............)).)).)))))))))))).)))))))))).>>>>>>>>->>>>>>>->>>>))))))..)))))))))))	8	-89.44	-58.0779	42.8571	1.35515
miR529	AGAAGAGAGAGAGUACAGCCU	8	44092395	44092415	21	+ [Positive strand]	4	NO	-1	-1	AGGCUAAAGGGAGAAGAGAGAGAGUACAGCCUUACCAUGUACACACACUCCAAUCUCAACAGUCUCUUAUAUAUGCUGCUGUUACCUGUGAGUGUGAUGAAGGCUGUACCCUCUCUCUUCUUCUCUUAGCUU						44092383	44092514	132	(((((((..((<<<<<<<<<<<-<<<<<<<<<(..(((.....(((((((((.....((((((..(........)..))))))...)).)))))))))))))))))))).)))))))))))))..)))))))	1	-63.8	-48.3333	44.697	1.08136
novel-sbi-miR-70	AGAAGCAUCGCCUUUGGACU	3	6271380	6271399	20	- [Negative strand]	3	NO	-1	-1	CUGUUUUAUCUAUGCUUUGUAUUUAGACGCAAGUCUGGGCAAAGUAGUUCAAGGCAGCAUGCUUCUAGGCCAGAAGCAUCGCCUUUGGACUUCGUCAUUCGUCCACAG						6271362	6271469	108	((((........((((((((...(((((....))))).))))))))(((((((((.(.((((((((.....>>>>>>>>>>>>->>>>>>-.............))))	1	-38	-35.1852	46.2963	0.76
novel-sbi-miR-71	AGAAUCCGUGACAUUUGAACU	2	15364644	15364664	21	- [Negative strand]	6	UUGACUGGCACGGAUUCUAGGA(1)	15364748	15364769	AGUUAGUCAAACUUUAAAAAGUUUGACUGGCACGGAUUCUAGGAAUUGAUUCUUUCGUGGACGAGUAGUUCUUUGCACUUUAACUCCAGAUUUUGUAAUACUCCCUCUGUCCCUGAAAGCUUCAACUCUAGAAUCCGUGACAUUUGAACUUUUUUAAGUUUGACCAACU						15364624	15364792	169	((((.(((((((((.((((((({=={={{={{{{{{{{{{{{{=.((((..((((((.(((((((.(((...(((((................))))).)))..))).)))).))))))..)))).)))>>>>>>>>>>->>->-->>>>)))).))))))))).))))	1	-67.69	-40.0533	37.2781	1.07444
miR172a	AGAAUCUUGAUGAUGCUGCAU	342	22209660	22209680	21	+ [Positive strand]	2	NO	-1	-1	GCGGGCGUGGCAUCAUCAAGAUUCACAACCCAUGGAUCCAAAUAAACCACUGAUUUGGAUCGAGGAGAUGCAUGAGAAUCUUGAUGAUGCUGCAUCCGC						22209585	22209683	99	((((..(..(((((((((((((((.((.(((.(.(((((((((.........))))))))).))).).....))->>>>>>>>>>>>>>>-->--))))	3	-48.1	-48.5859	48.4848	1.00208
miR172b	AGAAUCUUGAUGAUGCUGCAU	342	58962031	58962051	21	- [Negative strand]	9	GCAGCAUCAUCAAGAUUCAC(1) GCAGCAUCAUCAAGAUUCACA(1)	58962109	58962128	UUGCAGGUGCAGCAUCAUCAAGAUUCACAUCCAGCUCAUCCUCGGUGAUAUGCUAUAUACAUAAAUAUAUGCGUAUGUGAUGAGAUGAGAAUCUUGAUGAUGCUGCAUCAGCAA						58962024	58962137	114	((((.((({{{{{{{{{{{{{{{{{{={(((....(((((..(....(((((((((((......))))).))))))).)))))))))->>>>>>>>>>>>>>>>>>>>).))))	3	-54.6	-47.8947	40.3509	1.18696
miR172c	AGAAUCUUGAUGAUGCUGCAU	342	67015298	67015318	21	- [Negative strand]	4	GCAGCACCAUCAAGAUUCACA(1)	67015392	67015412	AGUGGGUGCUUGCAGGUGCAGCACCAUCAAGAUUCACAUGGUCCAACUCAUGCAUCUUCAGUGAUGCUCAUGUGAUGGCUCGCAGUUGCUAUAUAUGCAUAUGUGAUGAGAUGAGAAUCUUGAUGAUGCUGCAUCAGCAGACACUCACU						67015282	67015430	149	((((((((..(((.((({{{{{{={{{{{{{{{{{={{(...(((.(.((((((((......)))))..))).).))).(((((..(((.......)))..)))))....)))->>>>>>>>>>>->>>>>>>>).)))..))))))))	3	-69.6	-46.7114	46.3087	1.0087
novel-sbi-miR-72	AGAGACGGGUCGUAGAUUGCC	3	47696471	47696491	21	+ [Positive strand]	9	NO	-1	-1	GAGCCAUGCACAUGUGAGAGACGGGUCGUAGAUUGCCUCCGCACCUCUGACUCUUUCUCUAUAAAUCAGGCUC						47696454	47696526	73	(((((.((.......(<<<<<-<<<<<<-<<--<<<-...))).)).)))))))))))).......)))))))	1	-24.34	-33.3425	52.0548	0.640526
novel-sbi-miR-73	AGAGAGAGAGACAGGAGUGGA	3	4802197	4802217	21	+ [Positive strand]	4	CCAUCUCUGUCUCUCUCUCU(2)	4802263	4802283	AGAGAGAGAGAGAGAGAGAGAGACAGGAGUGGAGAGCAGAGAUGAGAGAGAGAUUGAGCAUGUAACAGGCUCGCUUCUCCCAUCUCUGUCUCUCUCUCUCUAUCUCCUCU						4802184	4802293	110	((((.((((.((<<<<<<<<<<<<<<--<<<<-(((.((...(....).......((((.((...)).)))).)).)))}}}}==}}}}}}}}}}}}}})).))))))))	1	-56.4	-51.2727	50	1.02545
novel-sbi-miR-74	AGAGCCUCCCGCACCGUGCCUU	4	58564226	58564247	22	+ [Positive strand]	10	AGCACGUGCGGAGGCUCGUGG(1)	58564298	58564319	ACUCCGCCAGAGCCUCCCGCACCGUGCCUUUCCGCGCCGGCGCACGGCCGGCCCGAGCCGUCGCCGCCGCCGCCGCGGCCGAGCACGUGCGGAGGCUCGUGGCGGAGU						58564217	58564324	108	((((((((<<<<<<<<<-<<<<-<<<<---.(((((.(((((..((((((((....))))..)))).))))).)))))...=}}}}}}}}}}}}}}}}=}}}))))))	1	-79.5	-73.6111	80.5556	0.913793
novel-sbi-miR-75	AGAUGCAGAAGUUAUGAAGGCU	43	69318220	69318241	22	+ [Positive strand]	2	NO	-1	-1	CGGGAAAUGCGUCUGUAGAUGCAGAAGUUAUGAAGGCUAUCCCAGAUUGGAAGAAUGCCCCGCCUAUAUUCAAUUUGACUUGUUUAAUGAGUUCUUUGCUACUAUCAGAAAAGCUGUUCCUG						69318203	69318324	122	((((((..((.(((((<<--<<<<<<-<<<<--<<<<-....(((((((((.....((...)).....)))))))))....)))).)))).)))..)))..))).))))...))..))))))	1	-31.1	-25.4918	41.8033	0.609804
novel-sbi-miR-76a	AGAUGUCACUCGUUGUGGAGCU	7	18626834	18626855	22	- [Negative strand]	8	GUUCUCGAUGGGUGGUCAUCCU(3) UUCUCGAUGGGUGGUCAUCCU(1) GUUCUCGAUGGGUGGUCAUCC(1)	18626857	18626878	ACCAGGUGCGUUCUCGAUGGGUGGUCAUCCUUUCAGAUGUCACUCGUUGUGGAGCUCUCUGGU						18626826	18626888	63	((((((.(.{{{{{{{{{{{{{{{={{{{==...->>>>>>>>>>>>>>->>>>>-)))))))	6	-29.1	-46.1905	53.9683	0.855882
novel-sbi-miR-76b	AGAUGUCACUCGUUGUGGAGCU	7	24523962	24523983	22	+ [Positive strand]	2	NO	-1	-1	ACCAGGUGCGUUCUUGAUGGGUGGUCAUCCUUUCAGAUGUCACUCGUUGUGGAGCUCUCUGGU						24523927	24523989	63	((((((.(.(((((((((((((((.((((.....->>>>>>>>>>>>>>->>>>>-)))))))	6	-26.4	-41.9048	52.381	0.8
novel-sbi-miR-76c	AGAUGUCACUCGUUGUGGAGCU	7	40037011	40037032	22	+ [Positive strand]	2	NO	-1	-1	GAGAUCAGCUCCAUACCAGGUGCGUUCUCGAUGGGUGGUCAUUCUUUCAGAUGUCACUCGUUGUGGAGCUCUCUGAUUCACCGGUGUUGCUGCAAUCUC						40036962	40037060	99	(((((((((...(((((.((((.(((((((((((((((.((((.....->>>>>>>>>>>>>>->>>>>-........))))))))).))))..)))))	6	-36.4	-36.7677	51.5152	0.713726
novel-sbi-miR-76d	AGAUGUCACUCGUUGUGGAGCU	27	44325042	44325063	22	+ [Positive strand]	2	NO	-1	-1	CCAGGAUCAGCUCCAUACUAGGUGCGUUCUUGAUGGGUGGUCAUCCUUUUAGAUGUCACUCGUUGUGGAGCUCUCUGG						44324991	44325068	78	(((((...(((((((((.(..((((((.((.((.((((....)))).)).>>>>>->>>-->->>>>>>>>>.)))))	6	-29.4	-37.6923	51.2821	0.735
novel-sbi-miR-77a	AGCAAUUCGUCGAACAGCUUG	495	11921155	11921175	21	- [Negative strand]	10	NO	-1	-1	UGGAGCAAUUCGUCGAACAGCUUGAGCGCCUCGUCGAGGCCGAGGCUUCCCGAGCGGGCGCGGCUGGCGAUGACGCGCUCCA						11921096	11921177	82	(((<<<---<<<<<<--<<<<<--.(((((.(((.(((((....)))))....))))))))))))).))))))...))))))	3	-43.2	-52.6829	68.2927	0.771429
novel-sbi-miR-77b	AGCAAUUCGUCGAACAGCUUG	495	58906742	58906762	21	+ [Positive strand]	9	UCCAGCUGUUCGACGAAUGCC(1) CCAGCUGUUCGACGAAUGCC(2) CCAGCUGUUCGACGAAUGCCU(11) CAGCUGUUCGACGAAUGCCU(1) AGCUGUUCGACGAAUGCCUC(15) AGCUGUUCGACGAAUGCCUCC(33)	58906804	58906825	CCUGCCGUGCGGGAGCAAUUCGUCGAACAGCUUGAGGCGCGCCGGCCGGGCAACCCGGGCGUCAGCCACGCACUCCAGCUGUUCGACGAAUGCCUCCUCCACGCCAGG						58906728	58906835	108	((((.((((.(((<<--<<<<<<<<<<<<<<<-<(((((.((((.(((((...))))).))...))..))).))).}}}}}}}}}}}}}}}==}}}}).)))).))))	3	-67.6	-62.5926	69.4444	0.901333
novel-sbi-miR-78	AGCAUAUUUUCUCACUAGGUUC	3	56976028	56976049	22	+ [Positive strand]	5	NO	-1	-1	CCUUGCUCAAAUGUGCUAACCACCAAGUGUACCACCUUGUGCACGUGUCUUAGCAUAUUUUCUCACUAGG						56975976	56976045	70	(((((...(((((((((((.(((...((((((......)))))))))..))>>>>>>>>>--->>-->>>	1	-19.9	-28.4286	45.7143	0.621875
novel-sbi-miR-79	AGCCCUGAAAUCAGCUCUGAAU	2	70752170	70752191	22	+ [Positive strand]	1	UUCAGAGCUGAUUUCAGGGCU(1)	70752145	70752166	GCUGAUUUCAGAGCUGAUUUCAGGGCUACGAGCCCUGAAAUCAGCUCUGAAUUUCCGUCCGC						70752139	70752200	62	((.((({{{{{{{{{{{{{{{{{{{{=...->>>>>>>>>>>>>>>>>>>>-....))).))	1	-39.4	-63.5484	51.6129	1.23125
novel-sbi-miR-80	AGCGGAUGAAGAAGUUUCACC	4	8406983	8407003	21	+ [Positive strand]	4	NO	-1	-1	AAACAGCUUUAGGAGCGGAUGAAGAAGUUUCACCAAAUAGGCACUAUAUUGUACUAUAUAUGCUAUUUGGUGGAGCUUCUCCACCCGCUCCUAAAGUUGUUU						8406969	8407070	102	(((((((((((((<<<<<-<<-<<<<<<<<<<<<((((((.((.(((((......))))))))))))))))))))))))).)).))))))))))))))))))	1	-61.4	-60.1961	40.1961	1.49756
novel-sbi-miR-81	AGCUAUGAAUCUAGAAACGCC	7	61474507	61474527	21	+ [Positive strand]	7	NO	-1	-1	UACUCCCUCUGUUCUAAAUUAUAAGACAUUUUGGCUUUUCUAGGUUCAUAGCUUUUGCUACGCAUCUAGAUAUAUGUUAUGUCUUGAUACAUAGUAAAAGCUAUGAAUCUAGAAACGCCAAAACAUCUUAUAAUUUGGGACGGAGGACGUA						61474408	61474558	151	(((..(((((((((((((((((((((..(((((((.((((((((((((((((((((((((.(.(((.(((((((...))))))).))).).)))))))>>>>>>>>>>>>>>>>>->>>))))..)))))))))))))))))))))..)))	1	-83.2	-55.0993	34.4371	1.6
novel-sbi-miR-82	AGCUAUGAGAUCUGAGGGAC	10	60562113	60562132	20	+ [Positive strand]	7	GUCCCAUUGAAGAUUAUAAUA(1) UCCCAUUGAAGAUUAUAAUA(1)	60561973	60561994	UGUCCCAUUGAAGAUUAUAAUAUUUGACCAUAGAUGAAUGAUUGAUUAGUUUUAGCUUCAAGCCUUUGUUGUCUCUACUCUUUGGCAUAUAGGCUUGUGGUUAAAACCAGUCGAUUCUAAGUUCAUUGAUGAUGGGUAAUAGCUAUGAGAUCUGAGGGACA						60561972	60562132	161	({{{{{={{=={=={{{{{={{((...((((.(((((((((((((((.(((((((((.(((((((....((((..........))))...))))))).))))))))).))))))))....)))))))....))))..)))>-->>>>>-->-->>>>>>>)	1	-56.2	-34.9068	36.0248	0.968965
novel-sbi-miR-83	AGCUGAUUCGUAUCUGAGCCU	360	57024883	57024903	21	+ [Positive strand]	10	NO	-1	-1	CAUGUGAUUGAUUGAUUGAUUGAUGUGCAGUGAUGAUACAACCAUUCAGCUUAAAACGCCAGUUCUGCUUCUGAGAAUUCGUGACUGAUAGAGCUGAUUCGUAUCUGAGCCUCAAUCACUCACAUG						57024791	57024916	126	(((((((.(((((((..((.((.((((((....)).))))..)).)).(((((..(((.(((((((((.((((......)).))..).)))>>>>>--->>>--->>>>>->)))))).)))))))	1	-35.4	-28.0952	41.2698	0.680769
novel-sbi-miR-84	AGCUGUUGGAAGCAUGGGCCCU	4	69073239	69073260	22	- [Negative strand]	1	AGUACAUAGUAGUCCCUAGCU(1)	69073195	69073215	GAGCUGUCUGUUUACACUGUAUAGAAUCGUUAAUUGUAUUCAUCUAGCUGUUGGAAGCAUGGGCCCUAGGCCUUGUAUACAACAUAGUAGUACAUAGUAGUCCCUAGCUGAAAUGGAACCAGACGAGUCUGACAGCAAACACAGACGAAAUUGCUC						69073149	69073304	156	(((((((((((.....((((.((((.(((((...((..(((((.(<<<<<--<<<-<<--<<<<<--.)))))(((((((......))=}}}}}==}}==}}}=}}}}})..)))))..))))))).)))))))).....))))))).....))))	1	-44.9	-28.7821	42.9487	0.670149
novel-sbi-miR-85a	AGGAUGGAUGUAUCUCAUGGCC	447	3230405	3230426	22	+ [Positive strand]	4	NO	-1	-1	UCAUGGUUAUCAUCAGGACAUGAGAUACAUCCAUCCACAAUGCAACAGGUCUUGGUCUGACCACCUGAUGGCUAAGGAUGGAUGUAUCUCAUGGCCCCAUGGUACUCGUGA						3230330	3230440	111	(((((..((((((..((.((((((((((((((((((.....((..(((((...((.....)))))))...))..->>>>>>>>>>>>>>>>>>->>..))))))..)))))	11	-54.9	-49.4595	47.7478	1.03585
novel-sbi-miR-85b	AGGAUGGAUGUAUCUCAUGGCC	447	8087626	8087647	22	+ [Positive strand]	10	NO	-1	-1	UCAUGGUUAUCAUCAGGACAUGGGAUACAUCCAUCCCCAAUGCAACAGGUCUUGGUCUUACCACCUGAUGGCUGAGGAUGGAUGUAUCUCAUGGCCCCAUGGUACUCAUGA						8087551	8087661	111	(((((..((((((..((.((((((((((((((((((.((..((..(((((...((.....)))))))...))))->>>>>>>>>>>>>>>>>>->>..))))))..)))))	11	-55.5	-50	48.6487	1.02778
novel-sbi-miR-85c	AGGAUGGAUGUAUCUCAUGGCC	447	11121680	11121701	22	+ [Positive strand]	1	NO	-1	-1	UCAUGGUUAUCAUCAGGACAUGGGAUACAUCCAUCCCCAAUGCAACAGGUCUUGGUCUUACCACCUGAUGGCUGAGGAUGGAUGUAUCUCAUGGCCCCAUGGUACUCAUGA						11121605	11121715	111	(((((..((((((..((.((((((((((((((((((.((..((..(((((...((.....)))))))...))))->>>>>>>>>>>>>>>>>>->>..))))))..)))))	11	-55.5	-50	48.6487	1.02778
novel-sbi-miR-85d	AGGAUGGAUGUAUCUCAUGGCC	447	13608986	13609007	22	+ [Positive strand]	10	NO	-1	-1	UCAUGGUUAUCAUCAGGACAUGAGAUACAUUCAUCCCCAAUGCAACAGGUCUUGGUCUGACCACCUGAUGGCUGAGGAUGGAUGUAUCUCAUGGCCCCAUGGUACUCAUGA						13608911	13609021	111	(((((..((((((..((.((((((((((((((((((.((..((..(((((...((.....)))))))...))))->>>>>>>>>>>>>>>>>>->>..))))))..)))))	11	-53.5	-48.1982	47.7478	1.00943
novel-sbi-miR-85e	AGGAUGGAUGUAUCUCAUGGCC	447	45558547	45558568	22	- [Negative strand]	3	NO	-1	-1	UCAUGGUUAUCAUCAGGACAUGGGAUACAUCCAUCCCCAAUGCAACAGGUCUUGGUCUUACCACCUGAUGGCUGAGGAUGGAUGUAUCUCAUGGCCCCAUGGUACUCAUGA						45558531	45558641	111	(((((..((((((..((.((((((((((((((((((.((..((..(((((...((.....)))))))...))))->>>>>>>>>>>>>>>>>>->>..))))))..)))))	11	-55.5	-50	48.6487	1.02778
novel-sbi-miR-85f	AGGAUGGAUGUAUCUCAUGGCC	447	51565048	51565069	22	+ [Positive strand]	3	NO	-1	-1	UCAUGGUUAUCAUCAGGACAUGAGAUACAUCCAUCCCCAAUGCAACAGUUCUUGGUCUGACCACCUGAUGGCUGAGGAUGGAUGUAUCUCAUGGCCCCAUGGUACUCAUGA						51564973	51565083	111	(((((..((((((..((.((((((((((((((((((.((..((..(((....(((.....))).)))...))))->>>>>>>>>>>>>>>>>>->>..))))))..)))))	11	-52.7	-47.4775	47.7478	0.99434
novel-sbi-miR-85g	AGGAUGGAUGUAUCUCAUGGCC	447	52144775	52144796	22	- [Negative strand]	3	NO	-1	-1	UCAUGGUUAUCAUCAGGACAUGAGAUACAUCCAUCCCCAAUGCAACAGGUCUUGGUCUGAGCACCUGAUGGCUGAGGAUGGAUGUAUCUCAUGGCCCCAUGGUACUCAUGA						52144759	52144869	111	(((((..((((((..((.((((((((((((((((((.((..((..((((((((.....))).)))))...))))->>>>>>>>>>>>>>>>>>->>..))))))..)))))	11	-57.6	-51.8919	48.6487	1.06667
novel-sbi-miR-85h	AGGAUGGAUGUAUCUCAUGGCC	447	52706688	52706709	22	+ [Positive strand]	7	NO	-1	-1	UCAUGGUUAUCAUCAGGACAUGAGAUACAUCCAUCCCCAAUGCAACAGGUCUUGGUCUGACCACUUAAUGGCUGAGGAUGGAUGUAUCUCAUGGCCCCAUGGUACUCAUGA						52706613	52706723	111	(((((..((((((..((.((((((((((((((((((.((..((....((((.......))))........))))->>>>>>>>>>>>>>>>>>->>..))))))..)))))	11	-52.4	-47.2072	46.8468	1.00769
novel-sbi-miR-85i	AGGAUGGAUGUAUCUCAUGGCC	447	60599107	60599128	22	- [Negative strand]	7	NO	-1	-1	UCAUGGUUAUCAUCAGGACAUGGGAUACAUCCAUCCCCAAUGCAACAGGUCUUGGUCUUACCACCUGAUGGCUGAGGAUGGAUGUAUCUCAUGGCCCCAUGGUACUCAUGA						60599091	60599201	111	(((((..((((((..((.((((((((((((((((((.((..((..(((((...((.....)))))))...))))->>>>>>>>>>>>>>>>>>->>..))))))..)))))	11	-55.5	-50	48.6487	1.02778
novel-sbi-miR-85j	AGGAUGGAUGUAUCUCAUGGCC	447	61352894	61352915	22	+ [Positive strand]	4	NO	-1	-1	UCAUGGUUAUCAUCAGGACAUGGGAUACAUCCAUCCCCAAUGCAACAGGUCUUGGUCUUACCACCUGAUGGCUGAGGAUGGAUGUAUCUCAUGGCCCCAUGGUACUCAUGA						61352819	61352929	111	(((((..((((((..((.((((((((((((((((((.((..((..(((((...((.....)))))))...))))->>>>>>>>>>>>>>>>>>->>..))))))..)))))	11	-55.5	-50	48.6487	1.02778
novel-sbi-miR-85k	AGGAUGGAUGUAUCUCAUGGCC	447	76300205	76300226	22	- [Negative strand]	2	NO	-1	-1	UCAUGGUUAUCAUCAGGACAUGGGAUACAUCCAUCCCCAAUGCAACAGGUCUUGGUCUUACCACCUGAUGGCUGAGGAUGGAUGUAUCUCAUGGCCCCAUGGUACUCAUGA						76300189	76300299	111	(((((..((((((..((.((((((((((((((((((.((..((..(((((...((.....)))))))...))))->>>>>>>>>>>>>>>>>>->>..))))))..)))))	11	-55.5	-50	48.6487	1.02778
novel-sbi-miR-86	AGGAUGUCGAUUGCCUGGCCU	2	64741816	64741836	21	- [Negative strand]	2	UGAGCUGGGUGUUGAUGCCU(1)	64741837	64741856	CGUUUAAUAACAGGAAGAUGUAAAGCUUUUGCAUGAGCUGGGUGUUGAUGCCUACAGGAUGUCGAUUGCCUGGCCUCGACUUAUUCCUGGUAAUUAAUG						64741792	64741890	99	((((......((((((...((...((....)).={{{{=={{{{{{{{{{{{=..->>->>>>>>->>>>-->->>).))...))))))......))))	1	-29.4	-29.697	43.4343	0.683721
novel-sbi-miR-87	AGGAUUGAGUAUGCGAAUUGCU	9	3512238	3512259	22	- [Negative strand]	5	NO	-1	-1	AAAUUUGGGAUCCAAUUCGUGUGCCUUUCAAUAUUUAGGAUUGAGUAUGCGAAUUGCUUCAAGAUUU						3512228	3512294	67	((((((..((..((((((((((((...(((((....--->>>>>>>>>>>>>>>>>--)).))))))	1	-19.1	-28.5075	34.3284	0.830435
novel-sbi-miR-88	AGGCACUCGGCAAAGAGAACUU	6	13340645	13340666	22	- [Negative strand]	2	NO	-1	-1	CGGGGCCUUUUCUUUGCCGAGUGCCGCGGCGGCACUCGACAGAGUCUUUGCCGAGUACCCAACAAAAGGCACUCGGCAAAGAGAACUUUGCCG						13340639	13340731	93	(((.(..((((((((((((((((((.((((((.((((....))))..)))))).((.....))...->>>>>>>>>>>>>>>>>>---).)))	1	-48	-51.6129	59.1398	0.872727
novel-sbi-miR-89	AGGCAUGAAUUUGGACAAACA	9	620056	620076	21	- [Negative strand]	3	NO	-1	-1	CUCCGUCUCAAAAAGAAUGCAAUUCUAGGCAUGAAUUUGGACAAACAUUUGUCUAGACUCAUGCCUAGAAUUUCAUUCUUUUUGGGACAGAG						620010	620101	92	(((.(((((((((((((((.((((((<<<<<<<<-<<<<<<<<<---.))))))))).)))))))))))))).))))))))))))))).)))	1	-56.3	-61.1957	38.0435	1.60857
novel-sbi-miR-90	AGGCUACUCUGAUGCAACAAA	3	2622097	2622117	21	+ [Positive strand]	2	NO	-1	-1	AGUCAAUUUUGUUUGUUCAUGGGAUGUGCCUACCUAGGCUACUCUGAUGCAACAAAUGGAAUUCAUU						2622061	2622127	67	(((.(((((..(((((((((.(((.((((((....>>>>->>>>>->>>->>>>>>..))))).)))	1	-22.8	-34.0299	38.806	0.876923
novel-sbi-miR-91	AGGGACCUAGAUGACACCAC	2	52671391	52671410	20	+ [Positive strand]	4	GUGUCAUCUAGGCCCCUGAAC(1)	52671306	52671327	GAGUCCUAAAACUUAUAUGGUGGUGUCAUCUAGGCCCCUGAACUUGCACAUCAACAUACAUACGAAGCUAAUGUGGCAUGCUGAUUAUGUGUUGACGUGCAAGUUUAGGGACCUAGAUGACACCACUAUACAAGUUCUAGGACUC						52671284	52671428	145	((((((((.(((((.((((((({{{{{{{{{{{{={{{{{{{{((((((.(((((..(((((...(((...........)))...)))))))))).))))))))))>>>>->>>>>>>>>>>>>>>)))).))))).))))))))	1	-89.9	-62	43.4483	1.42698
novel-sbi-miR-92	AGGGCUGGUGAUGUCGAUGC	3	909842	909861	20	+ [Positive strand]	1	NO	-1	-1	UAUACUAUGUGUAAUGGUUAAGAUGCAUGCGGCCCUAAGUAAGGGCUGGUGAUGUCGAUGCUGGUGCUCCUGGUGUG						909800	909876	77	(((((((.(.(((..(((...(((((((.(((((((.....>>>>>>>>>>->>>>--->>)..))).).)))))))	1	-26.7	-34.6753	49.3507	0.702632
novel-sbi-miR-93	AGGGUUAUGAACUUAUAAUCA	83	7437700	7437720	21	- [Negative strand]	5	NO	-1	-1	AUGGGUGCUAGGGUUAUGAACUUAUAAUCAUGGAAUCGACUCGAUCAUCAGAUUAUAAGUUCAUUCCACAUUCCAU						7437653	7437728	76	(((((....--<<--<<<<<<<<<<<<<<-(((.((((...))))..))))))))))))))))).))....)))))	3	-24.7	-32.5	36.8421	0.882143
novel-sbi-miR-94	AGGUUGUAUUGUAGUUUUGUUA	5	59925259	59925280	22	- [Negative strand]	7	NO	-1	-1	UGGCUGUUAGGUUGUAUUGUAGUUUUGUUAUGGAAUAUGACAUCCAUACAAUUCUGGAUACAGCUACACUUGCAGCUA						59925210	59925287	78	(((((((.-<<<<<<<<<-<<<--<<<<-<((((........)))))))))..))))))))))))......)))))))	1	-27	-34.6154	37.1795	0.931034
novel-sbi-miR-95	AGUAGAACCAAACAGGGCCU	3	48832877	48832896	20	+ [Positive strand]	7	NO	-1	-1	UGUCUAUAUUUAGGCCUUGUUUGGUUCCACCAACUAAAUUUUAGCUAGCUAAACUUUAGUCACUUUAGUAGCUAAAGUUCUAAACACAUUGACUAAAAGGGACUAAAAUAGUUUAGUUCCAUUAUCACCUAAGAGUAGCUAAGCUAGCUAAAAUUUAGCUAGUAGAACCAAACAGGGCCUUAAUGUUUUAUACA						48832716	48832909	194	(((..(((((.((((((((((((((((.((...(((((((((((((((((....((((((((.(((((.(((....)))))))).....)))))))).(((((((((....))))))))).....................)))))))))))))))))..->>->>>>>>>>>>>>>>>>.))))).....)))	1	-75.8	-39.0722	32.9897	1.18438
novel-sbi-miR-96	AGUAGAGAAGAACCGCGGGUA	4	60962804	60962824	21	- [Negative strand]	10	NO	-1	-1	GGACGGCCCUCCAAAUGGAUACCCGCGGUUCUUCUCUAGUGUAAUUUAAUGAACUAAAUAGAUAAUUUCUUUCCUCAUUUUUUUCACUUAGUUCAUUUAGUUACAGUAGAGAAGAACCGCGGGUAUCCGUUUGGAGCACCGUCC						60962784	60962927	144	((((((..((((((((((((((((((((((((((((((.(((((((.((((((((((...((.....................))..)))))))))).))))))>->>>>>>>>>>>>>>>>>>>)))))))))))..))))))	3	-88.5	-61.4583	41.6667	1.475
novel-sbi-miR-97	AGUAGGCUUAGUAGAUUCGUUU	3	2753391	2753412	22	+ [Positive strand]	4	NO	-1	-1	UGUGAGAUGAAUCUAUUAAGCUUAAUUAAUCCAUCAUUCUGUAGCACUACAUUGUCAAAUUAUGGACUAAGUAGGCUUAGUAGAUUCGUUUCACA						2753321	2753415	95	((((((((((((((((((((((((.(((.(((((.(((.((..(((......)))))))).))))).))>->>>>>>>>>>>>>>>>>>>>))))	1	-40.3	-42.4211	32.6316	1.3
novel-sbi-miR-98	AGUCAUGUGGGCUCGAUGCCUC	3	67780834	67780855	22	+ [Positive strand]	1	NO	-1	-1	GCUGGAGACGACAGCCGCGGUGAGGAGUCAUGUGGGCUCGAUGCCUCGACGGUGCAAAAGGCUCACAUGGUCGCACGAGAUGCUGCUGGGUGCGUCUUUGGC						67780808	67780909	102	((..((((((.((((.((((((..(<-<<<<<<<<<<<---<<<<<-...)).)))...))))))))))))).)))....))).))))....))))))..))	1	-46	-45.098	62.7451	0.71875
novel-sbi-miR-99	AGUCAUGUUUCUCUGAUGCCC	16	74169371	74169391	21	- [Negative strand]	2	NO	-1	-1	GGGGCAUAUGAUGAAAAACCAUGUGCAAUUCUCACGACGGUCGUCUGAGACACUUUGUGUGUAAUGUUGCAGUCAUGUUUCUCUGAUGCCCU						74169369	74169460	92	(((((((..((.((((...((((((((((.(.(((((.((((......))).).))))).)....)))))>-->>>>>>>>>>-->>>>>>)	2	-30.5	-33.1522	45.6522	0.72619
novel-sbi-miR-100	AGUGCUGUGCUGUUUCGGGCU	3	66294542	66294562	21	+ [Positive strand]	3	NO	-1	-1	GGCCAAACGGGCGGCCCGACUCUGGCACUAUACGGCACUAUGCGGCACAAUGUCUAUAGUGCUGUGCUGUUUCGGGCUAUCGUGCCAAACUCUCGGCCCAGACACGGCACUAUGGCUCGUUAACCGUGCCGUGUCGUGUCGAUAGGCACAGUGGCCCAUCAUGCCCGUGCUGGCC						66294484	66294658	175	(((((.((((((((((.....(((((.((((.((((((.(((((((((((((.((((<<<<<<<<<<<<--<<<<<<-.....))).......)))..))).)))))))))))))..))))....))))))))).)))))))))))).))).))))......))))))..)))))	1	-90.41	-51.6629	60.5714	0.852925
novel-sbi-miR-101	AGUGGACACCGAAUUCUUGGG	4	72823815	72823835	21	- [Negative strand]	2	NO	-1	-1	UCCUCGAAUUCGGCUUCCUCUGCUGCGGUGUUCUGCUCAUGUCUCGGUUUCAGACGUGAGAUUUGGAGCAGUGGACACCGAAUUCUUGGG						72823814	72823903	90	(((..((((((((..(((.(((((.(((.......(((((((((.......)))))))))..))).)))>>->>>-->>>>>>>>-->>>	1	-41.1	-45.6667	53.3333	0.85625
novel-sbi-miR-102	AGUUCGUUAAGUUGGACUAGA	2	60260493	60260513	21	- [Negative strand]	5	CUCUAGUGUAAUUUAAUGAACU(2) CUAGUGUAAUUUAAUGAACU(1)	60260542	60260563	AGAGAUGGGGGUGGUGUUUCAAAUGGAUAUCCGCGGUUCUUCUCUAGUGUAAUUUAAUGAACUAAAUGAAAAAAAAUGAGAGAAGAAAUUAUUAGUUCGUUAAGUUGGACUAGAUAAGAACCGUGGGUAUGCAUUUGGAGCACCAUUCCCAUCCU						60260451	60260605	155	((.((((((((((((((((((((((.(((((((((((((((={{{{{{={{{{{{{{{{{{{{((..........................))>>>>>>>>>>>>>>->>>>>>.))))))))))))))).))))))))))))))))))))))))	1	-88.27	-56.9484	38.0645	1.4961
novel-sbi-miR-103	AUAAGAUGAGUUGUCAAGCU	2	60497461	60497480	20	- [Negative strand]	7	AGUUUGACCACUCGUCUUAUU(2) CAAGUUUGACCACUCGUCUUA(1) CAAGUUUGACCACUCGUCUU(1) UUUGACCACUCGUCUUAUUC(1)	60497584	60497604	UUUGACUUUUUAACACAAGUUUGACCACUCGUCUUAUUCAAAAAUUUGUGCAAAAAUAUCACUUCUUUUGCCGUGGCUUCGUUUAGCAAUAAAACUUUUUCAAGAAUGACUUAAAUUUGACUAUGUUUGCACAUAUUUUUUGAAUAAGAUGAGUUGUCAAGCUUGGGUUCAAAAAAGUCAAA						60497441	60497622	182	((((((((((((((.(({{{{{{{{={{{{{{{{{{{{((((((..((((((((.((((((........((....)).((((((...................))))))........))).))).))))))))...)))))))>>>>>>>>>>>->>>>>>>>)).)))..)))))))))))	1	-65.81	-36.1593	30.2198	1.19655
novel-sbi-miR-104	AUACAUGAAUUCAGAAACCCU	3	53493269	53493289	21	+ [Positive strand]	6	NO	-1	-1	GAUUUGAUGGUUUUUCUGAAUUCAUAUAUAUGUAUACAUGAAUUCAGAAACCCUCAGAUC						53493235	53493294	60	(((((((.((((..(((((((((((.(((....>>>->>>>>>>>>>>>>>>->))))))	1	-24.5	-40.8333	30	1.36111
novel-sbi-miR-105a	AUACCGAGGACUCUGAUUCAU	9	24301737	24301757	21	- [Negative strand]	4	NO	-1	-1	UCUGUUGCGUUGGCAUUGAAUCUGCCGAUGCGUUAGGCAUCUGGAACGUUGGAACUUGAGAAUUCCCAGUGUGAGGUCUUGCAGUAGUAGUUAUAGUAUACCGAGGACUCUGAUUCAUCGGCAGAUUUGGAGGUGCCGAUGCCAUAGG						24301706	24301853	148	(((((.((((((((((((((((((((((((.(((..((((..((((..((........))..))))..))))(((..((((..(((.((....)).)>>-->>>>-->>>->>>->>>))))))))))...))))))))))).)))))	5	-56.7	-38.3108	48.6487	0.7875
novel-sbi-miR-105b	AUACCGAGGACUCUGAUUCAU	9	35940353	35940373	21	- [Negative strand]	7	NO	-1	-1	GGCAUUGAAUCUGCCGAUGCGUUAGGCAUCUGGAACGUUGGAGCUUGAGAAUUCCCGGUGUAAGGUCUUGCAGUAGUAGUUGUAGUAUACCGAGGACUCUGAUUCAUCGGCGGAUUUGGAGGUGCC						35940333	35940458	126	(((((((((((((((((((.((((((..(((.((.(......).)).)))..((((((((((.....((((((......)))))))>>>>>>->>>->>>>>>->>>))))))))))...))))))	5	-48.3	-38.3333	50.7937	0.754687
novel-sbi-miR-106	AUACGUCUAAAGAUUUGAUAUU	2	14220997	14221018	22	+ [Positive strand]	1	UCACAUCGAAUCUUUGGUCGC(1) CGUCACAUCGAAUCUUUGGUCG(1) CGUCACAUCGAAUCUUUGGUC(1) CCGUCACAUCGAAUCUUUGGUC(2)	14221114	14221136	UAUAUUUAAUACUUCAUGCAUACGUCUAAAGAUUUGAUAUUUUGCAAAAUUUUUAGGGAACUAAACCAGGCCCUAAUAAUGUGGUAUUGCUUGUGCCGCUAAGGCCUUGUUUAGUUCGUAAAAAUUUUCAAGAUUCCCCGUCACAUCGAAUCUUUGGUCGCAUGCAUGGAGUAUUAAAUAUA						14220977	14221158	182	(((((((((((((((((((<<-<<-<<<<<<<<<<<<<<<<(((.((((((((((.(.((((((((.(((((.((.....(((((((.....))))))))).))))).))))))))).))))))))))))))))...=======}}}}}}}}}}}}}=}).)))))))))))))))))))))	1	-80.8	-44.3956	34.6154	1.28254
novel-sbi-miR-107	AUAGCUAUGAGAUCUGAGGGAC	8	60562111	60562132	22	+ [Positive strand]	7	UCCCAUUGAAGAUUAUAAUAU(1)	60561974	60561995	UGUCCCAUUGAAGAUUAUAAUAUUUGACCAUAGAUGAAUGAUUGAUUAGUUUUAGCUUCAAGCCUUUGUUGUCUCUACUCUUUGGCAUAUAGGCUUGUGGUUAAAACCAGUCGAUUCUAAGUUCAUUGAUGAUGGGUAAUAGCUAUGAGAUCUGAGGGACA						60561972	60562132	161	(({{{{={{=={=={{{{{={{{(...((((.(((((((((((((((.(((((((((.(((((((....((((..........))))...))))))).))))))))).))))))))....)))))))....))))..)>>>-->>>>>-->-->>>>>>>)	1	-56.2	-34.9068	36.0248	0.968965
novel-sbi-miR-108	AUAGUUUGGUGUAGAAUACU	9	54642388	54642407	20	+ [Positive strand]	2	NO	-1	-1	CUGAAUUUUGUUCAGUAUAAUAGUUUGGUGUAGAAUACUAUUCUACACCGAACUGUUAUACUGAGCAAAAUUCAG						54642368	54642442	75	(((((((((((((((((((<<<<<<<<<<<<<<<<<---))))))))))))))))))))))))))))))))))))	1	-51.6	-68.8	32	2.15
novel-sbi-miR-109	AUAUGCUGAGAGACUGAACU	3	4829376	4829395	20	+ [Positive strand]	4	NO	-1	-1	GAGUCCCUCGUCUCCGUCGGUAUAUUGCCUAGUUCUGUAAUAGAACUGACUAGCUAAACUUACUAUAUGCUGAGAGACUGAACUC						4829311	4829395	85	((((...(((((((..(((((((((.((.((((((((...))))))))....))..........>>>>>>>>>>>>>>->>>>>)	1	-22.2	-26.1176	43.5294	0.6
novel-sbi-miR-110	AUCAAUUCACAUGUGUUGGGAU	3	55964149	55964170	22	- [Negative strand]	6	NO	-1	-1	GUUGGAUUCGCAUCAAUUCACAUGUGUUGGGAUGGAUGGAUUGGAGUAAAACUUAAACUAAAUUUCACCACAAUCCACUUCAACACACGUGAUUGAGGUAAAUCCGAC						55964073	55964180	108	((((((((..(-<<<<<-<<<-<<<<<<<<---((.(((((((..((.(((.(((...))).))).))..))))))))))))))))).)))))))).)..))))))))	1	-39.9	-36.9444	39.8148	0.927907
novel-sbi-miR-111	AUCCAAGACUGUUGUAGUAAC	9	12305439	12305459	21	- [Negative strand]	8	UACUACCACAAUCUCAGAUG(1)	12305335	12305354	AUUUUAGAAGUUUCUUCAUCCAAGACUGUUGUAGUAACAUUGUUCAUAAAUCUUACGUCUUACAUAUCUCUCUUAUAAUUUAUGGAACUACAAGAGAUAUGUAAAUUUUGUGAACAAUGUUACUACCACAAUCUCAGAUGAGCAAAUAACUAAAAU						12305320	12305475	156	(((((((..((((.(((<<<--<<<-<<<-<<<<<<<<((((((((((((.........((((((((((((...........((......))))))))))))))..))))))))))))))}}}}}}=}}}=}}}==}}}})).))))..)))))))	1	-55.2	-35.3846	28.2051	1.25455
novel-sbi-miR-112	AUCCUCUCCUCCUCGGGCUCC	15	57050091	57050111	21	+ [Positive strand]	4	NO	-1	-1	GGAGGAGGUGGAGCGCGGGGAGGAAGAGGAAGAGGAGGAGGACCUGUUCUACGAGUCGCUCGACCGCAUCCUCUCCUCCUCGGGCUCCUCCACCUCC						57050023	57050119	97	(((((.((.(((((.(((((((((.(((((.(.((..((((((.((.....)).))).)))..)).)->>>>>>>>>>>>>>->>>>>.)).)))))	1	-61.6	-63.5052	65.9794	0.9625
novel-sbi-miR-113	AUCCUGUCAGGGUUCUGCCA	3	1806112	1806131	20	- [Negative strand]	7	NO	-1	-1	GGUGCAAGGGCUGCUCUGAAUCUGUCAGGAACUGUUCUUGGAUAUUAUCCUGUCAGGGUUCUGCCAUCAAAAACUGCCAUUGCACC						1806091	1806176	86	(((((((.(((.((...(((((((.(((((..((((....))))..->>>>>->>->>>>>->>--.........))).)))))))	1	-30	-34.8837	48.8372	0.714286
novel-sbi-miR-114	AUCGCAACUUGCUCGAAACCU	5	44969333	44969353	21	- [Negative strand]	3	GGUUUCGAGUAAGUUGCGAC(1) GUUUCGAGUAAGUUGCGACA(1)	44969434	44969453	UGUGAUAAAAAAUUCAUAAGGUUUCGAGUAAGUUGCGACAUUGGAUAUCUAAAACCCAGACAUCUCCACAUGUGAUCACAUUUGAUCGCAUGGAGAGAUGUUUGAGUUUUAAACAUCUGGUAUCGCAACUUGCUCGAAACCUUAUGAAUUUUUUAUCACA						44969314	44969473	160	((((((((((((((((((({{{{{{{{{{{{{{{{{{{=((..(((.(.((((((.((((((((((..((((((((((....))))))))))..)))))))))).)))))).).)))..))->>>>>>>>>>>>>>>>>>>>))))))))))))))))))	2	-101.7	-63.5625	35.625	1.78421
novel-sbi-miR-115a	AUCGCCUGUAGAAAUCAUAUUU	4	21120132	21120153	22	- [Negative strand]	1	NO	-1	-1	AAAUCGCCUGUAGAAAUCAUAUUUCUAAGAAAUCCGCCUGUAGAAAUAUAAGAUUUCUACAGGCGGUUUUGUUAGAAAAACCGCAUGUAAAAAUUGAUUUUCACAGGCGGUUU						21120042	21120154	113	((<<<<<<<<<--<<<<<<--<<<((((.(((.((((((((((((((.....)))))))))))))).))).))))))).((.....))......))))))..)))))))))))	3	-53.2	-47.0796	34.5133	1.3641
novel-sbi-miR-115b	AUCGCCUGUAGAAAUCAUAUUU	4	59742050	59742071	22	- [Negative strand]	10	NO	-1	-1	UUUCUUAAGAAAUCGCCUGUAGAAAUCAUAUUUCUACAGGCGGUUUCUUAAGAAAUCCGCCUGUAGAAAUACAUGAUUUCUACAGGCGGUUUUGUUAGAAA						59741981	59742081	101	(((((...(((<<<<<<<<<<<<<<<<<<<<<<((((((((((((((....)))).)))))))))))))))..))))))))))))))))))))...)))))	3	-62.7	-62.0792	35.6436	1.74167
novel-sbi-miR-116	AUCGGAGUGGCGCAGCGGAAGC	10	46215778	46215799	22	+ [Positive strand]	6	NO	-1	-1	CGGAGUGGCGCAGCGGAAGCGUGGUGGGCCCAUAACCCACAGGUCCCAGGAUCGAAACCUGGCUCCGAUAUCCGUUUUUGUUGUGCACCUG						46215779	46215869	91	<<<-<<<-<<<<<<<<<<<<(..(((((.......))))).((..(((((.......)))))..))......)))))))))))))))))))	2	-40.5	-44.5055	60.4396	0.736364
novel-sbi-miR-117	AUCGGCUGUAGGAUGGAGUAC	3	44285435	44285455	21	- [Negative strand]	2	NO	-1	-1	ACUGGGCGUGGAGCGAUGGCGAGAGUAGUGUGUACCCACCUUACGGAUCUGAGAUGUCCGGAAAAUAUCUAGAUCGGCUGUAGGAUGGAGUACUGUGCUCUCGGGUGCCGCGAACCUAGU						44285407	44285526	120	(((((((((((.((.....((((((((....(((((((.(((((((((((.((((((.......))))))))>>>--->>>>>>->>>->>>>..)))))))).)).)))))..))))))	2	-47.5	-39.5833	55	0.719697
novel-sbi-miR-118	AUCUGAAACUUUGUGCAUCCA	3	68193309	68193329	21	- [Negative strand]	2	NO	-1	-1	AACAUCUGAAACUUUGUGCAUCCAUAGAUGUACUUUGCUGCAAAAGUUGUGACAAAAUACACCUGUGGACGCACUAUGGAUGUGCCAAGUUUGAGAUGUU						68193232	68193331	100	(((<<<<-<<<<<<-<--<<<<<<(((.((((.((((..(((.....)))..)))).))))...((....)).)))))))))..).)))))).)))))))	1	-40.1	-40.1	40	1.0025
novel-sbi-miR-119	AUGACAGAAGAGAGAGAGCAC	12	62836807	62836827	21	- [Negative strand]	2	NO	-1	-1	GAUGACAGAAGAGAGAGAGCACAACCCAGCACCAGCGAGGAGAAGCCUCGCUUCUGCGAGGGCCGUGUGCUCUCUGCUCUCACUGUCAUC						62836738	62836827	90	(<<<<<<<-<<<<<<<<<<<<<(.(((.(((..(((((((.....)))))))..)))..)))...)))))))))).))))..))))))))	4	-55.3	-61.4444	58.8889	1.0434
novel-sbi-miR-120a	AUGACGGAGAAUCUUGAAAAAA	21	7435632	7435653	22	+ [Positive strand]	4	NO	-1	-1	ACAUGCGUCAAAAGAUUUGAUAUGACGGAGAAUCUUGAAAAAAUUUUGGUUUUUAAGAAAAACUAAACAAGCCCUUAGUUUUCCUUUCAUUUCUGAGUCGUUCGAGGCAUGU						7435610	7435721	112	((((((.((....(((((((.<<<<-<<<<<-<<<<<<<<<--......)))))))))...(((((........))))))))))..)))).)).)))))....)).))))))	12	-29.3	-26.1607	33.9286	0.771053
novel-sbi-miR-120b	AUGACGGAGAAUCUUGAAAAAA	21	63710232	63710253	22	+ [Positive strand]	3	AAAAUUUUCAAGAUUCUUCGU(1)	63710296	63710317	UAAUGCUCCAUGCAUAUGCCGCAAGAUUCGAUAUGACGGAGAAUCUUGAAAAAAUUUUAGUUUUGGGGUGAACUGAACAAGGUCGGCCUAGUUUACAAAAAUUUUCAAGAUUCUUCGUUACAUCGAAUAUUCGGACGCAUGCAUGAAGUAUUA						63710199	63710351	153	(((((((.(((((((.(((((.((.(((((((-<<<<<<<<<<<<<<<<<<--<((((.((.(((((.(((.((.....)).))).)))))...)).}}}}}}}}}}}}}}}}}}}}})).))))))).))))).)).))))))).)))))))	12	-65.5	-42.8105	37.2549	1.14912
novel-sbi-miR-121	AUGAUUGUGUACUUUGAGAUAC	3	72257080	72257101	22	+ [Positive strand]	2	NO	-1	-1	CUCCUUUCAAACUACUCCGUAUUAUUACUGGCACAUUUCACUGGAGGUUGUGCCAUCAUGAUUGUGUACUUUGAGAUACUGGAG						72257022	72257105	84	(((((((((((.(((.(...(((((...(((((((((((....)))).)))))))..>>>>>->->>>->>>>>>>---.))))	1	-24.2	-28.8095	41.6667	0.691429
novel-sbi-miR-122	AUGCAUGGCUGAGAGGCGCCU	5	70415400	70415420	21	+ [Positive strand]	1	GAGGCGCCUGGACUUGGCCC(1) GGAGGCGCCUGGACUUGGCCC(1)	70415448	70415468	GCAUGGCUGAGAGGCGCCUAGACUUGGCUCUGCCAUGCAGUCGCUGGGAGGCGCCUGGACUUGGCCCUGC						70415401	70415470	70	<<<-<<<--<<<<<<<<<<...((..((.((((...))))..))..)}}}}}}}}}===}}==}}}=)))	2	-38.5	-55	67.1428	0.819149
novel-sbi-miR-123	AUGCCCCGAUGAGUAGGAGG	11	55755499	55755518	20	+ [Positive strand]	3	NO	-1	-1	GAGAAUGCCCCGAUGAGUAGGAGGGCACAGGAUGAAACUAGUAGAUUUAGCUCCUCCACGCCUCCAGCGACCGCAGCCGCUGUCGGCGAUCCCUGACGCUCUCCUAGCAUUGGAGUUGUC						55755494	55755613	120	((.(<<---<<<<<<--<<<<<<<((.((((......((((.....))))........((((..(((((........)))))..))))...))))..))))))))).)))))).))).))	8	-47.5	-39.5833	58.3333	0.678571
novel-sbi-miR-124	AUGCCGGAUUAAUCGUAUUC	5	56348766	56348785	20	+ [Positive strand]	7	NO	-1	-1	ACCAGACUUAUCAAUUUGUUCGGUAAACUACCUGAAGCUCAUGUAGCCUAUGCCGGAUUAAUCGUAUUCUGGU						56348716	56348788	73	((((((..(((..(((.((((((((..((((.((.....)).))))...->>>>>>>>->>>->>>->>))))	1	-20.9	-28.6301	41.0959	0.696667
novel-sbi-miR-125	AUGCCGUUCCGCACGCUGGAC	4	8893431	8893451	21	- [Negative strand]	4	NO	-1	-1	CGUCGUGGAAGAUGAUGCCGUUCCGCACGCUGGACUUCAGCGAGUGCGACGUGCUCACCAACCUCCGCGACG						8893393	8893464	72	(((((((((.(.((<-<<<<<<-<<<-<<<<<---..))))).))).)))).)))))....).)))))))))	1	-33.5	-46.5278	63.8889	0.728261
novel-sbi-miR-126	AUGCUGGGUAUGUAGUAGCACU	3	12908444	12908465	22	- [Negative strand]	3	NO	-1	-1	AGCUUGUGCUUUGCCUAUGGUUUGCUUAUUAUUGUAUUCGCGCAUGUUAAUGCUGGGUAUGUAGUAGCACUUCUGUGGGGUAGCAUGCU						12908425	12908513	89	(((..(((((...(((((((..((((.(((((.(((((((.((((....>>>>>>>>>>>>>>>>>>>>--.)))))))..))))))))	1	-29.6	-33.2584	43.8202	0.758974
novel-sbi-miR-127	AUGGACAGAGAGCGGGAUGCCU	3	9945822	9945843	22	+ [Positive strand]	4	NO	-1	-1	AGAUGCCAAGGCAAUCCGAAUUUUCCUUGAAGAUGGACACCAAAUUGGAUGUGCUCAGUCAUACGCAAAGAACAUGGGACUUUAUGGACAGAGAGCGGGAUGCCUGAGGUAUUU						9945738	9945851	114	(((((((.(((((.((((..((((((.(((((....(((((.....)).))).((((.((.........))...)))).))))>->>>->>>--->>>>->>>>>..)))))))	1	-33.7	-29.5614	45.614	0.648077
novel-sbi-miR-128	AUGGAGCUGAACCAGUUUGGC	3	55819591	55819611	21	+ [Positive strand]	10	NO	-1	-1	AGAGUUUGUAUGGAGCUGAACCAGUUUGGCUAAAAAACGUGGAGCGAAGCUGAAAAAUGUGGAGUGGAGCAACCCAAACACCCUGCUCCAGACACUUCAGUUUUUUUAUGCAGCUGCUCU						55819581	55819700	120	(((((((((<<<<<<<<<<--<<<<<<-<<(...........))).))))))......(((...(((((((............)))))))..))).)))))))...)))))))..)))))	1	-38.5	-32.0833	45.8333	0.7
novel-sbi-miR-129a	AUGGAGCUUAGUACCUGUACU	22	7260299	7260319	21	+ [Positive strand]	6	UUAAGUCAAGCACUAUUCCUC(1) UUAAGUCAAGCACUAUUCCUCC(3) UAAGUCAAGCACUAUUCCUCCU(2) AAGUCAAGCACUAUUCCUCCU(1)	7260343	7260365	GUGAAGUGUUAUGGAGCUUAGUACCUGUACUUGAGUCUUAAGUAAGACAAAAUAGUUAAGUCAAGCACUAUUCCUCCUGUCUAUACUUCAC						7260288	7260378	91	(((((((((.--<<<<--<<<<-<-<<-<<<((((((((....))))).......}}}}}}}}=}=}}}}===}}}}.....)))))))))	8	-26.21	-28.8022	37.3626	0.770882
novel-sbi-miR-129b	AUGGAGCUUAGUACCUGUACU	22	17187817	17187837	21	- [Negative strand]	8	UUAAGUCAAGCACUAUUCCUC(1) AUUAAGUCAAGCACUAUUCCUC(3)	17187764	17187785	GUGAAGUGUCAUGGAGCUUAGUACCUGUACUUAAGUCUUAAGUAAUCGAAAGACGAAAUAAUUAAGUCAAGCACUAUUCCUCGUGUCUAUACUUCAC						17187750	17187846	97	((((((((((<<<--<--<<<<-<-<<-<<<((((((((..(....)..)))))......=}}}}}}}}=}=}}}}==}==})))...)))))))))	8	-25.11	-25.8866	37.1134	0.6975
novel-sbi-miR-129c	AUGGAGCUUAGUACCUGUACU	22	18470500	18470520	21	+ [Positive strand]	7	UUAAGUCAAGCACUAUUCCUCC(3) UAAGUCAAGCACUAUUCCUCCU(2) UUAAGUCAAGCACUAUUCCUC(1) AAGUCAAGCACUAUUCCUCCU(1) AUUAAGUCAAGCACUAUUCCUC(3)	18470551	18470573	AGAGUGAAGUGUCAUGGAGCUUAGUACCUGUACUUGAGUCUUAAGUAAUCGAAAGACAAAAAUAAUUAAGUCAAGCACUAUUCCUCCUGUCUAUACUUCACCU						18470486	18470588	103	((.((((((((((<-<<<<--<<<<-<-<<-<<<(((...........((....)).........}}}}}}}}=}=}}}}===}}}}))...)))))))))))	8	-26.6	-25.8252	36.8932	0.7
novel-sbi-miR-129d	AUGGAGCUUAGUACCUGUACU	22	40623003	40623023	21	- [Negative strand]	7	NO	-1	-1	CACAUGCUUUCACAUAAAAAUUCUCCCACGUUAGAGUGAAGUGUCAUGGAGCUUAGUACCUGUACUUAAAUGUUAAGUAAUCGAAAGACAAAAUAAUUAGGUCAAGCACUAUUCCUCCUGUCUAUACUUCACCUUUGUUCUGGAGUUUUGCAUGUG						40622912	40623067	156	(((((((.........((((((((...(((..((.((((((((((<-<<<<--<<<<-<-<<-<<<(((.((((......((....))...)))).)))))))).).))))...))))))...))))))))))).)))...)))))))))))))))	8	-42	-26.9231	37.1795	0.724138
novel-sbi-miR-129e	AUGGAGCUUAGUACCUGUACU	22	44152035	44152055	21	- [Negative strand]	8	UUAAGUCAAGCACUAUUCCUCC(3) UAAGUCAAGCACUAUUCCUCCU(2) UUAAGUCAAGCACUAUUCCUC(1) AAGUCAAGCACUAUUCCUCCU(1) AUUAAGUCAAGCACUAUUCCUC(3)	44151981	44152002	CCAGAUUAGAGUGAAGUGUCAUGGAGCUUAGUACCUGUACUUAAGUCUUAAGUAAUCGAAAGACAAAAUAAUUAAGUCAAGCACUAUUCCUCCUGUCUAUACUUCACCUUUGUUCUGG						44151957	44152074	118	(((((.((((((((((((((<-<<<<--<<<<-<-<<-<<<((((((((..(....)..))))).......}}}}}}}}=}=}}}}===}}}}))...)))))))).))))).)))))	8	-34.81	-29.5	37.2881	0.791136
novel-sbi-miR-130	AUGGAUACCCGCGGCUCUUCU	2	1595787	1595807	21	+ [Positive strand]	8	GAGAAGAACCGCGGGUACCC(1) UAGAGAAGAACCGCGGGUACC(4)	1595879	1595900	AUGUGGGAUGGUGCUCCAAAUGGAUACCCGCGGCUCUUCUUUAGUCUAAUUUUAAUGAACUAAAUGAAAAAAAUGAAGGAAAAAAUUGUCUAUUUAGUUUAUUAAGUUAGACUAGAGAAGAACCGCGGGUACCCAUUUGGAGCACCAUCCCCAU						1595767	1595920	154	(((.(((((((((((((((<<<<-<<<<<<<<<-<<<<<<((((((((((((.((((((((((((((....(((..........))).)).)))))))))))))))))))))}}}}}}}}}=}}}}}}}}}=})))))))))))))))))))))	1	-96.3	-62.5325	38.3117	1.6322
novel-sbi-miR-131	AUGGAUGGAUUGGAGCCUGAGU	5	12849146	12849167	22	+ [Positive strand]	9	NO	-1	-1	UGGAUGGAUUGGAGCCUGAGUUUGAUUCUGCUUCUGCAUGAGCAAUAGGUAGUUCUGAACUGUCCA						12849146	12849211	66	<<<<<<<-<--<<<<<<<---(((.((((((....))).)))))))))))...))..).)))))))	3	-20.8	-31.5152	45.4545	0.693333
novel-sbi-miR-132	AUGGGUACCUUUUGCUAUGGAC	8	2839565	2839586	22	+ [Positive strand]	1	NO	-1	-1	GGGUAGUCCAUAAGCUUAUGGGUACCUUUUGCUAUGGACUCCUCUAUGGACUGGUCUCACAGUGUUCCAUUUACCUGAUAGCAAAUAUUUUAAUCUUAUGGACUAUCU						2839547	2839654	108	((((((((((((((.((<-<<<<<---<<<<<<<<-<--......((((((((......)))...))))).....).)))))))))))))))).))))))))))))))	7	-34.32	-31.7778	39.8148	0.79814
novel-sbi-miR-133	AUGUAUGGAACCAGCCCAAGGG	3	29406874	29406895	22	+ [Positive strand]	3	NO	-1	-1	UCUACCCCAAACCUGUGCUUUGGUUGUAAUGCAUACAUAUGUAUGGAACCAGCCCAAGGGUGGAGGUAGG						29406835	29406904	70	(((((((((..(.((.(((..((((.((.(((((....>>>>>>>->>>>>>>->>->--))).))))))	1	-25.7	-36.7143	48.5714	0.755882
novel-sbi-miR-134	AUGUCAGAAUUACGAACCGCCU	3	49095783	49095804	22	- [Negative strand]	6	NO	-1	-1	GCGGUUGUAGUUAUCACGCGCCUGUAGUGUAAAAAGAGCGAUGUCAGAAUUACGAACCGC						49095784	49095843	60	((((((((((((...((((((((...........)).)))->>>--->>>>>>->>>>>>	1	-19.1	-31.8333	48.3333	0.658621
novel-sbi-miR-135	AUUAUGGCUUUAUCCCUUUCA	4	7365387	7365407	21	- [Negative strand]	8	NO	-1	-1	UUAUUAUGGCUUUAUCCCUUUCAAAUCCAGAGGUUAAUCGUACUCUGGCAACUUUACGUAAGGCAGAGUUGGGUUUUUUGGGGUUGAUAGUGGAAAAGUCGACAGAUAA						7365300	7365408	109	((<<<-<<<<<<<-<<<<<-<<<(..(((((((....(((.((((((.(............).)))))))))..)))))))..)))).)).))))))))))...)))))	1	-32.3	-29.633	39.4495	0.751163
novel-sbi-miR-136	AUUCGCAUCAAUCCACAAGUG	3	2247499	2247519	21	+ [Positive strand]	8	ACACAUGUGGAUUGAGGUGAA(4) AACACAUGUGGAUUGAGGUGA(6) AACACAUGUGGAUUGAGGUG(1) CAACACAUGUGGAUUGAGGUG(1) CAUGUGGAUUGAGGUGAAUC(1)	2247569	2247590	GGAUUCGCAUCAAUCCACAAGUGUUGGGUGGAUUGGAGUGGAACUUAAACUAAAUUUCACCCUAAUCCACUCCAACACAUGUGGAUUGAGGUGAAUCC						2247496	2247593	98	((<<<<<<-<<<<<<<<<<-<<<(((((((((((((.((((((.(((...))).)))))).))))))))).))}}}}}=}}}}}}}}}}=}}}}))))	1	-59.8	-61.0204	43.8776	1.3907
novel-sbi-miR-137	AUUCUGGUCUCUGUAAGAGU	3	11216966	11216985	20	+ [Positive strand]	4	NO	-1	-1	GUAGUAUGGAUGCCUACUGCAUUUUUUUAUAGAUAAAGGAAUUUUUAUUCUGGUCUCUGUAAGAGUUUUGCACUCAACCAUUCAUUAUUAC						11216919	11217009	91	((((((((((((.....((((..((((((((((.(..(((((....>>>>>-->->>>>>>>>>>-..))))......)))))).))))))	1	-24.8	-27.2527	31.8681	0.855172
novel-sbi-miR-138	AUUCUGUCCAUUUUGAAGCCU	5	57507521	57507541	21	+ [Positive strand]	2	NO	-1	-1	CCUGUGUGCCAUUCUGUCCAUUUUGAAGCCUAACGGCAGGUCUCACAAUAGACUUGAAUGCCCCUAGG						57507510	57507577	68	((((.(.(.(<<<<-<<<-<<<-<<<--<<<......)))..))).))).)))..))))).)).))))	2	-19.5	-28.6765	50	0.573529
novel-sbi-miR-139	AUUCUGUCUGGUUGCUACUGA	3	51176956	51176976	21	+ [Positive strand]	3	NO	-1	-1	GUGUGUCGGUUGUGUGAUCUGAUGAUCCCCCCUUGUAGAUACUCUGCUUUCAUCUCGCCGUGAUCGUGAGUGGUGAUUCUGUCUGGUUGCUACUGAUAUAU						51176880	51176980	101	((((((((((...(..(((.(((((((((.....((((.....))))......(((((.......))))).)).)>>>-->>>->>>-->->>>>>)))))	1	-29.4	-29.1089	47.5248	0.6125
novel-sbi-miR-140	AUUCUUUGCCGACUGCACUC	2	57946659	57946678	20	- [Negative strand]	7	GAUCCAGGCAGUCGGCAAAG(1) CGAUCCAGGCAGUCGGCAAA(1)	57946637	57946656	AAGUUUGGAGCAGUUACACAUCAGUUGGACAAAAACCAAACAUUCUUUGCCGACUGCACUCGAUCCAGGCAGUCGGCAAAGAGUAUUUGUAAAUAAAAUAUACCGCGCCUUUGCCGACUGCCUAACCUAAGGACUU						57946583	57946718	136	((((((..((..((((.....(((((((.((((...((((.<<<<<<<<<<<<<<<<-<<-=====}}}}}}}}}}}}}}}))).))))...(((...)))........)))))))))))..))))))..))))))	1	-44.6	-32.7941	44.1176	0.743333
novel-sbi-miR-141	AUUGUAGGCAUUCUGGCAGACA	6	13724279	13724300	22	+ [Positive strand]	5	UUUUCCCAGUUGCCUAUAUCAU(1)	13724216	13724237	UUUCCCAGUUGCCUAUAUCAUCCAUUGCUUGAUUGCUGUACUCAACUCACCUUCUUGGGUUUAUUGUAGGCAUUCUGGCAGA						13724216	13724297	82	(((.((((.((((((((.........((......)).......((((((......)))))).-->>>>>>>>-->>>>->>>	2	-21.2	-25.8537	42.6829	0.605714
novel-sbi-miR-142	AUUGUAUGCUUGAACUAUGCU	6	55159899	55159919	21	- [Negative strand]	1	NO	-1	-1	CUUUUUAUGGUGGGCUCAUUAUUGUAUGCUUGAACUAUGCUAAAAAUUUUAUACUCAUUGGAUCACGUAUAACUUAGUUAUAGAUAAAGCAUAGAUUUAACAAGAAUAAAGCUAAAUAAAUCUAUAACUAGGUUAUACGUGAUCCAAUGGGUACAAAACUUUUACUAUAGUUUAAGCAUACAAUAACGAGCUCACCAUAAAAAG						55159735	55159938	204	(((((((((((((((((.((<<<<<<<<<<<<<<<<<<<-<((((.((((.((((((((((((((((((((((((((((((((((..(((....((((.....))))...)))......)))))))))))))))))))))))))))))))))).)))).))))).))))))))))))))))))))).)))))))))))))))))	1	-112.5	-55.1471	28.9216	1.90678
novel-sbi-miR-143a	AUUUUCAAAGUUUGUGGACCU	8	7930026	7930046	21	+ [Positive strand]	4	NO	-1	-1	CUUGUUAAGGGGUGCCACUUAGUUCAUGAACUUUAAAAACGCAUUUCUGGGUCCUUGAACCUGUUAAGUGAUGCACCACAGUGGUUGGCAUGGUCUGAAAAUGGACUUGCGAUGCAUCAUUUAACAAGUUUCGGCCAUGUGGUGCACCACUUAACAAGUUUAGGUACCUAGAAAUACAUUUUCAAAGUUUGUGGACCUAAGUGGCACCCUUUGACAAG						7929848	7930065	218	((((((((((((((((((((((((((..((((((.((((.(.((((((((((.(((((((.(((((((((.(((((((((.(((((((((.(((((......))))))))..((..........)).....))))))))))))))).))))))))).))))))).)))))))))).)->>>>->>>>>>-->>>>->>))))))))))))))))))))	3	-115.2	-52.844	42.6606	1.23871
novel-sbi-miR-143b	AUUUUCAAAGUUUGUGGACCU	8	31709870	31709890	21	+ [Positive strand]	6	NO	-1	-1	CUUGUUAAGGGGUGCUAUUUAGGUCCACGAACUUUGAAAACGUAUUAAGGUCUCUAAACUUAUUAAGUGGUGUAUUGCAGUGGUUGGUAUGGUCCAGAAAUGGACCUGCAGUGCACCAUUUUACAAGUUUAGGAUGUGCAAUGCAUCACUUAACAAGUUUAGGGACCCAGAAAUGCAUUUUCAAAGUUUGUGGACCUAAGUGGCACCCCUUGACAAG						31709693	31709909	217	((((((((((((((((((((((((((((((((((((((((.(((((..(((((((((((((.(((((((((((((((((...((..(((.((((((....)))))))))...))..(((((((......)))))))))))))))))))))))).)))))))))))))....)))))->>>>>>>>>>>>>>>>>>>>))))))))))))))))))))	3	-131.8	-60.7373	41.4747	1.46444
novel-sbi-miR-143c	AUUUUCAAAGUUUGUGGACCU	8	60199965	60199985	21	- [Negative strand]	4	NO	-1	-1	UGUCAAGGGGUGCUAUUUAGGUCCACGAACUUUGAAAACGUAUUAAGGUCUCUAAACUUAUUAAGUGGUGUAUUGCAGUGGUUGGUACGGUCCAGAAAUGGACCUGCAGUGCACCAUUUUACAAGUUUAGGAUGUGCAGUGCAUCACUUAACAAGUUUAGGGACCCAGAAAUGCAUUUUCAAAGUUUGUGGACCUAAGUGGCACCCCUUGACA						60199946	60200158	213	((((((((((((((((((((((((((((((((((((((.(((((..(((((((((((((.(((((((((((((((((...((..(((.((((((....)))))))))...))..(((((((......)))))))))))))))))))))))).)))))))))))))....)))))->>>>>>>>>>>>>>>>>>>>))))))))))))))))))	3	-130.6	-61.3146	42.723	1.43516
novel-sbi-miR-144	AUUUUGGUAUCUUGGGUGAUU	12	59311218	59311238	21	- [Negative strand]	9	NO	-1	-1	AUCACCCUAGAUGCCAAAAUAAUCUGAAAUAAGCUGCCCAGGAGAUGAUUAUUUCAGAUUAUUUUGGUAUCUUGGGUGAU						59311218	59311297	80	(((((((.((((((((((((((((((((((((.((.(....)))....))))))))))))>>>>>>>>>>>>->>>>>>>	1	-44.7	-55.875	36.25	1.54138
novel-sbi-miR-145	CAAAACAGCGAUAACAGAACA	3	5400837	5400857	21	+ [Positive strand]	4	NO	-1	-1	ACUGCGCUGGCUGCUUUCUCUGUUCAUCGCUGUUAGAGCAAAACAGCGAUAACAGAACAAGACAUCAGGAUCUGUAGU						5400798	5400875	78	((((((((((.(((((..((((((.(((((((((....--->>>>>>>>>>>>>>>-->)).))))))....))))))	1	-28.4	-36.4103	46.1538	0.788889
novel-sbi-miR-146	CAAAACCGCUCAAAUCACCCC	5	66626126	66626146	21	- [Negative strand]	4	NO	-1	-1	ACUAUUCAAAACCGCUCAAAUCACCCCCUCGGCGGUUUUUGAUGGCGGUUUUGCUACAGU						66626092	66626151	60	(((...<<<<<<<<<<<<<<--<<<<<...)).))).)))))..)))))))))....)))	4	-19	-31.6667	48.3333	0.655172
novel-sbi-miR-147	CAAACACCCAUCUCAAAGCAGA	4	59255582	59255603	22	- [Negative strand]	5	NO	-1	-1	CACUCUCUCACCUAUUGGAUUCGCAUUGAGAAGUGUGCAAACACCCAUCUCAAAGCAGAUUCGCAUUGAGAUGUGUGUUUGUACACUUCUCAAAGCGAAUCCAAUGGGUAGGAGAGUG						59255522	59255639	118	(((((((..(((((((((((((((.((((((((((((<<<<<<<-<<<<<<<<-<<---...)).)))))))).))))))))))))))))))).)))))))))))))))..)))))))	1	-85.8	-72.7119	44.9153	1.61887
novel-sbi-miR-148	CAAAUUACAAGCUGUUUUGGC	3	68504329	68504349	21	- [Negative strand]	2	NO	-1	-1	UGUUACUUCCUCCAUUCCAAAUUACAAGCUGUUUUGGCUUUUCUAGAUACAUAUUUUUUGCUAUGCAUUUAGAUAUACACUAUGCCUAUAUAGAUAGUAGAAGCAAUGUAUCUAGAAAAGUCAAAACAUGUUAUAAUUUGGAACAAAGGGAGUACCA						68504209	68504365	157	((.((((((((...(((<<<<<<<--<<<<<<<<<<<<((((((((((((((..((((((((((..((.(((.((((...)))).))).))..))))))))))..))))))))))))))))))))))).))).))))))))))...)))))))).))	1	-63.9	-40.7006	31.2102	1.30408
novel-sbi-miR-149	CAAAUUAUAGGCCGUUUUGCC	10	54063218	54063238	21	- [Negative strand]	8	CAAGACGACUUAUAAUUUGGG(1)	54063158	54063178	CCUCUGUUCCAAAUUAUAGGCCGUUUUGCCUCUUCUUUAGCAAAGAGAAUCUAUGCUGAUGAAAAGCCAAGACGACUUAUAAUUUGGGGACGGAGG						54063151	54063246	96	(((((((((<<<<<<<<<<<-<<<<<<<-<(.(((.((((((.((.....)).)))))).))).)).}}}}}}}=}}}}}}}}}}=}}))))))))	1	-46.2	-48.125	42.7083	1.12683
novel-sbi-miR-150	CAAGAAUACAAUAAUGAGCCU	6	65456664	65456684	21	- [Negative strand]	1	UCAUUAUUGUAUGCUUGAAC(2)	65456820	65456839	GUUGUAAAUUUUUAUUGUGGACUCAUUAUUGUAUGCUUGAACUAUGGUAAAAGUUUCGUAUCCAUUGGAUCAAGUAAAAUUUAGUUAUAGAUUUAAUUAGCUUUAUUCUUGUUAAAUAUAUGCUUUAUCUAUAAAUAAGUUAUAUAUGAUCCAAAGAGUAUGAAAUUUUUACCGUAGUUCAAGAAUACAAUAAUGAGCCUACCAUAAAAAUUUUACCAC						65456644	65456862	219	((.((((((((((((.((((.({{{{{{{{{{{{={{{{{{{((((((((((((((((((..(.((((((((.(((.((((((.((((((((......(((..((((.......))))...)))..)))))))).)))))).))).)))))))).)..)))))))))))))))))))))>>>>->>>>>>>>>>>>>->>)).))))))).))))).))	1	-91.5	-41.7808	25.1142	1.66364
novel-sbi-miR-151	CAAGACGACUUAUAAUUUGGG	4	54063160	54063180	21	- [Negative strand]	8	CAAAUUAUAGGCCGUUUUGCC(1)	54063216	54063236	CCUCUGUUCCAAAUUAUAGGCCGUUUUGCCUCUUCUUUAGCAAAGAGAAUCUAUGCUGAUGAAAAGCCAAGACGACUUAUAAUUUGGGGACGGAGG						54063151	54063246	96	((((((((({{{{{{{{{{{={{{{{{{={(.(((.((((((.((.....)).)))))).))).)).>>>>>>>->>>>>>>>>>->>))))))))	1	-46.2	-48.125	42.7083	1.12683
novel-sbi-miR-152	CAAGCAACGGAUUGAGCAACU	2	6328631	6328651	21	- [Negative strand]	3	CGCUAACGCGCAUCCUCUUGCU(1) CUAACGCGCAUCCUCUUGCU(1)	6328591	6328612	CGGUCCAAACAAGCAACGGAUUGAGCAACUAGCGCAAAAGCCGUUGCGCUAACGCGCAUCCUCUUGCUGGGAUGG						6328585	6328659	75	(.((((...--<<<<<-<<<<-<-<<---<(((((((......)))}}}}}==}}=}}}}}==}}}}}.)))).)	1	-27.5	-36.6667	56	0.654762
novel-sbi-miR-153	CAAGGUGAAACGAACAAGCCU	4	60974947	60974967	21	+ [Positive strand]	2	NO	-1	-1	GAAUGAUUCCUAGUAGAAUCAAGGUGAAACGAACAAGCCUUUAGGACCCGUUCGUUUCUGGGCUUGGAACUAUUUCAGAUCUGGAAUCAUUU						60974927	60975018	92	((((((((((.(((((..(<<<<-<<<<<<<<<<---<<-...))....)))))))))..).)))))..)))))........))))))))))	1	-30	-32.6087	41.3043	0.789474
novel-sbi-miR-154	CAAGUCGCACCAAGUUCUGAGA	3	64943566	64943587	22	+ [Positive strand]	4	NO	-1	-1	AGUGGCAUUUCGGGCUCUGAAUUUGACCGACUUCUUCUAUUGUCAAGUCGCACCAAGUUCUGAGACUUCCGCACAAUGGCCCACU						64943522	64943606	85	(((((((((.(((((((.(((((((..((((((...(....).->>>>>>--->>>>>>>->>>-..))))...))))..)))))	1	-24.8	-29.1765	49.4118	0.590476
novel-sbi-miR-155	CAAUGUAUCUGGAAAAGCCA	2	65685921	65685940	20	+ [Positive strand]	2	UUUUGGCUUUUCUAGAUACAU(2)	65685840	65685861	UAAGACGUUUUGGCUUUUCUAGAUACAUACCUUUUAAUAUGCAUCUAGACAUAGUUUAUAUGAGUAUAUCUAAGUUCAUAGCAAAAGCAAUGUAUCUGGAAAAGCCAAAACGUCUUA						65685833	65685949	117	((((((({{{{{{{{{{{{{{{{{{{{{..(((((..((((.(..((((.(((.((.....)).))).))))..).))))..)))))-->>>>>>>>>>>>>>>>>>))))))))))	1	-54.5	-46.5812	30.7692	1.51389
novel-sbi-miR-156	CACAUGUAUUGAAGUGGAUUGU	2	5434482	5434503	22	- [Negative strand]	2	AUCCACACCAACACAUAUGGA(1)	5434431	5434451	UUGGAUGUAGUUGGAUUCACCUCAAUCCACAUGUAUUGAAGUGGAUUGUAGUGGAAUUUGAACUAAAUUCCACCCCAAUCCACACCAACACAUAUGGAUUGAAGUGAAUCCGACAACAUCCAA						5434407	5434529	123	((((((((.(((((((((((.((((((<<-<<<<-<<<--<<<<<<<<-.((((((((((...))))))))))..))}}}}}}==}}}=}}}}=}}}})))).))))))))))).))))))))	1	-71.7	-58.2927	39.8374	1.46327
novel-sbi-miR-157	CACGCGGCUCCGUCGAGCGG	22	5196506	5196525	20	+ [Positive strand]	4	CCUCGCCGGGGCACGCGUGCG(1)	5196468	5196489	GGCGCCGCUGGGUUCCCCUCGCCGGGGCACGCGUGCGCGCGGCUGUGGCUGUGCACGCGGCUCCGUCGAGCGGCACUCGGCGGUGCC						5196452	5196538	87	(((((((((((((.((={{{{={{{{{{={{{{{{{{(..(((....))))))>>>>>>>>>>>>->>>>->>.)))))))))))))	1	-67.6	-77.7011	80.4598	0.965714
novel-sbi-miR-158	CACGGUGGUUGCUAAAGAUA	4	49318598	49318617	20	- [Negative strand]	2	GAUAUCUGUGAACCACCGAGA(1)	49318650	49318670	UCCCAGAUAUCUGUGAACCACCGAGAUCGAGUACAAGCAGACUUGGUUCAUUACAAUUUGCACGGUGGUUGCUAAAGAUAUGGGA						49318592	49318676	85	(((((=={{{{{=={{{{{{{{{={{((((((........))))))))((........))-->>>>>>>>->--->>>>>)))))	1	-28.2	-33.1765	44.7059	0.742105
novel-sbi-miR-159	CACGUAUGACAUGAUCACAGU	4	6932954	6932974	21	+ [Positive strand]	3	NO	-1	-1	UGGCUCUGUUAUUUUUUCAACUGUGAUCAUGCCAUACAUGAGCAUUCUCUACUCUCCCAACAACACAAGAGUAGGAGCGUGCUCACGUAUGACAUGAUCACAGUUCAAAAUUAAGAGAGCCA						6932870	6932991	122	(((((((.(((..((((.(((((((((((((.(((((.(((((((.(((((((((............)))))).))).)))))>>->>>>>->>>>>>>>>>>>).)))).))).)))))))	1	-62.7	-51.3934	41.8033	1.22941
novel-sbi-miR-160	CACUGACACUGAGAGACGAAA	122	4365699	4365719	21	- [Negative strand]	6	NO	-1	-1	UCCGCUCUUUCUCUCUCGUGCAGUUGUUGCUUCCGGCUAUUUAUUCAGUCGACGAAAGCACUCUGCUGGGCCAACACUGACACUGAGAGACGAAAGCUAGGGGA						4365689	4365792	104	(((.((((((((((((((((((((.((((..((((((.........(((.(.(....)))))..)))))).)))>>>>>->>>->>>>>>->>>>)..)).)))	2	-39	-37.5	51.9231	0.722222
novel-sbi-miR-161	CACUGUCAGAAUCGAGAAGGG	3	2414423	2414443	21	+ [Positive strand]	7	NO	-1	-1	UCCUUCCGGGUUCCCACAGUGGAUGUGUCAGUUGUUGACCUCACUGUCAGAAUCGAGAAGGG						2414381	2414442	62	((((((..(((((..(((((((..(.(((((...)))))))>>>>>>-->>>>>-->>>>>>	1	-23	-37.0968	53.2258	0.69697
novel-sbi-miR-162	CACUUAAUUUUGUUAGGUCU	4	10265778	10265797	20	- [Negative strand]	1	NO	-1	-1	GCACCUAGACCUAACAAAAUUAAGCUAAUACUUAAAAUUGUAGUCAUUUUAUUUCUCUCUUUCCAUACAUAGCCAAAAAAUGGAAAAGAAUUUUCAAGAGUCCCAUCUCCUAGAACUCUAGAAGUUAGUGAACUAUGUAUGGAAGAUAGAAACAAAAUUACAAAUGUUUUGGGUAUUCACUUAAUUUUGUUAGGUCUAGGUGC						10265771	10265973	203	((((((((((((((((((((((((..((((((((((((....((.(((((.(((((.((((.(((((((((((((.....)))........((((.(((((....((.....))))))).))))........)))))))))))))).))))).))))).))....))))))))))))-->>>>>>>>>>>>>>>>>>))))))	2	-82	-40.3941	31.5271	1.28125
novel-sbi-miR-163	CAGAGCCUCCCGCACCGUGCCU	2	58564225	58564246	22	+ [Positive strand]	10	CGGCCGAGCACGUGCGGAGGC(1)	58564292	58564313	ACUCCGCCAGAGCCUCCCGCACCGUGCCUUUCCGCGCCGGCGCACGGCCGGCCCGAGCCGUCGCCGCCGCCGCCGCGGCCGAGCACGUGCGGAGGCUCGUGGCGGAGU						58564217	58564324	108	(((((((<<<<<<<<<<-<<<<-<<<<--..(((((.(((((..((((((((....))))..)))).))))).))}}}====}}}}}}}}}}}}}})).)))))))))	1	-79.5	-73.6111	80.5556	0.913793
miR169a	CAGCCAAGGAUGACUUGCCG	4	55869259	55869278	20	- [Negative strand]	10	NO	-1	-1	GAGAAAGAGAGCAGAAUGCAGCCAAGGAUGACUUGCCGGAUAUGUGCAUGCAUAUGUUACAAGGCAGCAUAUGCACCCUGUUACAAGCCUGCCUGUUCUCCGGCAAGUUGUCCUUGGCUACGCCUUGUUCUUUUUCUC						55869158	55869295	138	((((((((((((((..((-<<<<<<<<<--<<<<<<<<((.(((.(((.((...(((.(((.((..((....)).)).))).))).)).))).)))..))))))))))..))))))))).))..))))))))))))))	3	-70.7	-51.2319	49.2754	1.03971
novel-sbi-miR-164	CAGCCGCAACAAUUCAGAUUG	5	45360359	45360379	21	- [Negative strand]	9	NO	-1	-1	AGUACACCUAAAGUUAAGUGCAGCCGCAACAAUUCAGAUUGAAAUUGAUCUUUGAUACUGAGAUUAAAAAACACAGAAGUGUCACUGUCAGCACAUGAUGAACAGUGCCAGAUUGAUUGCUUGUCUAUUUUGUUUCUUGGCAUCUAGGAUGAAUUUCAAACUGAAUUGUUGCGUCUAUACUUAACUUUAUGUGUACU						45360202	45360398	197	(((((((.((((((((((((-<<-<<<<<<<<<<<<<-<<<(((((.(((((.(((.(..(((.......((((....))))((((((((........)).)))))).((((..(((.....)))...))))..)))..).))).))))).)))))))).))))))))))))).)).)))))))))))).)))))))	1	-79.7	-40.4569	35.533	1.13857
novel-sbi-miR-165	CAGCUGGAGGAUGGCCGCACCC	14	4053959	4053980	22	- [Negative strand]	4	NO	-1	-1	GCAGCUGGAGGAUGGCCGCACCCUUGCAGACUACAAUAUCCAGAAGGAGAGCACCCUCCAUCUGGUGCUCCGUCUCCGCGGUGGUCAGUAAGCCGUGGGUCGUUUAAGCUGC						4053869	4053980	112	(<<<<<---<<<<<<<<-<<<-<((((.((((((.....(((((.((((......)))).))))).((.........)).)))))).)))))..))))))))))).))))))	12	-49.2	-43.9286	59.8214	0.734328
novel-sbi-miR-166	CAGGACUCGUGGCUCCAAGG	3	56669155	56669174	20	+ [Positive strand]	10	NO	-1	-1	GCCAGGACUCGUGGCUCCAAGGUUACACAUCUCAGCGCCACAGAUCUUGGCUCCGAGGUGGUUACUCGCGUACAAAGUAGCAGUAUAUGUGGCGAUGACGUGGCUGGUACCUCGGAGUCACAGAUCUUGGC						56669152	56669282	131	((<<<<<<<-<<<<<<<<-<<<(.((.(((.(((.(((((((.((((((....)))))).((((((.........))))))......))))))).))).)))....)))))).)))))))))).)))))))	1	-60	-45.8015	55.7252	0.821918
novel-sbi-miR-167	CAGGCUAACUCUUAGACAGGCC	3	8640354	8640375	22	- [Negative strand]	10	NO	-1	-1	GCCAGGCUAACUCUUAGACAGGCCAGCUGGGGUUAAUGUUGGGUUAAUGUUGGGCUGUUUGGUUUCCUGGU						8640306	8640376	71	((<<<<--<<<<---<<<<<<-<<(((....((((((.....))))))))))).)))))))))).))))))	1	-27.1	-38.169	50.7042	0.752778
novel-sbi-miR-168	CAGUCUGAAAGAGAGAGCCAAA	7	1067379	1067400	22	- [Negative strand]	10	NO	-1	-1	UCAGUCUGAAAGAGAGAGCCAAAUGGGAUGCUUGGAAGGCCGUUGAAGGUUUGUUCAGACCCGUUCCAAAUGUGCAAUCUCUCUCUGCUGA						1067310	1067400	91	(<<<<--<<-<<<<<--<<<<--(((((((.((((((((((......))))).)))))...)))))))..)).))..))))).)).)))))	1	-31.5	-34.6154	48.3516	0.715909
novel-sbi-miR-169	CAUAGUUACUCUGAUAGGCU	3	55664722	55664741	20	- [Negative strand]	1	CUACAUGAUGAUGAUUUUCUA(1)	55664778	55664798	AUGGCUGCCUACAUGAUGAUGAUUUUCUAAAAGCUAUGGAUUAAUUUCCAAAUGAGGCUUUUUUUGUCAUAGUUACUCUGAUAGGCUGCCAU						55664716	55664807	92	(((((.(({{{{{{{{{={{{{{====={((((((.((((......)))).....)))))))...))>>>->>>>--->>->>>>>-)))))	1	-29.5	-32.0652	35.8696	0.893939
novel-sbi-miR-170	CAUCCUAUGAUCAUGAAACUU	8	47598415	47598435	21	- [Negative strand]	8	GUUCUAUGAUUUUUGUAGGA(4)	47598441	47598460	AUACAUGUUCUAUGAUUUUUGUAGGAUAGUAUACAUCCUAUGAUCAUGAAACUUUUUGUGU						47598407	47598467	61	(((((.{{{={{{{{{{==={{{{{{(.(....>>>>>>>>>>>>>>>->>>--..)))))	7	-16	-26.2295	27.8689	0.941176
novel-sbi-miR-171	CAUCGAAUCUUACGGCACAUAG	2	62267067	62267088	22	+ [Positive strand]	1	UAUGUGCCACAAGAUUCGAUG(1)	62266897	62266918	UUCAUAUAUGUGCCACAAGAUUCGAUGUGACAGAAAAUCUUGAAAAGUUUUUGGUUUUUGGUGGGAGCUAAACAAGGCCUCAGUUCUCUGUCGGGCAAGACUCUGUCUUGUACUCCUACUGUUCAGUUCAUAAAGACUCUAUCAAAAACCAAAAAAUUUUCAAGAUUCUCUGUCACAUCGAAUCUUACGGCACAUAGAUGAA						62266891	62267092	202	(((((.{{{{{{{{=={{{{{{{{{{{(((((((.(((((((((((.((((((((((((((((((((((.(((((((...(((....)))..(..((((((...))))))..).)))..)))).))))).........))))))))))))))))).))))))))))).)))))))>>>>>>>>>>>-->>>>>>>>-)))))	1	-96.8	-47.9208	38.1188	1.25714
novel-sbi-miR-172	CAUCUGUGACUGGUGCGAGGA	4	10062507	10062527	21	+ [Positive strand]	6	NO	-1	-1	GGGGUGUCGGGUCGACGCUCAUCUGUGACUGGUGCGAGGAGUGUCGGGAUGAACUCCUUGUACCUAUAUUCUUGAGGACCUUCCCU						10062487	10062572	86	((((....(((((....((<<---<<<---<<<<<<<<<<((.((.....))))))))))))))..)))...))))))))).))))	1	-34.8	-40.4651	55.814	0.725
novel-sbi-miR-173	CAUGCAUGAAGCAUUAAGGGCC	3	55286137	55286158	22	+ [Positive strand]	3	NO	-1	-1	CACAUGCAUGAAGCAUUAAGGGCCUGUUUGGUACAGCUCACAACAGCUUCAUGAGCUGUUGUGAGCUGUUUUUUUUGCCAAACACUUAUUUCUAAAACAGCUUCAUGAGUG						55286134	55286244	111	((<---<<<<<<<<-<<-<<<<--(((((((((((((((((((((((((...))))))))))))))))).......)))))))).....)))).))...)))))))).)))	2	-48.81	-43.973	41.4414	1.06109
novel-sbi-miR-174	CAUGGGUAUCCAAACAAGGCCU	11	666093	666114	22	+ [Positive strand]	2	NO	-1	-1	GCUUAGGGCUUGUUUGGAUGCCUAUAUAUCCACCUCAAUCCAUUAAAUUCCCAACAAACCACUCCAACACACAUGGGUUAAGGUAGAUACAUGGGUAUCCAAACAAGGCCUUAGGU						666003	666118	116	(((((((((((((((((((((((((.((((.((((.(((((((.............................))))))).)))).))))->>>>>>>>>>>>>>>>->>>>)))))	1	-51.25	-44.181	43.1034	1.025
novel-sbi-miR-175	CAUGGUAUUGACUUGGCUCAUC	3	17125799	17125820	22	- [Negative strand]	2	NO	-1	-1	UAGAACGAGACGACAUGGCAUGGUAUUGACUUGGCUCAUCUCUCAUCCACAGCAAACUUCACAAGUGCCUGAGGUGAGCCGAGCCAAUAUCACUUCAUGUCAUCUAGCGUUCUG						17125724	17125837	114	((((((((((.(((((((--<<<<<<<<-<<<<<<<<<<<((.....(((..............)))...))))))))))))).))))))))..))))))).)))..)))))))	1	-51.64	-45.2982	48.2456	0.938909
novel-sbi-miR-176	CAUGUGUUGGAGUGGAUUGAAA	48	12577814	12577835	22	+ [Positive strand]	4	UCUAAUCCACCCCAACACAUG(1) UAAUCCACCCCAACACAUGUG(1)	12577857	12577878	AUCCACAUGUGUUGGAGUGGAUUGAAAUGGAAUUUAGUUCAAGUUCUACUCUAAUCCACCCCAACACAUGUGGAU						12577808	12577882	75	(((((<<<<<<<<<<-<<<<<<<<-<-((((((((.....)))))))).}=}}}}}}}}=}}}}}}}}}})))))	1	-42	-56	40	1.4
novel-sbi-miR-177	CAUUUAUUCGUCUGAGCCUU	3	52302773	52302792	20	+ [Positive strand]	4	NO	-1	-1	UUAUUCGUCUGAGCCUUCGACUUGCAUGGGCUUUCUCCCUGUUUCUUGGUUGCGUUUUGUUGGGGGUUCUUGAGUGA						52302775	52302851	77	<<<<<<<---<<<<<<<((((.((((.(((......)))...........))))....))))))))))).)))))))	1	-24.4	-31.6883	48.0519	0.659459
novel-sbi-miR-178a	CCAAAGAAUUCGCGUGACCUG	9	3677166	3677186	21	- [Negative strand]	10	NO	-1	-1	AGACUAAAUUUCCAAAGAAUUCGCGUGACCUGGGUCAUAUUUCUAAAGGCUUACAAAUUGUGGGUCAAGUUUCAUGGAGCACGCGAAUUGUGGGUCAAGUUU						3677095	3677196	102	(((((.....(<<<---<<<<<<<<<<-<<-<((.......)))...(((((((.....))))))).........))..)))))))))).))))...)))))	5	-28.6	-28.0392	41.1765	0.680952
novel-sbi-miR-178b	CCAAAGAAUUCGCGUGACCUG	9	38750767	38750787	21	+ [Positive strand]	6	NO	-1	-1	UCCAAAGAAUUCGCGUGACCUGGGUCAUAUUUCUAAAGGCUUACGAAUUGUGGGUCAAGUUUCAAGGAGCACGCGAAUUGUGGG						38750765	38750848	84	(<<<---<<<<<<<<<<-<<<<((.......)))...(((((((.....)))))))........)))..)))))))))).))))	5	-26.8	-31.9048	46.4286	0.687179
novel-sbi-miR-179	CCAAAUAUGAGAGAGACAAAG	2	56240068	56240088	21	+ [Positive strand]	2	UUUGGCUCUCUCGUAUUUUGC(1)	56239966	56239987	UCUUCCUCCAUCUACCUUCCUUUGGCUCUCUCGUAUUUUGCACGAGCUGUGUUUCACAGCUUGUGGGUGCAGCUCACUUUUGACCAGAUACCUAGCCAUGUCCAGCAGUGAACAACUCGUGCCAAAUAUGAGAGAGACAAAGGAAAGUAGAUGGUGGAAGA						56239946	56240106	161	((((((.((((((((.(((({{{{={{{{{{{{{{{{{={{(((((...((((.(((.(((.(((((.....))))).........((((........)))).))).))))))).))))))>->>>>>>>>>>>>>->>>>>))).)))))))).))))))	1	-81.7	-50.7453	47.205	1.075
novel-sbi-miR-180a	CCAAGAUCUGUGGCUCCGACC	14	10834410	10834430	21	+ [Positive strand]	8	NO	-1	-1	CCUGGUCGGUGCCAGGACUCAUGGCUCCGAGCUAACACGUCUCGACGCCAUAAAUAUUGGCUCCGAAGUUGGAGCCAAGAUCUGUGGCUCCGACCUCGAAGG						10834335	10834436	102	(((((((((.(((((((...(((((..(((((......).))))..))))).....(((((((((....)))))>>>>-->>>->>>>->>>>>>....)))	3	-47	-46.0784	57.8431	0.79661
novel-sbi-miR-180b	CCAAGAUCUGUGGCUCCGACC	9	31801685	31801705	21	- [Negative strand]	6	NO	-1	-1	GCCAUAGAUCUCAGCUCUGAGGUCGGCACGACAGAUCUCGGCUCCGAGGUCGGCGCCAAGAUCUGUGGCUCCGACCUCAGAGCCAAGAUCUGUGGC						31801664	31801759	96	(((((((((((..(((((((((((((..(.((((((((.(((.(((....))).)>>->>>>>>>>->-->>>>>>)))))))..)))))))))))	3	-72.2	-75.2083	61.4583	1.22373
novel-sbi-miR-180c	CCAAGAUCUGUGGCUCCGACC	14	42855819	42855839	21	+ [Positive strand]	8	NO	-1	-1	CGGAGUCACAGAUCUUGGCGCCGACUUCGGAGUCAAGAUCUAUGCCUCCGACCUCGAAGCCAAGAUCUGUGGCUCCG						42855759	42855835	77	(((((((((((((((((((..(((..((((((.((.......)).))))))..)))..)>>>>>>>>>>>>>>>>>>	3	-51	-66.2338	58.4416	1.13333
miR5385	CCACCAACACCACCGCUUCUC	7	56307577	56307597	21	- [Negative strand]	6	GAAGCGGUGGGGUUGGUGGUG(1)	56307539	56307559	CGCCGCUGCUUCUCACCACCAACACCACCGCUUCUCGCCCCUCGGCGCGGAGAAGCGGUGGGGUUGGUGGUGAGAAGCGGCGGCG						56307527	56307611	85	(((((((((((((((<<<<<<<<-<<<<<<<<<<<<((((...)).)).))}}}}}}}}}}=}}}}}}}}}})))))))))))))	1	-77.4	-91.0588	70.5882	1.29
novel-sbi-miR-181	CCAUUGGACUCGCUUUGAGAA	2	41263682	41263702	21	- [Negative strand]	3	ACACUUCUCAAAGCGAAUCCA(1)	41263609	41263629	GAGGGCAUGUGCCCUCACUCUCUCAUCCAUUGGACUCGCUUUGAGAAGUGUGCAAACACACAUCUCAAUGUGAAACUGCUUUGAGAUAUGUGUUUGCACACUUCUCAAAGCGAAUCCAAUGGAUGAGAGAGUGAGGGCAUAUGCCCUU						41263580	41263727	148	((((((((((((((((((((((((((<<<<<<<<-<<<<<<<<<<<<(((((((((((((.(((((((.((......)).))))))).)))))))))}}}}}}}}}}}}}}}}=}}}}))))))))))))))))))))))))))))))	1	-126.6	-85.5405	46.6216	1.83478
novel-sbi-miR-182a	CCCUGUGGAAAAUCGUUACUC	7	16389970	16389990	21	+ [Positive strand]	3	NO	-1	-1	AAUUAGUAUACUCACGUUCCCUGUGGAAAAUCGUUACUCUGAAAUACUCCCGGGUGAAAGCUACAUCGGUAUCCGUGCGCUUGCGGAUUUUUCUGUUUGCGUUUAAAAUACCCAACAAGCUUUCUGGCGCCGUUGCCGGGGAACGGUAGGUGUGCUCGUU						16389951	16390110	160	(((.((((((((..((((<<<<<-<-<<---<<<<--<<((.........)))).(((((((.....(((((....((((..(((((....)))))..)))).....))))).....))))))).))))...)).))))))))))...)))))))).)))	4	-55.6	-34.75	48.125	0.722078
novel-sbi-miR-182b	CCCUGUGGAAAAUCGUUACUC	7	26577258	26577278	21	- [Negative strand]	7	NO	-1	-1	AAUUAGUACACUCACGUUCCCUGUGGAAAAUCGUUACUCUGGAAUACUCUCGGGUGAAGGCUACAUCGGUAUCUGUGCGCUUGCGGAUUUUUCUGUUUGCGUUUAAAAUACCCAACAAGCUUUCUGGCGCCGUUGCCGGGGAAUGGUAGCUGUGCUAGUU						26577136	26577295	160	((((((((((((..((((<<<<<-<-<<---<<<-<<<<.(((....))).))))(((((((.....(((((.(..((((..(((((....)))))..))))...).))))).....)))))))..)))...)).))))))))))..)).))))))))))	4	-59	-36.875	47.5	0.776316
novel-sbi-miR-183	CCGAGCCUGGCGCACCCCAA	13	73316996	73317015	20	- [Negative strand]	2	NO	-1	-1	UUUUUGUGGGGGAGGGUCCACCUCCGUGGCUUGCCACUGGGGCCCUCGCGUGUCGCUCGGGCGUUGCACUACAGUCCGAGCCUGGCGCACCCCAACCAAUUCAGAAA						73316983	73317089	107	(((((((((((((((((((......((((....))))..))))))))..(((((((((((((((......)).))>>>>>>-->>>>>->>>>>-......))))))	3	-50.1	-46.8224	63.5514	0.736765
novel-sbi-miR-184	CCGAGUCGAGUUGAACCGAGCU	3	74139892	74139913	22	- [Negative strand]	3	NO	-1	-1	CUCGUUUGGCUCGCGAGCGGCUCAGGAGUUGACUCGUUAUAGUUAACGAGCUAAAAUUUUGGCUCGACUCAACUCAUUAUCCUAACGAGCCGAGUCGAGUUGAACCGAGCUAGCUACGAGCCAAGCGAG						74139873	74140001	129	(((((((((((((..((((((((.((..(((.(((((((....))))))).)))...((..(((((((((..(((...........)))-->>>>>>>>>-->>>>>>>>>.))).)))))))))))))	1	-63.7	-49.3798	51.1628	0.965151
novel-sbi-miR-185	CCGGAGCCAUUUUGACGAAGCC	3	3096264	3096285	22	+ [Positive strand]	5	NO	-1	-1	GAGAAACCGGAGCCAUUUUGACGAAGCCAUAAAUUAUAGCUUCUUUAAAACGGUUCUGACUCCUCUAGAGAAGCCUCUCGGAGCAGUGCCAAACACCCUUUUAAUCUC						3096257	3096364	108	((((..-<<<<<<<-<<<<<<-<<<<<-(((...))).))))).)))))).)))))))(((.((((((((....)))).)))).))).................))))	1	-31.9	-29.537	44.4444	0.664583
novel-sbi-miR-186	CCGUGUUCUGAAGCUGUUGGC	7	53150317	53150337	21	+ [Positive strand]	2	NO	-1	-1	UGCCGUGUUCUGAAGCUGUUGGCGAGGAAAAUUUCUCCCAGCAUCACCAUGUCCCAUGGCA						53150314	53150374	61	((<<<<<--<<<--<-<<<<<<-(((((....))))))))))).)..)).)...)))))))	2	-22	-36.0656	52.459	0.6875
novel-sbi-miR-187	CCUCCGUUCCAAAUUAUGAGAC	2	9616240	9616261	22	- [Negative strand]	1	AAAUGUCUUAUAAUUUGGAUU(1)	9616125	9616145	CUCCCUCCGUUCCAAAUUAUGAGACGUUUUGGCUUUUCUAGAUACAUUGCUUUUACUACGUAAAUAGACAUAGUGUAUAUCUAAAUGCAUAGUAAAAACUAUGUAUCUAGAAAAGCUAAAUGUCUUAUAAUUUGGAUUAGAGGGAG						9616118	9616263	146	(((<<<<---<<<<<<<<<<<<<<<((((.(((((((((((((((((.(.((((((((.(((..((((.(((...))).))))..))).)))))))).).)))))))))))))))))}}}}}}}}}}}}}}}}}}}==.)))))))	1	-74.1	-50.7534	32.1918	1.5766
novel-sbi-miR-188	CCUCCUACUGCUCUGAGCUCCA	3	56379607	56379628	22	- [Negative strand]	4	NO	-1	-1	GCCUGGACUACGGGUUCAAGGGCACGGAGAUCGCCAUGGCCUCCUACUGCUCUGAGCUCCAGUACCUUGGC						56379596	56379666	71	(((.(((((..(((((((.(((((.((((...((....)>>>>>--->>>>>>>>>>>>->)).))..)))	2	-29.2	-41.1268	61.9718	0.663636
novel-sbi-miR-189	CCUGGACCAAUUGAUACGGGCU	4	74091970	74091991	22	+ [Positive strand]	2	NO	-1	-1	GGGCACCAGGCUGUUGAGAGGACGAUAGAGCACAUUUUUGAUCUCCCUCACAAGUCAGUGGUCCGGCCUCCUGGACCAAUUGAUACGGGCUUCGUGCGC						74091900	74091998	99	(.((((.(((((..((((.(((.(((.(((......))).))))))))))...(((((((((((((...->>>>>>>->>>>>>--->>>>).)))).)	1	-37.8	-38.1818	56.5657	0.675
novel-sbi-miR-190	CCUUCAUCUCCGUCGGCACCGA	3	13602655	13602676	22	- [Negative strand]	4	NO	-1	-1	CGCCGGAGUCUAGUUCUGGCGGCCGGCGGCGGUGAUGACUCCUUCAUCUCCGUCGGCACCGAUGAACACAUACUCUGGCG						13602636	13602715	80	(((((((((...(((((.(..((((((((.(((((.....--->>>>>->>>>>>>>-->->.))))....)))))))))	1	-43	-53.75	63.75	0.843137
novel-sbi-miR-191	CGAAAUGAGGAGACUGAAAC	13	59250483	59250502	20	- [Negative strand]	4	UUCAAAGUUCUCUGAUUGCU(2)	59250424	59250443	UCUGUUUAGAAGCGAAAUGAGGAGACUGAAACAUCUGAAUGUUUUCAUGUGGAGAACACACGUAUGGUCUUCAAAGUUCUCUGAUUGCUUCAUGUUCAGA						59250414	59250513	100	((((..((((((<<<---<<<<<---<<<<-<((.((..(((((((.....)))))))..)).)))...}}}}===}}}}}===}}}}})).))..))))	1	-28.2	-28.2	39	0.723077
novel-sbi-miR-192	CGACAAUUUUUUCCUGAAGUUU	5	3538239	3538260	22	- [Negative strand]	1	NO	-1	-1	UUGUUUCUUCCGACAAUUUUUUCCUGAAGUUUACAUUGUUGCGUGCAUGAUUCUUCUCCAGCACUGUUGGUACGCAACAAUGUAAACCUCAGGAAAAAUUGUCAGAAGAAACAA						3538156	3538269	114	((((((((((-<<<<<<<<<<-<<<<<-<<<<((((((((((((((..((....))..((((...)))))))))))))))))))))).))))))))))))))).))))))))))	1	-60.1	-52.7193	37.7193	1.39767
novel-sbi-miR-193	CGACGCGGGAUCUGAGCCGC	3	2899439	2899458	20	- [Negative strand]	4	NO	-1	-1	GGUGGCGAGGGCUGGGGUUGGGGACCGUGGGGGCGGGGUCUCAGCGGCGGGUUCCGGUCGCGGGCACGGUGCCACGGUCGGACGACGCGGGAUCUGAGCCGCC						2899437	2899539	103	((((((..(((((.(.((((..((((((((.(.((..((((..(((((.(....).))))))))).)).).))))))))...>>>>->->>->>>-->>>>>)	2	-57.9	-56.2136	77.6699	0.72375
novel-sbi-miR-194	CGACUAUGAACUCUUGGUGCC	6	49930166	49930186	21	+ [Positive strand]	6	NO	-1	-1	UGCACGACUAUGAACUCUUGGUGCCAUCAGUGGUGGCACCAAACUUGACGCCAUGGCGGAUGGCGCCAAACAGUGUUAGCUUUAGUGCA						49930161	49930249	89	((((<--<<<---<<<-<<<<<<<<(((.((.(((((..((....))..))))).)).)))))))))))..)))..))).....)))))	1	-39.8	-44.7191	52.809	0.846809
novel-sbi-miR-195	CGAGACUGGAUCAAUGGCACC	4	51330043	51330063	21	+ [Positive strand]	10	NO	-1	-1	UGUAGGUGCCAUGAUGAGCAGGGAUGUUGAGGAUAUAUGUCAAGACGCCGCCUCUGAGCGAGACUGGAUCAAUGGCACCUGCA						51329984	51330066	83	((((((((((((..(((.(((...((((((((.....(((....)))...))))..))>>--->>>-->>>>>>>>>>>))))	1	-31.8	-38.3132	53.0121	0.722727
novel-sbi-miR-196	CGAGAUCCUCGGGGUGCCCA	3	12388969	12388988	20	- [Negative strand]	1	NO	-1	-1	CGAGAUCCUCGGGGUGCCCAAGUCGGCGUCCCAGGACGACCUCAAGAAGGCCUACCGCAAGGCCGCUAUCAAGAACCACCCCGACAAGGGCGGUGACCCCGAGAAGGUCCG						12388877	12388987	111	<<-<<<<<<<<<<<<<<<<-.(((((((((....))))..........(((((......)))))................)))))..))))....))))))))..))))))	1	-48.5	-43.6937	65.7658	0.664384
novel-sbi-miR-197	CGAGAUCCUCGGGGUGCCCAA	4	12388968	12388988	21	- [Negative strand]	1	AGGGCGGUGACCCCGAGAAG(1)	12388881	12388900	CGAGAUCCUCGGGGUGCCCAAGUCGGCGUCCCAGGACGACCUCAAGAAGGCCUACCGCAAGGCCGCUAUCAAGAACCACCCCGACAAGGGCGGUGACCCCGAGAAGGUCCG						12388877	12388987	111	<<-<<<<<<<<<<<<<<<<--(((((((((....))))..........(((((......)))))................))))).=}}}}====}}}}}}}}==})))))	1	-48.5	-43.6937	65.7658	0.664384
novel-sbi-miR-198	CGAGAUGACCCGGCGGUACA	3	74142362	74142381	20	- [Negative strand]	2	NO	-1	-1	GCCCCAUCAAGGAGUCGGUCGUCUCCCGCGAGAUGACCCGGCGGUACAUGACGGACAUGAUCACCUACGCCGACACGGACGUGGUCAUCGUGGGCGCCGGCUCCGCGGGGC						74142298	74142408	111	(((((.....((((((((.((...((((<<<--<<<<<-<<-<<<-<<((.....))))))).)).((((((...))).)))))))))))))))))))))))))..)))))	1	-55.6	-50.0901	68.4685	0.731579
novel-sbi-miR-199	CGAGCUAUUCUUUCGCCUUU	3	59450760	59450779	20	+ [Positive strand]	6	NO	-1	-1	GGUGGUAGGCGAGGGAGAGGAAUAAAAGGAGCAGCAGGGCUACCUUGCCAGAGCACGCAGCUGCGCGGUGCACACAAAGCGAGCUAUUCUUUCGCCUUUUACU						59450680	59450782	103	(((((.(((((((((((.((.....(((((((......))).)))).)).........((((.(((..((....))..)>>>>>>->>>>>>>>>>>->))))	1	-38.3	-37.1845	56.3107	0.660345
novel-sbi-miR-200	CGAGUAAUAGUUGAGGGACC	84	65513509	65513528	20	+ [Positive strand]	2	NO	-1	-1	UGAGCCUCGAGUAAUAGUUGAGGGACCAAAAUAGCUAUUGUGUCUUUCUUUCACCUUGUUAGCUAGGCUAGCUGCCAAGCUCGGCGGCAGCUGGUACUCAAGUAUCACUAUAUCAGUGCUCA						65513501	65513622	122	(((((((--<<<-<<<-<<<<<--<<<....((((((..(((.........))).....)))))).(((.((((((......))))))))).))).))))).))).))).....)).)))))	13	-42.7	-35	46.7213	0.749123
novel-sbi-miR-201	CGAGUCCCACUGGGCGUGCCA	3	9840657	9840677	21	- [Negative strand]	3	NO	-1	-1	GUCCCACUGGGCGUGCCAUUUUGUUUGGUCGAAAACCGAGCGAAGACAUAGAAAAAUAAUGUAAUGCAAGGGAGAC						9840598	9840673	76	<<<<<-<<--<<<<--<<(((((((((((.....)))))))))..............))))..)))).)))).)))	1	-19.53	-25.6974	46.0526	0.558
novel-sbi-miR-202	CGAUGGCCUGGACUUCGACC	4	49592029	49592048	20	- [Negative strand]	9	NO	-1	-1	CCGGCGCACAUCUUCGACCCGGACCUCCCCCUCGACGCCGGCGGUCUCCCGCUUGGUGAAUUCGCCGGCGACGAAGGCUGCGAUGGCCUGGACUUCGACCUGCCGG						49592022	49592127	106	((((((.......((((.((((.(((((((.(((.(((((((((..((((....)).))..))))))))).))).))..)->>->>->>>>--->>>>--))))))	2	-45.9	-43.3019	70.7547	0.612
novel-sbi-miR-203	CGCGCGGCGAACUGAUGCCU	35	42512171	42512190	20	+ [Positive strand]	5	NO	-1	-1	GGCGGCGGCGGCGACGGCGAUGAAUGCGCGCGGCGAACUGAUGCCUUCCGCUGCUCCGGUGCAGCGGCGUCAGCACGUCGCGCUCGUGCCUCGCCGUGCCCACGUUGCC						42512144	42512252	109	(((((((..(((.(((((((.(.(((-<<<<<<<<--<<<<<<<<-...(((((......)))))))))))))..)))))))).))).).))))))))))..)))))))	1	-71.4	-65.5046	74.3119	0.881482
novel-sbi-miR-204	CGCUGGCGUGGAGCCGGGCG	5	57788796	57788815	20	+ [Positive strand]	3	NO	-1	-1	GGCGUCGCGGCACGCGCGCUGGCGUGGAGCCGGGCGGCGCGGGCGAGGAGCCGGGGCGCUUGGGCGCCGCGGCACGCGCGCUGGCGAGGAGCCGGGCGGCGCGGGCGAGGAGCCGGGGCGGU						57788779	57788900	122	(.((((.((((.(.(.<<<<-<<<<---<<<-<<<-.(((.((((.((.((((.(((((....))))).)))).).).)))).)))....))).))).)))).)))).)).)))).)))).)	1	-80.2	-65.7377	86.8852	0.756604
novel-sbi-miR-205	CGCUGGCUGGGCCCUUUGGAC	3	77923972	77923992	21	+ [Positive strand]	2	NO	-1	-1	AGGUUCUGGCGGGCUGCUAGCGUGGGACUGUAAAUCCUCUUUCGCUGGCUGGGCCCUUUGGACUCU						77923929	77923994	66	((..((..(.((((((((((((.((((.......))))....>>>>>>>-->>>>>->-->>-.))	2	-28.2	-42.7273	59.0909	0.723077
novel-sbi-miR-206	CGGAGGACUUUGAGGCAGAA	6	60854293	60854312	20	+ [Positive strand]	7	UCUCCCUCAAAGGCCUCCAA(1) UCUCCCUCAAAGGCCUCCAAG(1)	60854271	60854291	GUGAUCUUCAAGGGGUUUUCUCGUUUUCUCCCUCAAAGGCCUCCAAGCGGAGGACUUUGAGGCAGAAGAAGAGCAUACACUUCUUUGUAAUAUCAC						60854245	60854340	96	(((((.((((((((((...(((.((({{{={{{{{{{{={{{{{==.->>>>>->>>>>>>>->>>>)).))).....)).)))))).)).)))))	1	-39.3	-40.9375	45.8333	0.893182
novel-sbi-miR-207	CGGAGUAGACUGUCAAUGAUGA	85	71702343	71702364	22	+ [Positive strand]	2	NO	-1	-1	GUUUAGCAUUAUUGAGGAGUGCUACCGCACAUGCAUUGUUAGGUUGAUGGCCGAUAUGAAACUUCAUUUUUUUGUGGGGGCGGACUGCGGAGUAGACUGUCAAUGAUGAUGGAAU						71702255	71702369	115	((((..(((((((((((..((((.(((((..(((.......(((.....))).........((((((......)))))))))...))>>>>>>>-->>->>>>>>>>>-..))))	1	-32.7	-28.4348	44.3478	0.641177
novel-sbi-miR-208	CGGAUAUGUCGGAAGGACGUC	4	55614531	55614551	21	- [Negative strand]	4	NO	-1	-1	UCUGGGCGUCUUCCCGAAGUAACGAAGUAGACUGCAAAAUUCACGUGUAAUAAGGGCCUGUUUAGGUUAGAUAUGAAAAAAAUUUUGUGUGUUACAUCGGAUAUGUCGGAAGGACGUCGAGA						55614526	55614647	122	(((.((((((((.((((.(((.(((.((((...((((((((..(((((......(((((....)))))..))))).....))))))))...)))).)>>-->>>->>>>->>>>>>>>.)))	2	-40	-32.7869	41.8033	0.784314
novel-sbi-miR-209	CGGGACCAAUGUUACGAGCUUC	10	63607491	63607512	22	+ [Positive strand]	4	NO	-1	-1	UCCCUUUGCUGACUAAAAGCUGUAAAUUGGGGCUUAUCGGGACCAAUGUUACGAGCUUCUGGAAUACAAUGGGA						63607453	63607526	74	((((.(((....(((.((((((((((((((..((...->>-->>>>>->>>>->>>>>-)))....))).))))	1	-22.7	-30.6757	44.5946	0.687879
miR6221	CGGGGCCAGAUCUCAGAAGC	3	17649206	17649225	20	- [Negative strand]	1	UUCUGACUUCUGGCCCCUGCU(1)	17649244	17649264	AUGCGUGGUGCUUCUGACUUCUGGCCCCUGCUCAGCCCCACCAACACUAAGCCGGGGCCAGAUCUCAGAAGCAUUGUGCAU						17649196	17649276	81	(((((..(((({{{{{{=={{{{{{{{{={{{.((...........)).)))->>>>>>>>>-->>>>>>>>))..)))))	1	-50.7	-62.5926	58.0247	1.07872
novel-sbi-miR-210	CGGGGUUUGAUGAUUCUGAUGA	3	58936266	58936287	22	- [Negative strand]	1	NO	-1	-1	GAAGUUCCGUUGUUGGGAUCGUCGCCUCGAGAAUUUUUCGGGGUUUGAUGAUUCUGAUGAUGGAAUUUU						58936256	58936324	69	((((((((((..(..(((((((((((((((((...)))>>>>>>-->>>>>>>>-->-->)))))))))	1	-37.2	-53.913	43.4783	1.24
novel-sbi-miR-211	CGUCCCCCAUUGUGUGUCGUU	2	10625569	10625589	21	+ [Positive strand]	5	CGACGGACAUUGGGGGACAG(1)	10625703	10625723	GUACUUCCUCCGUCCCCCAUUGUGUGUCGUUCUAGCAGAUGGCUUGGAUGUCCAGAUUCAACUAGUCUCCCAUUCAUCUGUACACAGUUUAAGUCCAGGUACAGAGAAUCUUUCAUGCACUUCUUACAAAGCUAAAAGCCUAAAACGACGGACAUUGGGGGACAGAGGGAGUAU						10625558	10625731	174	((((((((((-<<<<<<<<-<<<-<<<<<<<.((((...(((((((((((...(((((.....)))))..))))).(((((((...(.......)...))))))).......................))))))...).))).))}}}}}=}}}=}}}}}}}}=})))))))))	1	-67.8	-38.9655	45.977	0.8475
novel-sbi-miR-212	CGUCGAAUUCACCUCAAUCCA	5	68396652	68396672	21	- [Negative strand]	3	GUGGAUUGAUGCGAAUCCGACU(1) CAUGUGGAUUGAUGCGAAUCC(1) CAUGUGGAUUGAUGCGAAUC(1)	68396564	68396585	AGGCCUUGUUUGGAUGUCGUCGAAUUCACCUCAAUCCACAUGUGUUGGAGUGGAUUAGGGUGGAAUUUAGUUCAAAUUCCAUUCCAACCCACCUCAACACAUGUGGAUUGAUGCGAAUCCGACUACAUCCAAACAAGACCU						68396548	68396688	141	(((.(((((((((((((-<<<<-<<<<-<-<<<<<<<<(((((((((..((((.((.(((((((((((.....))))))))))).)).))))..))))))))}}}}}}}}}=}=}}}}=}}}}=))))))))))))).)))	2	-84.1	-59.6454	44.6808	1.33492
novel-sbi-miR-213	CUAGCCAAGAAUGACUUGCCU	311	17050342	17050362	21	+ [Positive strand]	5	UGGGCAGGUCUUCUUGGCUAGC(1) GGCAGGUCUUCUUGGCUAGC(43)	17050454	17050474	GAUGGAGAGCCCCCUUUUGCUAGCCAAGAAUGACUUGCCUAUGCAUGCCCUCUGUUGGCAAUUCCUCCAGCCAUGGAGAUUGCACAAGGUGAAUUUUUGCGGCAUAGAUGAUGGAUGCAAUGUGGCUGCAUGGGCAGGUCUUCUUGGCUAGCCAGAGUGCUCUCAUC						17050322	17050488	167	((((.(((((...((((.(<<<<<<<<<<<-<<<<<<<<<(((((.(((.(((.((((((((..(((((....)))))))))).))).).))....(((((.(((.....)))..)))))...)))))))))}}}}}}}}}}}}}}}}}}}}.)))).)))))))))	1	-84	-50.2994	51.497	0.976744
novel-sbi-miR-214	CUAGGCCCCUGAACUUGCACA	2	52671314	52671334	21	+ [Positive strand]	4	CGUGCAAGUUUAGGGACCUA(1)	52671379	52671399	UAUGGUGGUGUCAUCUAGGCCCCUGAACUUGCACAUCAACAUACAUACGAAGCUAAUGUGGCAUGCUGAUUAUGUGUUGACGUGCAAGUUUAGGGACCUAGAUGACACCACUAUA						52671299	52671413	115	((((((((((((((<<<<<-<<<<<<<<<<<<<<-(((((..(((((...(((...........)))...))))))))))=}}}}}}}}}}}}}}=}}}})))))))))))))))	1	-70.9	-61.6522	44.3478	1.3902
novel-sbi-miR-215	CUAUGGACUACCUUAUGGCAC	9	59188232	59188252	21	- [Negative strand]	1	NO	-1	-1	CUAUGGGUAGUCCAUAAGCUUAUGGAUAUCUUUUGCUAUGGACUAGUCUCACAAUGUUUCAGUUACCUGAUAGCAAAUAUUUUAAUCCUAUGGACUACCUUAUGG						59188234	59188338	105	((((((((((((((((.(.(((.((((((...((((((.(((....))).........((((....))))))))))))))))))).)->>>>>>>>>>>->>>>>	4	-29.7	-28.2857	36.1905	0.781579
miR1432	CUCAGGAGAGAUGACACCGA	94	71756024	71756043	20	- [Negative strand]	2	GGUGUCAUCUCGCCUGAAGC(9) GGUGUCAUCUCGCCUGAAGCA(1)	71755955	71755974	GUCCUAUGCUCAGGAGAGAUGACACCGACGUCGGACGGACCGGUCGAUCCGCGCCGUGUCUGUCCGUCCGAAGUGGGUGUCAUCUCGCCUGAAGCAUAGGAC						71755949	71756050	102	((((((((<<<<<<-<<<<<<<<<<<-<(.(((((((((((((.((.....))))).....)))))))))).)).}}}}}}}}}}}=}}}}=}}})))))))	1	-73	-71.5686	61.7647	1.15873
novel-sbi-miR-216	CUCCGAGAUUUUUAGAAUGACU	3	48151873	48151894	22	- [Negative strand]	9	NO	-1	-1	UCAUUCCAAGAAUCUUGGAGAGUCAAAUUUUUCUAAGUUUGACCAAAUUUAUAUGAUAAAAUAAUUAUUAUUAUGAUACCAACUAAGUAUCAUUAGAUUCUUCUUUAAUUAUAUUUUCAUAAUAUACUCACUUUACGUUACAAAUCUAUAAAUUUGGUCAAACAUGAAAAUGCUUUGAUUCUCCGAGAUUUUUAGAAUGA						48151874	48152073	200	((((((.((((((((((((((((((((.(((((...(((((((((((((((((.(((...........((((((((........((((((.((((((......)))))).)))))))))))))).....((.....)).....))))))))))))))))))))..)))))...)))))))>>>>>>>>>>>>>->>>>>>	1	-66.5	-33.25	24	1.38542
novel-sbi-miR-217	CUCCGAGGUCGGCGCCAAGAUC	4	58229612	58229633	22	+ [Positive strand]	3	NO	-1	-1	UUCGGAGCCACAGAUCUCGGCUCCGAGGCCGGAGCCACAGAUCUCGGCUCCGAGGUCGGCGCCAAGAUCUGGCUCCGAG						58229564	58229642	79	((((((((((..(((((.(((.((((...(((((((.........))>>>>>--->>>>->>>->>>>>))))))))))	3	-49.6	-62.7848	67.0886	0.935849
novel-sbi-miR-218	CUCCGGGUAUAGUCCAGUGCCU	7	18156492	18156513	22	+ [Positive strand]	10	NO	-1	-1	UCCGACCUCCGGGUAUAGUCCAGUGCCUGUCUUUCAACCUUGUGGCUGUGCGCUCUACAUACCCGGCACAGUGGA						18156485	18156559	75	((((..--<<<<<<<<-<<--<<<<<<-(((...((....)).))).).)))))..)))))))))).....))))	1	-27	-36	57.3333	0.627907
novel-sbi-miR-219	CUCGAGGAUUGUUGCAUGAGUG	3	52408824	52408845	22	+ [Positive strand]	10	NO	-1	-1	GAAUUUACUGGCCAGUCUUCGGGUUUACGUGGAUGAGUUCGUAGAGACGAGAUAUCUGUAGUGACUUCAUUAAUCUCGAGGAUUGUUGCAUGAGUGAGUUC						52408749	52408849	101	(((((((((.(((((((((((((.......(((((..(((((....))))).))))).(((((....)))))..>>>>>>>>>>>-->>--->>>>)))))	1	-32.6	-32.2772	43.5644	0.740909
novel-sbi-miR-220	CUCGCUAUGGUGACAAUAGUC	3	1300650	1300670	21	+ [Positive strand]	8	NO	-1	-1	UUCAUUGGUUCUCAGCUCGCUAUGGUGACAAUAGUCCUGUAUCUGUAUGUUGUCAUUGUGCAAGAGCAGAUGUACUCAAUGGA						1300634	1300716	83	(((((((((.(((.(<<<--<<--<<<<<<<<<---...........)))))))))..))...)))).)).).)).)))))))	2	-25.94	-31.253	42.1687	0.741143
novel-sbi-miR-221a	CUCUAGUCUAAUUUAAUGAAC	19	388364	388384	21	- [Negative strand]	9	NO	-1	-1	UAAGGAUGGGGAUGAUGCUUCAAAUGGGUACCCGCGGUUAUUCUCUAGUCUAAUUUAAUGAACUAAAUAGACAAUUUCUUUCCUCAUUUUAUUCAUUUAGUUCAUUAAGAUAGACUAGACAAGAACUCUGGGUAUCCAUUUGGAGCACCAUCCCCAUCCUUA						388264	388425	162	((((((((((((((.(((((((((((((((((((.((((.((-<<<<<<<<<-<<<<<<<<<<(((((.((.....................))))))))))))))))).))))))))).)).)))).))))))))))))))))))).))))))))))))))	13	-89.8	-55.4321	37.037	1.49667
novel-sbi-miR-221b	CUCUAGUCUAAUUUAAUGAAC	19	1492762	1492782	21	- [Negative strand]	10	NO	-1	-1	GAUAGAGACGGUGCUCUAAAUAGAUACCCUCGGUUCUUCUCUAGUCUAAUUUAAUGAACUAAAUAUACAAUUUUUUUCUUUAUUUUUUUUCAUCUAGUUCAUUUAGUUAGACUAAAAAAUAACCGCGGAUAUCCAUUUGGAGGACCAUCUCCAUC						1492665	1492819	155	(((.((((.(((.((((((((.((((.((.(((((...---<<<<<<<<<<-<<<<<<<((.................................))))))))).))))))))))......))))).)).)))).)))))))).))).)))).)))	13	-54.01	-34.8452	32.2581	1.0802
novel-sbi-miR-221c	CUCUAGUCUAAUUUAAUGAAC	19	3222904	3222924	21	- [Negative strand]	10	NO	-1	-1	GGUUUUUCUCUAGUCUAAUUUAAUGAACUAAAUAGAUAAUUUUUUUCUUAUUUUUUUAUUUAGUUCAUUUAGUUAGACUAGAGAAAAACU						3222841	3222930	90	(((((((<<<<<<<<<<<<<-<<<<<<<((((((((..................))))))))))))))).))))))))))))))))))))	13	-41.97	-46.6333	20	2.33167
novel-sbi-miR-221d	CUCUAGUCUAAUUUAAUGAAC	19	3747609	3747629	21	+ [Positive strand]	2	NO	-1	-1	GGCUACACGUAAGGAUGGGGAUGAUGCUCCAAAUAGAUACCCGUGGUUCUUCUCUAGUCUAAUUUAAUGAACUAAAUAAAAAUUAAAAAGUAAGAAAUUCAUUAAAUUAUAUUAGAGAAGGAACAUAAAUACCUCAUUUGGAGCACAAUCUCCAUCUUUAGCC						3747557	3747719	163	(((((......(((((((((((..((((((((((((.((...(((.(((((<<<<<<<-<<<<<<<<<<<<-.........................)))))))))))).)))))))))))).)))...)).)).))))))))))..))))))))))))))))	13	-61.77	-37.8957	33.1288	1.14389
novel-sbi-miR-221e	CUCUAGUCUAAUUUAAUGAAC	19	5603075	5603095	21	+ [Positive strand]	1	NO	-1	-1	GUGGUUUUUCUCUAGUCUAAUUUAAUGAACUAAAUAAACAACUUCUUCCCUUAUUUUUUUAUUUAGUUCAUUUAGUUAUACUAGAGAAAAACCAC						5603065	5603159	95	(((((((((<<<<<<<-<<<<<-<<<<<<<((((((((...................))))))))))))))).))))).))))))))))))))))	13	-40.71	-42.8526	25.2632	1.69625
novel-sbi-miR-221f	CUCUAGUCUAAUUUAAUGAAC	19	8421824	8421844	21	+ [Positive strand]	2	NO	-1	-1	UAAGGAUGGGGAUGGUGCUCUAAAUGGAUAUCCGCGGUUCUUCUCUAGUCUAAUUUAAUGAACUAAAUUGACAAUUCCUUUCCUCAAUUUUUUCAUUUAGUUCAUUAAGUUACACGAAAGAAGAACUGCGGGUAUUCAUUUGAAACACCACCCCCAUCUUUA						8421781	8421942	162	(((((((((((.(((((...((((((((((((((((((((((<<---<<-<<<<<<<<<<<<<(((((.((.((...............)).)))))))))))))))))))).))...))))))))))))))))))))))))...))))).)))))))))))	13	-80.76	-49.8519	36.4198	1.36881
novel-sbi-miR-221g	CUCUAGUCUAAUUUAAUGAAC	19	46688491	46688511	21	- [Negative strand]	6	NO	-1	-1	AUGGGGACGGUGCUCUAAAUAGGUACUUGUGGUUCUUCUCUAGUCUAAUUUAAUGAACUAAAUAGAUAAUUCUUUCUCUUGUUUUUUUCAUUUAGUUCAUUUAGUUAAAUUAAAGAAAAACCGCGGGUAUCUAUAUAUUUGGAGGGGCAUCUCCAU						46688392	46688547	156	(((((((.(.(.((((((((((((((((((((((.((<<-<<<<-<<<<<-<<<<<<<(((((..(.((..(........)..)).)..)))))))))))).))))).)))).)))).))))))))))))))))....)))))).).).)))))))	13	-59.7	-38.2692	32.6923	1.17059
novel-sbi-miR-221h	CUCUAGUCUAAUUUAAUGAAC	19	49521615	49521635	21	- [Negative strand]	6	NO	-1	-1	UAAGGAUGGAGAUGGUGCUCCAGAUAGAUACCCGCAGUUCUUCUCUAGUCUAAUUUAAUGAACUGUUUCUUUCCUUAUUUUUUUAUUUAGUUUAUUAAGAUACACUAGAGAAGAACCACGGUUAUCCAUUUAAAACAUCAUUCCCAUCCUUA						49521525	49521676	152	(((((((((..((((((....((((.((((.(((..((((((<<<<<<<-<<-<<<<<<<<<<((......................)))))))))))).)).)))))))))))))..))).)))).))))....))))))..)))))))))	13	-60.55	-39.8355	33.5526	1.18725
novel-sbi-miR-222	CUGAAGCUCUUCAAUGUCGCA	8	41926398	41926418	21	- [Negative strand]	4	NO	-1	-1	UGAAGCAACAUAUGGUUGCGGCAUGGAAGACCUUCCAUCUGGUUAAAACCAAACUGAAGCUCUUCAAUGUCGCAUUCAUAGUUGUUUCA						41926382	41926470	89	(((((((((.((((..((((((((.(((((.((((....((((....))))..-->>>>->>>>>->>>>>>>>..)))))))))))))	1	-41.4	-46.5169	41.573	1.11892
novel-sbi-miR-223	CUGCAGCGCUGAAGUAUGAGCC	56	45808319	45808340	22	+ [Positive strand]	10	NO	-1	-1	GUACCAAGCGCUGCAGCGCUGAAGUAUGAGCCAAAUGGACUAGCCAAUGCUUCUUCACGAAGCUCAAACCAAGCGCUACGGUGUUGAAGUAU						45808308	45808399	92	((((..((((<<<-<<<<<<---<<-<<<<<-...((((..(((....)))..))))....))))).))..)))))).)))))))...))))	2	-34.9	-37.9348	50	0.758696
novel-sbi-miR-224	CUGGACGUCGAGGAACUACA	8	51287705	51287724	20	+ [Positive strand]	6	NO	-1	-1	GUGGUUCCUCUCGCUAUCCAGGGCAGAUUUCUGUUUGAUGCUGCUGGACGUCGAGGAACUAC						51287661	51287722	62	((((((((((.((...((((..((((...((.....))..)))>>>>>>>-->>>>>>>>>>	1	-25.3	-40.8064	53.2258	0.766667
novel-sbi-miR-225	CUGUUCUAUAGGAUCGUACC	49	58248802	58248821	20	+ [Positive strand]	6	NO	-1	-1	UCUGUUCUAUAGGAUCGUACCGCUGCAUCCUUGACUACUAAGGAGGCAAGCACUUAUGCCUGGUUGAUGAGCUAUGACCUGUGGGCCAGA						58248800	58248889	90	(<<<--<<<<<<<-<<<<<--(((.((((...((((.......(((((........))))))))))))))))))))))))))))..))))	8	-31.71	-35.2333	50	0.704667
novel-sbi-miR-226	CUUAGCCAAGAAUGGCUUGCCU	191	1401817	1401838	22	+ [Positive strand]	8	AUGGCAGCCCUUCUGGCUAAG(5) UGGCAGCCCUUCUGGCUAAGU(10)	1401901	1401922	AUUCCCUUAGCCAAGAAUGGCUUGCCUAUCUCCAUUAUUUGGUUCAUCAGAGGGACCUCUGAUCCCUCAUGAUGGAUGAAAUGUGGAUGAUGGCAGCCCUUCUGGCUAAGUGAGU						1401811	1401925	115	((((.<<<<<<<<-<<<-<<<<-<<<-((((((((.((((.((((((((((((((.......)))))).)))))))).))))))))).))}}}}}}}}=}}}}}}}}}}}=))))	2	-60.6	-52.6957	46.9565	1.12222
novel-sbi-miR-227a	CUUAGGCAUUGUUUAGUUCC	17	1399749	1399768	20	- [Negative strand]	7	UUCGGUACUGUAGCACUUUC(1) UUUCGGUACUGUAGCACUUUC(2) UUCGGUACUGUAGCACUUUCG(1) UUUUCGGUACUGUAGCACUUU(1)	1399712	1399732	UCGCAUCUAAACUUAGGCAUUGUUUAGUUCCGAAAAGUGAAAAAUUUUCGGUACUGUAGCACUUUCGUUUGUUUGUGA						1399701	1399778	78	(((((..((((<--<<<---<<<<<<<<-<<(((((.(....).)}}}}}}=}}}}=}}}}}}}==)))))..)))))	12	-22.5	-28.8462	35.8974	0.803571
novel-sbi-miR-227b	CUUAGGCAUUGUUUAGUUCC	17	48950643	48950662	20	+ [Positive strand]	6	NO	-1	-1	UUUUUUGGGAUUGUGCUCUUGCCAAGCAUUUUGCUCUCUAAUUGUCAACCGAGGUAGUGCAGUGCGCUGGUAGUUGUGGGUUACUACAACUUAGGCAUUGUUUAGUUCCAAAAAA						48950553	48950667	115	(((((((((((((.((...((((..((((..(((...(((.(((.....)))..))).)))))))......((((((((....))))))>>-->>>>-->>->>>>>>>))))))	12	-38.6	-33.5652	41.7391	0.804167
novel-sbi-miR-227c	CUUAGGCAUUGUUUAGUUCC	17	64519848	64519867	20	- [Negative strand]	4	NO	-1	-1	GCAGGUUGUGGGAUUUUUUUUCUCCAAAUCCGGAGGAUUCAAACGAGGCCUAAGCACAAUGUCUUAUUGGUGCCAUGCCGACAUCUUAGGCAUUGUUUAGUUCCCGAAGUGAAAAAAUUUCGUGACACUGU						64519820	64519950	131	((((((..((..((((((((.((.......(((.(((((.((((((.(((((((....(((((....((....))....)))))>>>>>>>->>>>>>>>>>>>)).)).))))))))..))..)).))))	12	-44.2	-33.7405	43.5115	0.775439
miR159	CUUGGAUUGAAGGGAGCUCC	5	1225102	1225121	20	- [Negative strand]	3	NO	-1	-1	AGAAGGCGAAGAAAAGCGAACAAAGAGCUCCCUUCGAUCCAAUCCAGGAGGGGAAGUGGUCGGUUGCAGCUGCCGGUUCAUGGAUGCCUCUCUGGUGCAGCAAUGACUGAUGCUCACCUGCACUUGCAUGGGUGUGCAUGACCCGGGAGAUGAACCCACCAUCAUCUUUCCCUCGUGCUUGGAUUGAAGGGAGCUCCUCUCUCUUUCUCUCUUUCU						1225082	1225297	216	((((((.((.((((((.((.....((((((((((((((((((..((.(((((((((((((.((((.((.((.((((.(((((.((((((....(((((((...((((....).))).))))))).....)))))).))))).)))).)).)))))).))))....))))))))).))->>>>>>>>>>>>>>>>>>-)).)).)))))).))))))	1	-107	-49.537	53.7037	0.922414
novel-sbi-miR-228	CUUUCUCGAAUGUCAUGGGCC	3	6136655	6136675	21	- [Negative strand]	6	CCUAACUCUUGGGGAAGAGGCU(1)	6136716	6136737	GCCUAACUCUUGGGGAAGAGGCUCUUUUUUGAGUGUCAUGACAUGGCUUUCAUGGAAAAGGCUGACUUUCUCGAAUGUCAUGGGC						6136655	6136739	85	({{{{{{=={{{{{{{{{={{{=((((((((((.(((((...))))).))))..)))))))))..>>>>>>>>>-->>-->>>>>	1	-29.8	-35.0588	47.0588	0.745
novel-sbi-miR-229	CUUUUUCCUUUCUGCAGGGACC	5	38569247	38569268	22	- [Negative strand]	6	NO	-1	-1	UCCCUAAUCCUCCCUUCCUGAAAGGAAGAACGUGAAAUACUUUUUCCUUUCUGCAGGGACCAGGAGAUUGGA						38569235	38569306	72	(((....((((((((.(..(((((((((((.(((...))>>>>>>>>>>>>->->>>>>--.)))....)))	1	-25	-34.7222	45.8333	0.757576
novel-sbi-miR-230	GAAAAGGGCUGAACCAUUUGA	4	6359283	6359303	21	+ [Positive strand]	6	NO	-1	-1	UGACCCUUCUGCUGUGAAAAGGGCUGAACCAUUUGAUGGAAUAUUUCCACAAAUGGCGCUCCCUGUUGCUGCCUCUAGUCA						6359267	6359347	81	((((......((.(.-<--<<<<--<--<<<<<<<-((((.....)))))))))))..).)))).)..).)).....))))	1	-25.5	-31.4815	48.1481	0.653846
novel-sbi-miR-231	GAAAGCGAUCUGUUCAGGAU	2	59774838	59774857	20	- [Negative strand]	1	CGCUGGACAAAGUUGCUGUCA(1)	59774857	59774877	GUUUAGUUUUUCUCUUUAGGUACGCUGGACAAAGUUGCUGUCAUGAAAGCGAUCUGUUCAGGAUUCGAGGAGACAACUGAGC						59774819	59774900	82	((((((((..(((((((..((.{={{{{{{{=={{{{{{====.--->>>>>>->>>>>>>>>>..))))))).))))))))	1	-30.2	-36.8293	43.9024	0.838889
novel-sbi-miR-232	GAAAUCCGUUGUAGUCUAGC	4	52546067	52546086	20	- [Negative strand]	9	NO	-1	-1	AACGCUACAAUUCGAAAUCCGUUGUAGUCUAGCUGGUUAGGAUACUCGGCUCUCACCCGAGAGACCCGGGUUCGAGUCCCGGCAACGGAAUUUUUUGUAUUGUU						52545995	52546098	104	((((.(((((...<<<-<<<<<<<<--<<<<<-...)))))......(((((..(((((.......)))))..)))))...)))))))).))).))))).))))	2	-33.9	-32.5962	49.0385	0.664706
novel-sbi-miR-233	GAAAUUCCGUCUCGGACGGGC	3	11204870	11204890	21	- [Negative strand]	2	NO	-1	-1	UAGCUUCCAUGUUCCGCCCCUAGUCGAGUCGGAGUUUCGGCAGCCCCUCCCCGUUGUUCUCCGAGAUGCACACUCUCCCAGUCGGGACGUGUAUCGGGAGAACAGCGGGGAGGUGCUGUCGAAAUUCCGUCUCGGACGGGCGCGGAGCAUGGAAGCUA						11204852	11205009	158	((((((((((((((((((((...(((((.(((((((((((((((.(((((((((((((((((..(((((((....((((....)))).))))))).))))))))))))))))).))))))>>>>>>>>>->>>>>-->>>-)))))))))))))))))	1	-126	-79.7468	61.3924	1.29897
novel-sbi-miR-234	GAAAUUCCUGUAGCAAAGAACU	3	53828432	53828453	22	- [Negative strand]	9	UGGUUUGGGAUUUCUAUCUGUG(1)	53828523	53828544	GUCCAACAGUCAAAAUGUUUGGUUUGGGAUUUCUAUCUGUGGAUGCUUUGUCUGGCUUUAUAUGUUUUUGUGCUCGCUUUUACAUGUGGUUGCAGGAUGAGUUUGGCAAUUGGAAAUUCCUGUAGCAAAGAACUGAAAUUUGAAACUGGGGGC						53828412	53828564	153	((((..((((((((..((({={{{={{{{{{{{{{=={{{=((.((.(..(((.((.((((((((....((....))....))))))))..)).)))..))))).)))..))>>>>>>>>--->>>--->>>>-....)))))..))).))))	1	-43.4	-28.366	40.5229	0.7
novel-sbi-miR-235	GAACUGUGAGAUGCUGUGCU	3	47486443	47486462	20	+ [Positive strand]	4	GCAUAUCAUCGGCUGUUCCUU(1)	47486464	47486485	CCUAGGUCAGAACUGUGAGAUGCUGUGCUUAGCAUAUCAUCGGCUGUUCCUUUCCCUAGG						47486433	47486492	60	((((((...<<<<-<<--<<<<-<<<<<-..}}}}}=}}}}=}}=}}}}===..))))))	2	-21.5	-35.8333	50	0.716667
novel-sbi-miR-236	GAAGGAUCAUUGUCGUGACC	23	35932081	35932100	20	- [Negative strand]	5	NO	-1	-1	AAGGAGAAGUCGUAACAAGGUUUCCGUAGGUGAACCUGCGGAAGGAUCAUUGUCGUGACCCUU						35932077	35932139	63	((((....((((..((((((((((((((((....))))))>>-->>>>->>>>-->>>>>)))	4	-25.5	-40.4762	49.2064	0.822581
novel-sbi-miR-237	GAAGUGUUUGGAGGAACUCU	4	4658297	4658316	20	+ [Positive strand]	7	NO	-1	-1	CAAGAGUUCCCUUCAAGCACUUCACAUGAAGCUUCACAUUGGCAGAUGUAGUCUUGAGACCAAUGUGAAGUGUUUGGAGGAACUCUUG						4658230	4658317	88	((((((((((.((((((((((((((((...(((.......))).......(((....)))..))))>>>>>>>>>>>>>>>>>>>>))	1	-42.7	-48.5227	44.3182	1.09487
novel-sbi-miR-238	GAAUAAGACGAGUGGUCAGACU	2	12353173	12353194	22	- [Negative strand]	3	AGUUUGACCACUCGUCUUAUU(1) AAGUUUGACCACUCGUCUUAU(1) CAAGUUUGACCACUCGUCUUA(1)	12353298	12353318	UUUGACUUUUUUUACCCCAAGUUUGACCACUCGUCUUAUUCAAAAAAAAAAUUAUGCAAAUAUAGUCAAAUUUAAGUCACUCUUGAAGAACUUUUAUUAAUAAACCAAUACACAACAAAAAAAAUAAUAUUUUGUAUAAAACUUUGAAUAAGACGAGUGGUCAGACUUGAUAUUAAAAAAGUCAAA						12353153	12353338	186	((((((((((((.....(({{{{{{{{{{{{{{{{{{{{{((((.......((((...((((.(((....((((((.....))))))..)))..)))).))))...........((((((.........)))))).......)))>>>>>>>>>>>>>>>>>>>>>>)).....))))))))))))	1	-61.6	-33.1183	24.7312	1.33913
novel-sbi-miR-239	GAAUCUUGAAAACUUUUGAGU	2	56378557	56378577	21	+ [Positive strand]	6	AAUUUUGCAAAAUUUUUCAGAU(1)	56378613	56378635	AAUACUCCAAGCAUGCGUCUAAAGAUUCGAUGUGACGGAGAAUCUUGAAAACUUUUGAGUUUUUGGUUAGAAGUAAACAAGGCCUAGUUCCCCAAAAAUUUUGCAAAAUUUUUCAGAUUCUCCGUCACAUCGAAUCUUUAGACGUAUGCAUGGAGUAUU						56378517	56378675	159	(((((((((.(((((((((((((((((((((((((((((<<<<<<-<<<<<-<<<<<-<<((((((...(((.((.........)).))).)))))}}}====}}}}}=}}}}}}}}}))))))))))))))))))))))))))))))).)))))))))	1	-91.4	-57.4843	36.478	1.57586
novel-sbi-miR-240	GACUAGAGAAGAACCGCGGGU	8	1595877	1595897	21	+ [Positive strand]	8	NO	-1	-1	GAUGGUGCUCCAAAUGGAUACCCGCGGCUCUUCUUUAGUCUAAUUUUAAUGAACUAAAUGAAAAAAAUGAAGGAAAAAAUUGUCUAUUUAGUUUAUUAAGUUAGACUAGAGAAGAACCGCGGGUACCCAUUUGGAGCACCAUC						1595773	1595915	143	(((((((((((((((((.(((((((((.((((((((((((((((((.((((((((((((((....(((..........))).)).))))))))))))))))))>>>>>>>>>>>>->>>>>>>>).)))))))))))))))))	3	-87.5	-61.1888	37.0629	1.65094
novel-sbi-miR-241	GAGAAGUCGGAACCAUUUUGGC	3	68209225	68209246	22	- [Negative strand]	1	NO	-1	-1	UAGAGAAGUCGGAACCAUUUUGGCGAAACCAUAAUUUGUGGCUUCACUAAAAUGGCUCCAGCUCCUCUA						68209179	68209247	69	((<<<-<<<-<<<-<<<<<<<<<-(((.((((.....)))).))).))))))))).))).))).)))))	1	-31	-44.9275	43.4783	1.03333
novel-sbi-miR-242	GAGAUGUGCUUCGGAGAUGA	3	1626017	1626036	20	- [Negative strand]	9	NO	-1	-1	CCGUCAUUGAACAUUUGAGAUGUGCUUCGGAGAUGAAUACCAUCUCUCAUGCACGCUUUUGUUAAUUAAUUAUUAUCAUUGUGGCGG						1625965	1626051	87	(((((((..((((...<<<-<<<<<---<<<<<<<-....)))))))...)))))))).)))).................)))))))	1	-27.21	-31.2759	39.0805	0.800294
novel-sbi-miR-243	GAGGAUAGGAGCGCUCUGACGC	7	24351886	24351907	22	+ [Positive strand]	1	NO	-1	-1	CGCUGUCAUUUUCUGAGGAUAGGAGCGCUCUGACGCUGCAUGCAGGUGGGAGCCACGACGCAAUUAGCCCACAUGCGUUUCUGUUUCUUUCCGUAUCGAGACUGACAGUG						24351871	24351980	110	((((((((.((((.--<<<-<<<<<<<<<<<-<<-<((....))))).)))))...((((((...........))))))...)))))).))).....)))).))))))))	2	-41.7	-37.9091	53.6364	0.70678
novel-sbi-miR-244	GAGGAUUGUGUCUGAGGGCGCA	3	11717266	11717287	22	- [Negative strand]	5	NO	-1	-1	GAGGAUUGUGUCUGAGGGCGCAAAGGAUUUUACCCGUGCUGCGCUCCGGACAUCAUUCCUC						11717226	11717286	61	<<<<<-<<<<<<<<-<<<<<<<..((.......))....))))))))))))).)).)))))	1	-30.4	-49.8361	55.7377	0.894118
novel-sbi-miR-245	GAGUAGACUGUCAAUGAUGA	59	71702345	71702364	20	+ [Positive strand]	2	NO	-1	-1	GUUUAGCAUUAUUGAGGAGUGCUACCGCACAUGCAUUGUUAGGUUGAUGGCCGAUAUGAAACUUCAUUUUUUUGUGGGGGCGGACUGCGGAGUAGACUGUCAAUGAUGAUGGAAU						71702255	71702369	115	((((..(((((((((((..((((.(((((..(((.......(((.....))).........((((((......)))))))))...))))>>>>>-->>->>>>>>>>>-..))))	1	-32.7	-28.4348	44.3478	0.641177
novel-sbi-miR-246	GAUAUGUAUCUAGAAAGGCC	2	29534264	29534283	20	- [Negative strand]	1	CUUUUCUAGAUACAUUGCUU(1)	29534328	29534347	GUACUCCCUCCUUUUCAAAUUAUAAGACGUUUUGGCUUUUCUAGAUACAUUGCUUUUACUAUGUAUCUAGACAAUAGUGUAUAUCUAAGUGCAUAGCAAAAGAUAUGUAUCUAGAAAGGCCAAAACGUCUUAUAAUUUGGGAGGGAGUAU						29534234	29534383	150	(((((((((((....(((((((((((((((((((({{{{{{{{{{{{{{{=={{{((.(((((((..((((............))))..))))))).))))>-->>>>>>>>>>>>>>>>>)))))))))))))))))))))))))))))	1	-86.7	-57.8	33.3333	1.734
novel-sbi-miR-247	GAUGCAAGUAGGUUGGCCUGC	7	19828747	19828767	21	- [Negative strand]	1	NO	-1	-1	AGGGAUGCAAGUAGGUUGGCCUGCGAACCUGCAUAUAGGGUCAAUUUUGUUUGUUGCUUGUGGCAACAAAACUAGACCUAUAUGCGGGUUCGCGGGUCAACCCACUUGCAUCCCU						19828655	19828769	115	(((<<<<<<<<<-<<<<<<<<<<<(((((((((((((((.((.......((((((((.....))))))))....)))))))))))))))))))))))))))).))))))))))))	1	-82.3	-71.5652	49.5652	1.44386
novel-sbi-miR-248	GCACGGCACGGCAGUUCGGCU	2	42870126	42870146	21	- [Negative strand]	10	UCGGAUAGCUGUGGUGUGCACG(1)	42870145	42870166	UUCGUUGGGCUUUCGGAUAGCUGUGGUGUGCACGGCACGGCACGGCAGUUCGGCUACUAGCGAG						42870116	42870179	64	((((((((....{{{{{{={{{{{{={{{{{===>>>>>->>>>>>->>>>>>--.))))))))	1	-31.8	-49.6875	60.9375	0.815385
novel-sbi-miR-249	GCAGCAUCAUCAAGAUUCACA	4	14181336	14181356	21	+ [Positive strand]	2	NO	-1	-1	GGCCGGCUCAUUGCUGGUGCAGCAUCAUCAAGAUUCACACACACACGCCUCGAUCGAUCGCUUGCUGCUGGCGAACCUUGAUGCUGCUGCACCUGCAGAGAGUCGGCU						14181317	14181424	108	(((((((((.((((.(((<<<<<<-<<<<<<<-<<<-<-((((((.((.((....))..)).)).)).))).))).))))))).))))))))).)))).)))))))))	2	-57.7	-53.4259	58.3333	0.915873
novel-sbi-miR-250	GCAGGACCGUAAGAAUGUAAGA	3	18025755	18025776	22	- [Negative strand]	3	NO	-1	-1	UGAGGCUUCAUUCUUAAAGCGGCUGCCGAUUACAAACCUUGUUGUAUGGCUGCUGAUUACAAGUCUUCUUGUAUGCAUUAGCAGGACCGUAAGAAUGUAAGAUUA						18025751	18025855	105	(((..((((((((((...((((((((((..(((((......))))))))).((((((((((((....))))))...))))>>->>->>>>>>>>>>>->>>-)))	1	-30.8	-29.3333	40.9524	0.716279
novel-sbi-miR-251	GCCAGAAUCAAGCGAUCACAUG	5	9684131	9684152	22	- [Negative strand]	3	NO	-1	-1	GCCUGAUGCUGAGCUUCAAACUCUUGUUGAUCGCUUCAUUGAUGGCCAUGCCAGAAUCAAGCGAUCACAUGCUAAAGGGGAUGUAGAAGCAGCAGGUGGC						9684101	9684200	100	(((...(((((..((.((..((((((((((((((((.(((..((((...>>>>->>>->>>>>>>>>--->)..)))))..)).))...)))))...)))	1	-38	-38	50	0.76
novel-sbi-miR-252	GCCCAAGCCUGGCACACCCAAC	3	73721952	73721973	22	+ [Positive strand]	2	NO	-1	-1	UUUUGUGGGGGAGGGCCCGUAACAGUAGCAUCGCUACUGUGGGCUCUCAAGUGUCGCUUGGGCGUUGCACUACUGCCCAAGCCUGGCACACCCAACCAAAG						73721877	73721977	101	(((((((((.((((((((...((((((((...))))))))))))))))..(((((((((((((((......)).>>>>>>>>-->>>>>->>>>--)))))	1	-54.4	-53.8614	58.4158	0.922034
novel-sbi-miR-253	GCCCGUGUCAUUGUGACUGA	3	30675910	30675929	20	+ [Positive strand]	5	NO	-1	-1	GGUCUGUGGAUACGGUGAUGUUGGCAAGGGCUGUGCUGCUGCACUCAAGCAGGCUGGUGCCCGUGUCAUUGUGACUGAGAUC						30675851	30675932	82	(((((.(((.((((((((..(.((((..(((....(((((.......))))))))..)>>>->-->>>>>>>>->>>>))))	1	-32.6	-39.7561	57.3171	0.693617
novel-sbi-miR-254	GCCGGCGCCGUCGAGCUCGACU	7	55387309	55387330	22	- [Negative strand]	10	NO	-1	-1	GCCGACAGCGUCGUCCCCAACGGCGCCGGCGCUGCCGGCGCCGUCGAGCUCGACUUCACGUGCGGC						55387297	55387362	66	((((((...((((..(.(.(((((((((((...>>>>>>>>>>>->->-->>>>-....)).))))	1	-35.8	-54.2424	77.2727	0.701961
novel-sbi-miR-255	GCCGUCCUAGCUCAGUGGUAGA	8	65508119	65508140	22	- [Negative strand]	2	NO	-1	-1	GUCAGUGUCUAUUAUUUCGCUGACCGGUACUUGUAGCGCGGUGUUCUCAUAAUAAAAAUGAGAAACAUUUUAAAAGCAACAGACGAGCCGUCCUAGCUCAGUGGUAGAGCGCGUGGC						65508109	65508225	117	((((((((((((((((..((((..((((.(((((.((..(((((((((((.......))))).))))))......)).))))..).>>>>-->->>>-->>>>>>>>>.))).))))	5	-34.2	-29.2308	46.1538	0.633333
novel-sbi-miR-256	GCCGUCUUAGCUCAGUCGGUA	6	46999123	46999143	21	+ [Positive strand]	6	NO	-1	-1	GUGUUGUCUACUGAUUUGAGCUUCAGACAAUAGUAAGUACAUUGGCUAUUAAGUGUAAUGAAAGACAAUUAAAAAAUAAGCCGUCUUAGCUCAGUCGGUAGAGCGCAC						46999043	46999150	108	((((..((((((((((.(((((..((((....((....))...((((........((((........)))).......)>>>>>>>->>>>>>>>>>>>>))..))))	1	-32.26	-29.8704	37.963	0.786829
novel-sbi-miR-257	GCGCAGGACUUGUCUAGACA	4	73127925	73127944	20	- [Negative strand]	2	NO	-1	-1	GCAGGACUUGUCUAGACAGGCAUACAAAAACUUGUGUUACUUGCCACCUGGACUUUCCUGC						73127881	73127941	61	<<<<<<---<<<<<<---(((((((((....))))).....))))..))))))..))))))	1	-36.6	-60	47.541	1.26207
novel-sbi-miR-258	GCGCCUGUAGCUCAGCGGAU	18	8451698	8451717	20	+ [Positive strand]	1	NO	-1	-1	GCAAAUCUUUGUUUGGGAGCUCUUAGUGCUGUGCUGGCCCGGCCCAAUAACAAGUGGCGGGAGUAUUAUAAUGUAUAGCGCCUGUAGCUCAGCGGAUAGAGCGUUUGU						8451620	8451727	108	(((((((((((((((.(((((.(..(((((((((..((((.((((........).))).)).))........)))))>>>>-->->>>>>-->>>>>)))).))))))	1	-40.7	-37.6852	50	0.753704
novel-sbi-miR-259	GCGGAUGAAGAAGUUUCACC	11	8406984	8407003	20	+ [Positive strand]	4	NO	-1	-1	AAACAGCUUUAGGAGCGGAUGAAGAAGUUUCACCAAAUAGGCACUAUAUUGUACUAUAUAUGCUAUUUGGUGGAGCUUCUCCACCCGCUCCUAAAGUUGUUU						8406969	8407070	102	((((((((((((((<<<<-<<-<<<<<<<<<<<<((((((.((.(((((......))))))))))))))))))))))))).)).))))))))))))))))))	1	-61.4	-60.1961	40.1961	1.49756
novel-sbi-miR-260	GCUAGUCGUGGGAAUCAAGGA	3	4735378	4735398	21	- [Negative strand]	8	NO	-1	-1	GACCUGGUCAUUCCAUUGACUCCUCAGGAAACUCAGAUUAGUCCGGAUAUCGAAGUUGUUGCUAGUCGUGGGAAUCAAGGAACGAAGAGGUC						4735366	4735457	92	(((((..((.((((.((((.((((.((....))..(((((((...((((.......))))>>>>>>>-->>>>->>>>>>>).))..)))))	1	-30.6	-33.2609	47.8261	0.695455
novel-sbi-miR-261	GCUAUGAGAUCUGAGGGACA	8	60562114	60562133	20	+ [Positive strand]	7	GUCCCAUUGAAGAUUAUAAUA(1)	60561973	60561994	UGUCCCAUUGAAGAUUAUAAUAUUUGACCAUAGAUGAAUGAUUGAUUAGUUUUAGCUUCAAGCCUUUGUUGUCUCUACUCUUUGGCAUAUAGGCUUGUGGUUAAAACCAGUCGAUUCUAAGUUCAUUGAUGAUGGGUAAUAGCUAUGAGAUCUGAGGGACA						60561972	60562132	161	({{{{{={{=={=={{{{{={{((...((((.(((((((((((((((.(((((((((.(((((((....((((..........))))...))))))).))))))))).))))))))....)))))))....))))..))))-->>>>>-->-->>>>>>>>	1	-56.2	-34.9068	36.0248	0.968965
novel-sbi-miR-262	GCUCUUGUAGCUCAGUUGGU	7	57009413	57009432	20	- [Negative strand]	4	NO	-1	-1	GCUCUUGUAGCUCAGUUGGUUAGAGCACCCGUUUAGUAAGCGGGAGGUCUUGAGUUCAACUCUCAACGAGAGC						57009359	57009431	73	<<<<<<<<-<---<<<<<<-.(((.(.((((((.....)))))).).))).....))))))..).))))))))	1	-27.8	-38.0822	50.6849	0.751351
novel-sbi-miR-263a	GCUUUCGUAGCUCAGUUGGU	10	5102085	5102104	20	- [Negative strand]	9	NO	-1	-1	GCUUUCGUAGCUCAGUUGGUUAGAGCACCCGUUUAGUAAGCGGGAGGUCUUGAGUUCGACUCUCAACGAGAGC						5102031	5102103	73	<<<<<<<<-<---<<<<<<-.(((.(.((((((.....)))))).).))).....))))))..).))))))))	5	-27	-36.9863	52.0548	0.710526
novel-sbi-miR-263b	GCUUUCGUAGCUCAGUUGGU	10	7410201	7410220	20	- [Negative strand]	3	NO	-1	-1	UGCUUUCGUAGCUCAGUUGGUUAGAGCACCCGUUUAGUAAGCGGGAGGUCUUGAGUUCGACUCUCAACGAAAGCA						7410146	7410220	75	(<<<<<<<<-<---<<<<<<-.(((.(.((((((.....)))))).).))).....))))))..).)))))))))	5	-28.6	-38.1333	49.3333	0.772973
novel-sbi-miR-263c	GCUUUCGUAGCUCAGUUGGU	10	66505351	66505370	20	+ [Positive strand]	4	NO	-1	-1	GCUUUCGUAGCUCAGUUGGUUAGAGCACCCGUUUAGUAAGCGGGAGGUCUUGAGUUCAACUCUCAACGAAAGC						66505350	66505422	73	<<<<<<<<-<---<<<<<<-.(((.(.((((((.....)))))).).))).....))))))..).))))))))	5	-27.2	-37.2603	49.3151	0.755556
novel-sbi-miR-264a	GGAUGGAUGUAUCUCAUGGCC	190	11585750	11585770	21	+ [Positive strand]	7	NO	-1	-1	CAUGGGGCCAUGAGACACUCCAUCCUCAGCCAUCAGGUGGUAAGUGGAACUCCUGUUGCAUUGGGGAUGGAUGUAUCUCAUGGCCUGAUG						11585685	11585774	90	(((.(((((((((((.(((((((((((((.((.((((.(((.......))))))).))..))))>>>>>>>->>->>>>>>>>>>).)))	14	-49.8	-55.3333	53.3333	1.0375
novel-sbi-miR-264b	GGAUGGAUGUAUCUCAUGGCC	190	42340638	42340658	21	- [Negative strand]	9	NO	-1	-1	GGGCCAUGAGACACUCCAUCCUCAGCCAUUAGGUGGUAAGUGGAACUCUUGUUGCAUUGGGGAUGGAUGUAUCUCAUGGCCU						42340636	42340717	82	(((((((((((.(((((((((((.(((((...))))).((((.(((....))).))))))>>>>>>>->>->>>>>>>>>>)	14	-45.3	-55.2439	51.2195	1.07857
novel-sbi-miR-264c	GGAUGGAUGUAUCUCAUGGCC	190	52857390	52857410	21	- [Negative strand]	1	NO	-1	-1	GGGCCAUGAGACACUCCAUCCUCAGCCAUCAGGUGGUAAGUGGAACUCCUGUUGCAUUGGGGAUGGAUGUAUCUCAUGGCCU						52857388	52857469	82	(((((((((((.(((((((((((((.((.((((.(((.......))))))).))..))))>>>>>>>->>->>>>>>>>>>)	14	-45.7	-55.7317	53.6585	1.03864
novel-sbi-miR-265	GGCAAAGCAGUCGAUGACAAC	3	2438423	2438443	21	+ [Positive strand]	7	NO	-1	-1	AUGUGGAAGGGUGUCAUUGUUGCUUACAUUGUGGUUGCACUAUGCUACUUCCCUGUUGCGCUCAUCGGCUACUGGGCUUUUGGCAAAGCAGUCGAUGACAACAUCCUCAU						2438341	2438450	110	(((.(((.(..((((((((((((((.....(((....)))..(((((...(((.((.((........)).)).)))....)>>>>>>>>>>->>>>>>>>->.))).)))	1	-35.4	-32.1818	48.1818	0.667925
miR169b	GGCAAGUCUGUCCUUGGCUA	7	56718766	56718785	20	- [Negative strand]	6	CAGCCAAGGAUGACUUGCCGG(1) CAGCCAAGGAUGACUUGCCG(2)	56718839	56718858	GAGGUAGAGAACGGGAUGCAGCCAAGGAUGACUUGCCGGCUCCUCAAAUUUGAAGCGUCGUCUAAGCUGCUGAGGCUUAAUAAAAACUUAGUCGGCAAGUCUGUCCUUGGCUACACCUAGUUCUCUUCCUC						56718747	56718877	131	((((.((((((((((.((={{{{{{{{{{{{{{{{{{{(((...........((((.(((.(......).))).))))...........))))>>>>>>>>->>>>>>>>>>-))))).))))))).))))	1	-67.75	-51.7176	49.6183	1.04231
novel-sbi-miR-266	GGCAGGAACUGCAUUACUUGC	39	59018340	59018360	21	+ [Positive strand]	4	NO	-1	-1	AAGCAUGAGGCAGGAACUGCAUUACUUGCAAGAAAGUCACAAGUAAGAUACCAAAGCUUGUGGUUCAUUAUAAGGUGUUUUAGUGCUGCCUCUUUGUUU						59018331	59018429	99	(((((.((<<<<<--<<<<---<<<<<--.....(..(((((((...........)))))))..).......)))))...)))).)))))))..)))))	1	-30.64	-30.9495	39.3939	0.785641
novel-sbi-miR-267a	GGGCAAAUCAUCUGGGCUAGC	3	1029813	1029833	21	- [Negative strand]	1	UAGCCAAGGAUGAUUUGCCUG(2) UAGCCAAGGAUGAUUUGCCU(1) UAGCCAAGGAUGAUUUGCCUGU(1)	1029893	1029913	CUUUGAUAGCCAAGGAUGAUUUGCCUGUAGCAACCUCUGAGUGCUCCUGCUGCCAUGGCAGUCAGGAGCGCCAAGUGGGUGCUUCUCCGGGCAAAUCAUCUGGGCUAGCUGAG						1029808	1029920	113	(((...{{{{{=={{{{{{{{{{{{{{.((((.((.((..(((((((((((((....)))).)))))))))..)).)).))))....)>>>>>>>>>>>>>->>>>>--.)))	2	-66.5	-58.8496	55.7522	1.05556
novel-sbi-miR-267b	GGGCAAAUCAUCUGGGCUAGC	3	1030154	1030174	21	- [Negative strand]	1	NO	-1	-1	GUUAGCCAAGGAUGAUUUGCCUGUAGCUAGCAACCUCUGAGCGCUCCUGCUGCCAUGGCAUGGCAGUCAGGGGCGCGUAGUGGGUGCUUCUCCGGGCAAAUCAUCUGGGCUAGC						1030153	1030266	114	(((((((..((((((((((((((.((..((((.((.(((.((((((((((((((((...))))))).))))))))).))).)).)))).)).)>>>>>>>>>>>>>->>>>>>>	2	-74.8	-65.614	58.7719	1.11642
novel-sbi-miR-268	GGGCAGUUCGUCUUUGGCAC	7	61886687	61886706	20	+ [Positive strand]	3	UGCCAAAGGAGAAUUGCCCU(2) UGCCAAAGGAGAAUUGCCCUG(3)	61886761	61886782	GCGCCGGCGAAUUACGGGGCAGUUCGUCUUUGGCACAAAGGCACGUCCAGAACUACUCGAUGAGGGUCACUUGAGCUGAACUGAACAUGCGUGCCAAAGGAGAAUUGCCCUGCGAUUCGCCCGUGC						61886670	61886795	126	((((.(((((((..((<<<<<<<<<--<<<<<<<<<....(((.((.(((..(..(((((((.....)).)))))..)..))).)).))))}}}}}}}}==}}}}}}}}}}}..))))))).))))	1	-67.9	-53.8889	57.1429	0.943055
novel-sbi-miR-269	GGGCCUGUAGCUCAGAGGAU	1814	63965165	63965184	20	- [Negative strand]	1	NO	-1	-1	CCUUUGGAGCUGCAAGUCUAUCUCAACAUGCAAACCAUCCACGGGAAGAGAUCCAGUGGAGACGGGGUGGGCCUGUAGCUCAGAGG						63965166	63965251	86	((((((.(((((((.(((((((((....((.....))(((((.(((.....))).)))))...)))))>>>>->>>>>>>>>>>>>	3	-38.4	-44.6512	55.814	0.8
novel-sbi-miR-270	GGGCGAUGAUGCUCAACCUAUU	4	1780397	1780418	22	- [Negative strand]	10	NO	-1	-1	CAGUGGCCAGUGCAAGUGAAAUUUACAUAGGGUGACCGUGUUGGACUUUGAAAUGGGCUCGAAUAUGUGAAAUGGAGUGCUGACGAAGGGCGAUGAUGCUCAACCUAUUUGGAAUUGCAUGCCAUUG						1780378	1780504	127	(((((((..((((((......((((.(((((.(((.(((((((..(((((....(.((((.(..........).)))).)...))))>-->>>>->>>->>>->>>>>-)))).)))))))))))))	1	-37.2	-29.2913	46.4567	0.630509
novel-sbi-miR-271	GGUAUGUGCCCUCACUCUCCU	4	68749970	68749990	21	+ [Positive strand]	3	UGAGAGAGUGAGGGCAUAUGC(2)	68750089	68750110	UUUUCUUUGCCCCUUGAGGGUAUGUGCCCUCACUCUCCUACCCAUUGGAUUCGCUUUGAAAAGUAUGCAAACACACAUCUCAAUGCGAAUCUGCUUUGAGAUGUGUGUUUGCACACUUCUCAAUGCGAAUCCAAUGAGUGAGAGAGUGAGGGCAUAUGCCCUUAAGGGCAAAAAAAA						68749951	68750127	177	((((.(((((((.(((((<<<<<<<<<<<<<<<<<<<-<((.((((((((((((.((((.((((.((((((((((((((((((.(((....))).)))))))))))))))))).)))).)))).)))))))))))).)}}=}}}}}}}}}}}}}}}}}}))))))))))))).))))	1	-123.5	-69.774	44.0678	1.58333
novel-sbi-miR-272	GGUCGCCGUCGUCGGCACGG	24	2819203	2819222	20	+ [Positive strand]	2	NO	-1	-1	GGCGAGGACGACGGGUCGCCGUCGUCGGCACGGGGGGCGGCGGGCGAGGCCUUGUUAUUAUGGAGGUGGUGGAGGUUGGCGCGGAUGGUGCGGACGAGGGCGAGGUCCUCGUC						2819189	2819301	113	(((((((((....--<<<<<-<<<<<-<<<<-<...(((.(((.(...(((.(.((......)).).)))...).))).)))...).)))).))))).))))).)))))))))	1	-54.6	-48.3186	71.6814	0.674074
novel-sbi-miR-273	GGUGUCGUGGUGUAGUUGGU	11	2626057	2626076	20	+ [Positive strand]	1	NO	-1	-1	CCUCAUUGUGCCAAAACAUCAACGUGAUUAACCUCGAUCAUAUCAUCAUGGUGUCGUGGUGUAGUUGG						2626007	2626074	68	((..((((..(((..((((((..(((((.............)))))..)>>>>>-->>>-->>>>->>	4	-18.52	-27.2353	44.1176	0.617333
novel-sbi-miR-274	GUAAGAUCGCGCACCUCUGACC	3	60025482	60025503	22	+ [Positive strand]	10	NO	-1	-1	GGCUGGGAGAAGUUCGACUGUAAGAUCGCGCACCUCUGACCUCUCUCUCAUUGUCACGACGGGCGAAUUCUUGCAGCAACUGACACCUCUCGUGCC						60025462	60025557	96	(((((((((.((((.(.((<<<<<<---<<<-<<<<<<<<-...........)))).)).)))))...))))))))))))).....)))))).)))	1	-34.6	-36.0417	56.25	0.640741
novel-sbi-miR-275	GUAGUAGUGUUCAUUCUGAGCA	3	4591644	4591665	22	- [Negative strand]	3	NO	-1	-1	GUUGAUGGAAAGUAGUAGUGUUCAUUCUGAGCAUACUAAAGCCUCAAGAAGACUCUACUACGUCUGAAUUAAU						4591603	4591675	73	((((((.....<<<<<<<-<<<--<<<<<<<<-.......).))).))))))).)))))))......))))))	1	-18.5	-25.3425	36.9863	0.685185
novel-sbi-miR-276a	GUAGUCGGUGUAGAGGUUCGCG	3	37277145	37277166	22	+ [Positive strand]	4	NO	-1	-1	GCUUCUUUGCACGACUACGUGUAAUCGGUCCAUUGAUGACAUGGGCUGGUGCUGGCGUAGUCGGUGUAGAGGUUCGC						37277088	37277164	77	((.(((((((((((((((((...((((((((((.......))))))))))....))>>>>>>->>>>>>>>>--->>	2	-36	-46.7532	54.5455	0.857143
novel-sbi-miR-276b	GUAGUCGGUGUAGAGGUUCGCG	3	37300944	37300965	22	+ [Positive strand]	4	NO	-1	-1	GCUUCUUUGCACGACUACGUGUAAUCGGUCCAUUGAUGACAUGGGCUGGUGCCGGCGUAGUCGGUGUAGAGGUUCGC						37300887	37300963	77	((.(((((((((((((((((...((((((((((.......))))))))))....))>>>>>>->>>>>>>>>--->>	2	-36	-46.7532	55.8442	0.837209
novel-sbi-miR-277	GUCGGGGUGGUCGUCUCCGGC	3	52751239	52751259	21	+ [Positive strand]	6	NO	-1	-1	GUCGCGGCUCCGGCGGCCGGCGGCUGCCAUGGCGACGGCGGCUCCGGCAGCGGCGGACUGCCGGCUGGUGCGCACCGUGCUCGCGGCAGCGCUGUCGAGGACCACCGCCGCCUUCCUCUUCCUCUCCGUCGUCGCCGUCGGGGUGGUCGUCUCCGGCCGCUGGAUCACCGCCGCCAC						52751102	52751278	177	((.(((((((((((((((((.(((.(((((..((((((((((..(((.((.((.(((..((.(((.((((......((.((((((((...)))).)))).)))))))))))..)))....)).)))))..))))))>>>>-->>>>>->>>->>>>>))))))).....))))).))	1	-104.9	-59.2655	77.4011	0.765693
novel-sbi-miR-278	GUCUAGAGGUUGGAUUGCCU	3	50314112	50314131	20	- [Negative strand]	9	NO	-1	-1	AAGACUUGUCUAGAGGUUGGAUUGCCUUGCUACCUGCUGGCACUGCAGCCUCCUGAAGUCUU						50314076	50314137	62	((((((.-<<--<<<<<<<-<-<<<<-.((.....)).)))).).)))))))..))))))))	1	-27.2	-43.871	51.6129	0.85
novel-sbi-miR-279	GUGGUCGGUUUGGCUCUAGGCU	4	26529122	26529143	22	+ [Positive strand]	7	NO	-1	-1	ACCGCCUGAGAAAGAUGGGCCCGGUUUGCCGCCUCUAGGGGUGCGCCCGCACUAGGGUGCGCCCGCACCCUAGGUGGGUCCCCCUGGCCACCGCCUUCAUGUGGUCGGUUUGGCUCUAGGCUUGGAUAUCUCGUGUGGU						26529021	26529159	139	(((((.(((((.(..((((((..(...((((((.(((((((.(.((((((.(((((((((....)))))))))))))))))))))))..(((((......>>>>>->>>-->>>->-->>>>))..).))))).)))))	2	-75.4	-54.2446	65.4676	0.828571
novel-sbi-miR-280a	GUGGUCGUGCCGGAGUGGUU	12	644977	644996	20	+ [Positive strand]	3	NO	-1	-1	CAAAAAGUGGUCGUGCCGGAGUGGUUAUCGGGCAUGACUAGAAAUCAUGUGGGCUUUGCCCGCGCAGGUUCGAAUCCUGCCGACCACGGUUUG						644970	645062	93	((((..<<<<<<<-<<-<<<-<<<<<((.....)))))))(((....(((((((...)))))))....)))...))).)))))))))..))))	9	-37.6	-40.4301	55.914	0.723077
novel-sbi-miR-280b	GUGGUCGUGCCGGAGUGGUU	12	1504758	1504777	20	+ [Positive strand]	1	NO	-1	-1	AAACAGUGGUCGUGCCGGAGUGGUUAUCGGGCAUGACUAGAAAUCAUGUGGGCUUUGCCCGCGCAGGUUCGAAUCCUGCCGACCACGUGUUU						1504752	1504843	92	(((((<<<<<<<-<<-<<<-<<<<<((.....)))))))(((....(((((((...)))))))....)))...))).))))))))).)))))	9	-37.4	-40.6522	55.4348	0.733333
novel-sbi-miR-280c	GUGGUCGUGCCGGAGUGGUU	12	5406367	5406386	20	- [Negative strand]	4	NO	-1	-1	AGCAUAGCAGUGGUCGUGCCGGAGUGGUUAUCGGGCAUGACUAGAAAUCAUGUGGGCUUUGCCCGCGCAGGUUCGAAUCCUGCCGACCACGACUUUUGUU						5406295	5406394	100	((((.((..<<<<<<<-<<-<<<-<<<<<((.....)))))))(((....(((((((...)))))))....)))...))).)))))))))..))..))))	9	-38	-38	55	0.690909
novel-sbi-miR-281	GUUAUGCUCGGAGUUCUGUAGU	5	67441215	67441236	22	- [Negative strand]	3	NO	-1	-1	UUUCUCAAGAUGCAGACAGGGUUUGAAUAAGGUGAUGCUUGCUGUUUUCUGAAAUAAAGAGCAUGGAUGUGUUAUGCUCGGAGUUCUGUAGUCAUGGGAGG						67441205	67441305	101	(((((((.(((((((((.((((...((((...(.((((((..(((((....)))))..)))))).)...)>>>-->>>>--->->>>>>>->).)))))))	1	-28.9	-28.6139	42.5743	0.672093
miR395	GUUCCCUGCAAACACUUCAC	2	4657883	4657902	20	+ [Positive strand]	7	UAGUGAAGUGUUUGGGGGAAC(1) UGAAGUGUUUGGGGGAACUC(6)	4657959	4657979	CCUGGAGUUCCCUGCAAACACUUCACAAGCUAGACCAUAUAUAGUAUGCCCUUGCACAAUGUGGUAUCCAGUUACCUAGCUAGUGAAGUGUUUGGGGGAACUCUAGG						4657876	4657982	107	((((((<<<<<<<-<<<<<<<<<<<<.(((((((((((((...(((......)))...)))))))..........)))))).)}}}}}}}}}}}}}}}}}}}}))))	1	-57.1	-53.3645	46.729	1.142
novel-sbi-miR-282	GUUGAGAUGGCCGAGUUGGUC	59	58466390	58466410	21	+ [Positive strand]	7	NO	-1	-1	GCCUGUAGGAGCCACUACAGCCGCUAGUCUUGUAUUAGUGUAUACAAGAACGAAUCUUGCCACACACAUCAAGUUGAGAUGGCCGAGUUGGUCUAAGGC						58466317	58466415	99	((((...(((.(((((.(.((((((...((((.....((((...(((((.....)))))..))))....)))>--->>->>>>->>>->>>>>).))))	13	-29.4	-29.697	48.4848	0.6125
novel-sbi-miR-283	GUUGUUUUCUCUGAAGUGCA	3	473511	473530	20	- [Negative strand]	8	NO	-1	-1	GUUUUCUCUGAAGUGCAUGGAAUGACCGAGCUCAAUGAUGGAAAACCAAGAAAGAUCAAGAGCGCAAGGCCUUAUUCUUUCACUCUAGAAGAAGAC						473431	473526	96	<<<<<<<<<<-<<<<--.(((((((((..((((.....(((....))).((....))..))))....))..)))))))..)))).))).)))))))	2	-27.1	-28.2292	42.7083	0.660976
novel-sbi-miR-284	GUUUGACCAAGUUUGUAGAGCU	6	56653263	56653284	22	- [Negative strand]	4	NO	-1	-1	UAAGUCAAACACUCCUAAGUUUGACCAAGUUUGUAGAGCUGAGCAAUAAUAUCUAGCGCAUCAAUGAAGCAAAAUUAUGAAAAUAUAUUUCAUAAUUUAUCUAAUAAAUUUCAUUUGAUAUUGUAAAUAUUAUUGUUUUUCUACAAAUUUGGUCAAACUUAGCAUGGUUUGUCUUA						56653126	56653301	176	((((.(((((....((((<<<<<<<<<<<<<<<<<<<<--((((((((((((...(((.((((((((((..(((((((((((.....)))))))))))..........))))).)))))..)))..))))))))))))))))))))))))))))))))))))....))))).))))	1	-64.1	-36.4205	26.1364	1.39348
novel-sbi-miR-285	UAAAAAGACUGUUGUUUUAGC	11	50450556	50450576	21	- [Negative strand]	3	NO	-1	-1	UACUCCCUUCGUCCUAAAAAGACUGUUGUUUUAGCUUUGAAUCUAGACAAAUGUUUGUCCAGGUUCAAAGCUAGAACAGCGGUCUUUUUGGGACGGAGGGAGUA						50450486	50450589	104	((((((((((((((<<<<<<<<<<<<<<<<<<<<<(((((((((.(((((....))))).))))))))))))))))))))))))))))))))))))))))))))	1	-78.7	-75.6731	42.3077	1.78864
novel-sbi-miR-286	UAAACUUGUCUAACUUUGACC	3	58501967	58501987	21	+ [Positive strand]	3	NO	-1	-1	UUUAGUUUUGUCCUAAGUUAAACUUGUCUAACUUUGACCAAGUUUAUAGAAAAAUAUAUUAACAUUUACAAUAUAUCAAAUAAAUGCACUGUCAAAACAUAUUUCGUGGUGUAUCUAAUGGAUCUUGUUUGUUGUGGUAGAUAUUUGUGCAUUUUUUCAGUAGACUUGGUCAAAGUUAGACAAUUUUGACUUAAAACAAAGCUAAG						58501948	58502153	206	(((((((((((..(((((<<<<-<<<<<<<<<<<<<<<<((((((((.((((((..(((.((.((((((.(((...(((((((((((((..(.(((.....))).)..))))))..........))))))).))).)))))).)).)))...)))))).)))))))))))))))))))))))).)))))))))..)))))))))))	1	-76.3	-37.0388	27.6699	1.3386
novel-sbi-miR-287	UAAAUUUUAGAGCUCUAAACU	4	57984006	57984026	21	+ [Positive strand]	4	NO	-1	-1	CUGUUUGGAUACCCUCCUCUAAAUUUUAGAGCUCUAAACUUUAGAGCUAAAGCUCCAAACAGGUGGUCUAAAGUUAGCUCUAAACUUUUGCCCACCUCACAUUAGAGCAUUAGACCUCAUAACUGAUCUAAAGUUCUCUAACGUUUUUAGAGCUCUAAAGUUUAGGGGAGAGGAUCCAAACAG						57983986	57984168	183	((((((((((.((((((((<<<<<<<<<<<<<<<<<<<<-((((((.....((((.....((((((.(.((((((.......)))))).).)))))).......)))).(((((..(((....))))))))....)))))).))..)))))))))))))))))))))))).))))))))))))	1	-81.9	-44.7541	39.3443	1.1375
novel-sbi-miR-288	UAAGUCAAACUAUUCCAAGUU	3	50663829	50663849	21	+ [Positive strand]	6	AAACUUUGGAUAGUUUGACU(5)	50663989	50664009	GGAUAUCUGGUUUUGUCCUAAGUCAAACUAUUCCAAGUUUCACCAAAUUGAUAGAGAAGAGUAUUAGCAUUUACCACAUCAAAGAAGUGAAUAUGCAAAUGUAUUUCGUAUUGGAUAUAAUAAUGCUCAUUUGAUAUCGUGAUUUGUAAAUAUUGUUGUUAUUUUCUAUGGACUUGGUCAAACUUUGGAUAGUUUGACUUAGGAUAAAAGCUGAAAUCC						50663810	50664028	219	((((.((.(.((((((((<<<<<<<<<<<<<<<-<<<<<(.(((((.((.((((((((.((((((.(((.((((...((((((..((((((.((((....))))))).(((((....)))))..)))..))))))...))))..))).)))))).......)))))))).)).))))).}}}}}}=}}}}}}}}}}}}})))))))))).).)).))))	1	-76.2	-34.7945	31.0502	1.12059
novel-sbi-miR-289a	UAAGUCGAGUGGUCAAACUUG	7	54105945	54105965	21	- [Negative strand]	6	CAAGUUUGACCACUCGUCUU(1) AUCAAGUUUGACCACUCGUCUU(1) AGUUUGACCACUCGUCUUAUU(2) UUUGACCACUCGUCUUAUUC(2)	54106069	54106089	CGUUUGACUUUUUUAAUAUCAAGUUUGACCACUCGUCUUAUUCAAAGUUUUGUAUAAAAUAUCACUUUUUUUGUUGUGUAUUGGUCUAUUAAUAAAAGUUCUUCAAGAAUGACUUAAAUUUGACUAUAUUUGCAUAAAUUUUUUGAAUAAGUCGAGUGGUCAAACUUGAGGUAAAAAAAGUCAAACG						54105925	54106111	187	((((((((((((((.((.((({{{{{{{{{{{{{{={{{{{{(((((......((((((.........))))))((((((.(((((...........((((.....))))...........)))))....))))))....)))))))>>>>->>>>>>>>>>>>>>>>).)).))))))))))))))	3	-70.75	-37.8342	26.738	1.415
novel-sbi-miR-289b	UAAGUCGAGUGGUCAAACUUG	7	55548431	55548451	21	+ [Positive strand]	4	NO	-1	-1	UUGUUCGACUUUUUUAAUAUCAAGUUUGAUCACUCGUCUUAUUCAAAGUUUUGUACAAAAUAUCACUUUUUUAUUGUGUAUUGGUUUAUUAAUAAAAGUUCUUCAAGAAUGACUUAAAAUUUGACUAUAUUUGCACAAAUUUUUUGAAUAAGUCGAGUGGUCAAACUUGGGGUAAAAAAAGUCAAACGA						55548282	55548470	189	(((((.(((((((((.((..((((((((((((((((.(((((((((((.(((((.((((....(((.........)))...(((((...........((((.....))))............)))))..)))).)))))..)))))))>>>>->>>>>>>>>>>>>>>>..)).))))))))).)))))	3	-63.6	-33.6508	26.455	1.272
novel-sbi-miR-289c	UAAGUCGAGUGGUCAAACUUG	7	56018024	56018044	21	- [Negative strand]	10	CAAGUUUGACCACUCGUCUU(1) CCAAGUUUGACCACUCGUCUU(1) AGUUUGACCACUCGUCUUAUU(2) UUUGACCACUCGUCUUAUUC(2)	56018149	56018169	CGUUUGACUUUUUUUACUCCAAGUUUGACCACUCGUCUUAUUCAAAAAAUUUGUGCAAAUAUAGUCAAAUUUAAGUCAUUCUUGAAGAACUUUUAUUAAUAAACCAAUACACAACAAAAAAAAGUGAUAUUUUGUACAAAACUUUGAAUAAGUCGAGUGGUCAAACUUGAUAUUAAAAAAGUCAAACG						56018004	56018191	188	((((((((((((((.....(({{{{{{{{{{{{{{={{{{{{((((...((((((((((....(((...((((((.....))))))..((((((.........................)))))))))..))))))))))..))))))>>>>->>>>>>>>>>>>>>>>.....))))))))))))))	3	-70.31	-37.3989	27.1277	1.37863
novel-sbi-miR-290	UACACCACAGAAGCUGGCUG	3	63920698	63920717	20	- [Negative strand]	2	NO	-1	-1	UUGGGAGUCAGCUUCUCUGUUUUAUGAGGCCACACAAGCCUCAUUUGUAGUAUUACACCACAGAAGCUGGCUGACCCAA						63920691	63920769	79	((((((((((((((((.((....(((((((.......))))))).((((....>>>>->>->>>>>>>>>>>-.)))))	1	-32.7	-41.3924	46.8354	0.883784
novel-sbi-miR-291	UACUCCCUCCGUUCCAAAUCG	2	59182059	59182079	21	- [Negative strand]	9	NO	-1	-1	UAGUGGUUUACAAGCUACUCCCUCCGUUCCAAAUCGUAAGUCAUUCUGACUUUUCCAGAUACAUAACUUUUACUAUAUAUCUAGAUAUAGUGUAUAUUUAGGUGUGUAGCAAAAUCUAUGAAUCUAGAAGAGCCAAAAUAACUUACAAUUUGGAACGGAGGGAGUAUAUGUUUUCUCUA						59181915	59182093	179	(((.((...(((...<<<<<<<<<<<<<<<<<<<-<(((((.(((.((.((((((.((((.((((..((((.(((((((((((((((((...))))))))))))))))).))))..)))).)))).)))))).)).))).)))))).)))))))))))))))))))..)))..)).)))	1	-79	-44.1341	33.5196	1.31667
novel-sbi-miR-292	UACUCUGACGCCUCUUAUGCUU	12	32624969	32624990	22	+ [Positive strand]	1	NO	-1	-1	CAUAUGGAGCUUCAGGGUCUAGGCCCCAGCCCAAAUUCAAUGCUGGAUGGUACUCUGACGCCUCUUAUG						32624918	32624986	69	((((.(..((.((((((((((....(((((...........))))).)))->>>>>>>->>-->->>>>	11	-23.5	-34.058	52.1739	0.652778
novel-sbi-miR-293	UAGAAAAGAAUUGUGAAUACCU	3	58596714	58596735	22	+ [Positive strand]	5	NO	-1	-1	AUGGGGACGGUGCUCUAAAAGAUAGCCGUGGUUUUUCUCUAGUCUAAUUUAAUAAACUAGAUAAAAAAUAAGAAAAGAAUUGUCUAUUUAAUUUAUUAAGUUAGACUAGAAAAGAAUUGUGAAUACCUAUUUGGAGUAUCAUCCCCAU						58596607	58596754	148	(((((((.(((((((((((((.((..((..((((((.(((((((((((((((((((.((((((....((((........)))).)))))).)))))))))))))))>>>>->>>>>>-->>-->>->>.))))))))))).)))))))	1	-59.9	-40.473	29.7297	1.36136
novel-sbi-miR-294a	UAGAGAAGAACCGCGGGUACC	9	1595880	1595900	21	+ [Positive strand]	8	NO	-1	-1	GUGGGAUGGUGCUCCAAAUGGAUACCCGCGGCUCUUCUUUAGUCUAAUUUUAAUGAACUAAAUGAAAAAAAUGAAGGAAAAAAUUGUCUAUUUAGUUUAUUAAGUUAGACUAGAGAAGAACCGCGGGUACCCAUUUGGAGCACCAUCCCC						1595769	1595918	150	(.(((((((((((((((((((.(((((((((.((((((((((((((((((.((((((((((((((....(((..........))).)).)))))))))))))))))))))>>>>>>>>>->>>>>>>>>->)))))))))))))))))))	8	-94.9	-63.2667	39.3333	1.60847
novel-sbi-miR-294b	UAGAGAAGAACCGCGGGUACC	9	75225593	75225613	21	- [Negative strand]	2	NO	-1	-1	UAUCCGUGGUUCUUCUCUAGUGUAACUAACUGAACUAAAUAGACAAUUUUUUUCCUCAUUUUUUUUAUUUAGUUACACUAGAGAAGAACCGCGGGUA						75225594	75225690	97	(((((((((((((((((((((((((((((.((((..((((((............)).))))..)))).))))))))))>>>>>>>>>>>>>>>>>>>	8	-49.9	-51.4433	32.9897	1.55938
novel-sbi-miR-295	UAGAGAAGUUUGACUUAGGCC	24	8595512	8595532	21	- [Negative strand]	4	UUGUCCUAUGUCAAACUUCUC(1)	8595687	8595707	CUUUGUCCUAUGUCAAACUUCUCUAACACUGACCGAGUUUGUAGGACAAAUAUAUACUAGCAUCUACAAUACCAAAUAAAUGCACUAUCAAGAGUCAAGACAAAUUUCAUGGUGGAUUUGAUGAAACUAAUUUGAUUUUGUAUGUGUUGGUCCAUUUUUUCAAUAAACUUGGUCAAAGUUAGAGAAGUUUGACUUAGGCCAGAG						8595507	8595710	204	(({{{={{{{={{{{{{{{{{{{((((..(((((((((((((.(((.((((....((((((((.(((((...(((((((((.((((((.(((.((....))...))).)))))).))))..........)))))...))))).))))))))..)))).))).)))))))))))))..))>>>>>>>>>>>>>>->>>>->))))	2	-76.6	-37.549	33.8235	1.11014
novel-sbi-miR-296a	UAGAUCUAGAUUCUGUGGCCU	3	49915069	49915089	21	+ [Positive strand]	7	NO	-1	-1	ACCUAUGCAACCACCAAUUAAGACCACAGGAUCUAGAUCCAACGUCUGAGGUUUUUUUCACUUAAACCCCUCCACAUGUGGAUUUAAAUCAAACCCAUGUGUAUGCAAAUGGGAGGGUUUAAGUGAAAAAAACCUUAGACGUUAGAUCUAGAUUCUGUGGCCUUAAUUGGUGGUUGCAUAGGU						49914926	49915108	183	((((((((((((((((((((((.((((((((((((((((.(((((((((((((((((((((((((((((.((((....))))...........(((((.((....)).))))).))))))))))))))))))))))))))))>->>>>>>>>>>>>>>>>->>))))))))))))))))))))	2	-125.9	-68.7978	40.4372	1.70135
novel-sbi-miR-296b	UAGAUCUAGAUUCUGUGGCCU	3	54694237	54694257	21	- [Negative strand]	7	NO	-1	-1	CCUAUGCAACCACCAAUUAAGACCACAGGAUCUAGAUCCAACGUCUGAGGUUUUUUUUCACUUAAACCCCUCCACAUGUGGAUUUAAAUCAAACCCAUGUGUAUGCAAAUGGGAGGGUUUAAGUGAAAAAAACCUUAGACGUUAGAUCUAGAUUCUGUGGCCUUAAUUGAUAGUUGCAUAGG						54694217	54694398	182	((((((((((...((((((((.((((((((((((((((.((((((((((((((((((.(((((((((((.((((....))))...........(((((.((....)).))))).))))))))))))))))))))))))))))>->>>>>>>>>>>>>>>>->>))))))...))))))))))	2	-107.5	-59.0659	39.5604	1.49306
novel-sbi-miR-297a	UAGAUGGUGCUCGCGUGCGACC	15	11769427	11769448	22	+ [Positive strand]	5	CCUGCGCGCGGCUCCAUCUAGC(1)	11769452	11769474	AGCACAGGCCGGCCGGCUAGAUGGUGCUCGCGUGCGACCAGGUCCUGCGCGCGGCUCCAUCUAGCCCACCGCGCCGGGUGCU						11769409	11769490	82	(((((.((((((..(((<<<<<<<-<<-<<<<<<<<<<-..))}==}}}}}}}}}=}}}}}}}}})..))).)))..)))))	3	-55.4	-67.561	73.1707	0.923333
novel-sbi-miR-297b	UAGAUGGUGCUCGCGUGCGACC	15	64276929	64276950	22	+ [Positive strand]	1	CCUGCGCGCGGCUCCAUCUAGC(1)	64276954	64276976	AGCACAGGCCGGCCGGCUAGAUGGUGCUCGCGUGCGACCAGGUCCUGCGCGCGGCUCCAUCUAGCCCACCGCGCCGGGUGCU						64276911	64276992	82	(((((.((((((..(((<<<<<<<-<<-<<<<<<<<<<-..))}==}}}}}}}}}=}}}}}}}}})..))).)))..)))))	3	-55.4	-67.561	73.1707	0.923333
novel-sbi-miR-297c	UAGAUGGUGCUCGCGUGCGACC	15	73114268	73114289	22	+ [Positive strand]	1	CCUGCGCGCGGCUCCAUCUAGC(1)	73114293	73114315	AGCACAGGCCGGCCGGCUAGAUGGUGCUCGCGUGCGACCAGGUCCUGCGCGCGGCUCCAUCUAGCCCACCGCGCCGGGUGCU						73114250	73114331	82	(((((.((((((..(((<<<<<<<-<<-<<<<<<<<<<-..))}==}}}}}}}}}=}}}}}}}}})..))).)))..)))))	3	-55.4	-67.561	73.1707	0.923333
miR169c	UAGCCAAGGAUGACUUGCCG	11	58896647	58896666	20	- [Negative strand]	2	NO	-1	-1	GCAUCGCGUAGCCAAGGAUGACUUGCCGGCAUUUCUUGGGUCGGAUGACUGAGUUGUUGAGCCUGGGGAUGAACAGACCCGGAUCGACGGCCGGCCGGCAAGUCAUCUGUGGCUACGCGUUUGC						58896550	58896673	124	(((.((((<<<<<<-<<<<<<<<<<<<<((........((((....))))..((((((((..(((((..(....)..))))).))))))))..))))))))))))))).))))))))))..)))	2	-75.6	-60.9677	59.6774	1.02162
miR169d	UAGCCAAGGAUGACUUGCCU	1011	39791184	39791203	20	+ [Positive strand]	6	UGGGCGGUCACCUUGGCUAG(4) UGGGCGGUCACCUUGGCUAGC(28) GGGCGGUCACCUUGGCUAGC(35) GGGCGGUCACCUUGGCUAGCC(29) GGCGGUCACCUUGGCUAGCC(3)	39791251	39791271	AGGGGCCUUGCAUGGUGGCGAGAGCCUGCCUUUGGUAGCCAAGGAUGACUUGCCUACAUGGCAUUGCGAGUUCCGGUUGCAUGGCCAGUUCAGCUGAGUUUGUGGGCGGUCACCUUGGCUAGCCUGAGUGGCUCUUGCCUGUCAUGGAAGGCCUCU						39791148	39791303	156	(((((((((.((((..((((((((((...(((.((<<<<<<<<<-<<<<<-<<<<(((.(((..(((((.......)))))..)))..(((....)))..)))}}}}}}}}}}}}}}}}}=}}).))).))))))))))...)))).)))))))))	9	-89.3	-57.2436	58.3333	0.981319
miR169e	UAGCCAAGGAUGACUUGCCU	4644	39830406	39830425	20	+ [Positive strand]	6	UGGGCGGUCACCUUGGCUAG(14) UGGGCGGUCACCUUGGCUAGC(201) GGGCGGUCACCUUGGCUAGC(159) GGGCGGUCACCUUGGCUAGCC(115) GGCGGUCACCUUGGCUAGCC(10)	39830472	39830493	GGGCCUUGCAUGGUGGCGAGAGCCUGCCUUUGGUAGCCAAGGAUGACUUGCCUACACGGCCUUGCGAGUUCCGGUUGCAUGGCCAGUUCAGUUGGGUUUGUGGGCGGUCACCUUGGCUAGCCUGAGUGGCUCUUGCCUGUCAUGGAAGGCCU						39830372	39830523	152	(((((((.((((..((((((((((...(((.((<<<<<<<<<-<<<<<-<<<<(((.((((.(((((.......))))).)))).(..(....)..).))}}}}}}}}}}}}}}}}}}=}}).))).))))))))))...)))).)))))))	9	-88.9	-58.4868	59.8684	0.976923
miR169f	UAGCCAAGGAUGACUUGCCU	4644	49253784	49253803	20	- [Negative strand]	4	NO	-1	-1	GACCAGAGCUGAUUCGUGCAGUAGCCAAGGAUGACUUGCCUAGCUAUAUGCCUGAGAGCCUGUCUCUUGGUGGUAAAUUUGUAUGUGCUGAGCAUAUAGGCAUGUCUUCCUUGGCUACUCGGAGCGGCUCUAGUC						49253689	49253823	135	(((.(((((((.((((...((<<<<<<<<<<-<<<-<<<<<(......((((.(((((.....)))))...))))........(((((...))))))))))).))).)))))))))))))))).))))))).)))	9	-62.4	-46.2222	50.3704	0.917647
miR169g	UAGCCAAGGAUGACUUGCCU	4644	61058712	61058731	20	- [Negative strand]	7	UAGGCAGUCUCCUUGGCUAG(3) UAGGCAGUCUCCUUGGCUAGC(27) AGGCAGUCUCCUUGGCUAGC(6) AGGCAGUCUCCUUGGCUAGCC(1)	61058641	61058661	AGCCUUACAUGGCAAUAAGGGUCUGCCUCUGAUAGCCAAGGAUGACUUGCCUAUGUCCUUUGUCCCAAAGGAUCAGAAUGUGAACCUUUGAGUUGGUUCAUAGGCAGUCUCCUUGGCUAGCCUGAGUGGCCCCUAUUGCGCAUGCUAGGCU						61058612	61058762	151	(((((..((((((((((.(((((...(((...<<<<<<<<<<-<<<<-<<<<(((..((....(.((((((.(((.....))).)))))).)..))..))}}}}}}}}}}}}}}}}}}}==..))).))))).)))))).))))..)))))	9	-78.4	-51.9205	50.3311	1.03158
miR169h	UAGCCAAGGAUGACUUGCCU	4644	61062714	61062733	20	- [Negative strand]	7	UAGGCAGUCUCCUUGGCUAG(3) UAGGCAGUCUCCUUGGCUAGC(27) AGGCAGUCUCCUUGGCUAGC(6) AGGCAGUCUCCUUGGCUAGCC(1)	61062638	61062658	GGCGAUAAGGGCCUGCCUCUGAUAGCCAAGGAUGACUUGCCUGUGUCCUUUGUGCCGAAGGAUCAGAAAUGUGAGCCUUUGAGAUAGAUGGUUCAUAGGCAGUCUCCUUGGCUAGCCUGAGUGGCCCAUAUUGCC						61062620	61062754	135	(((((((.(((((...(((...<<<<<<<<<<-<<<<-<<<<(((.(((((((..((((((..((....))....))))))..))))).))..))}}}}}}}}}}}}}}}}}}}==..))).))))).)))))))	9	-73.1	-54.1481	52.5926	1.02958
miR169i	UAGCCAAGGAUGACUUGCCU	4644	61068099	61068118	20	- [Negative strand]	7	AUGGGCAGUCUCCUUGGCUAG(1) UAUGGGCAGUCUCCUUGGCU(1) GGGCAGUCUCCUUGGCUAGC(1) GGCAGUCUCCUUGGCUAGCC(87) GGCAGUCUCCUUGGCUAGCCU(1)	61068025	61068044	UGAGUUCUGGUAGCCAAGGAUGACUUGCCUAUAUCCUCUCUAAAGGAUCAGCAAAUAUUGAGGCUUCUAGUGGUCUCAUAUGGGCAGUCUCCUUGGCUAGCCUGACUCA						61068019	61068127	109	((((((..((<<<<<<<<<<-<<<<-<<<<(((((((......))))...........(((((((......)))))))))))}}}}}}}}}}}}}}}}=}}}.))))))	9	-51.1	-46.8807	46.789	1.00196
miR169j	UAGCCAAGGAUGACUUGCCU	4644	61071183	61071202	20	+ [Positive strand]	7	AUGGGCAGUCUCCUUGGCUAG(1)	61071249	61071270	GGUAGCCAAGGAUGACUUGCCUAUAUCCUCUAUGAAGGAUCAGCAAAUAUCGAGGCUUUGAGUGGUCUCAUGGGCAGUCUCCUUGGCUAGC						61071180	61071270	91	(.<<<<<<<<<<-<<<<-<<<<(.(((((......)))))...........((((((......))))))=}}}}}}}}}}}}}}}}}}}=)	9	-41.8	-45.9341	49.4505	0.928889
miR169k	UAGCCAAGGAUGACUUGCCU	4644	64603690	64603709	20	+ [Positive strand]	2	AGGCAGUCUCCUUGGCUAGC(6) AGGCAGUCUCCUUGGCUAGCC(1) GGCAGUCUCCUUGGCUAGCC(87) GGCAGUCUCCUUGGCUAGCCU(1)	64603780	64603800	GAUGAGAGCACUGCUCUGGUAGCCAAGGAUGACUUGCCUGUGGCCUCCACUCCACCUGCGGCAGGAGGCUCUUCUUCUGCGCGCGCGUGUGUGUGUGGUUGUCGAUCGCAGGCAGUCUCCUUGGCUAGCCUCAGCGGCUCUCAUC						64603670	64603814	145	(((((((((...(((..((<<<<<<<<<<-<<<<-<<<<(((..(.((((.(((((((((((((((((....)))))))).)))).).))).).)))).....)..))))}}}}}}}}}}}}}}}}=}}}..))).)))))))))	9	-84.5	-58.2759	61.3793	0.949438
miR169l	UAGCCAAGGAUGACUUGCCU	4644	64606523	64606542	20	+ [Positive strand]	2	UCACAGGCAGUCUCCUUGGC(4)	64606613	64606633	GAUAAGAGUCUGCCCAGAUAGCCAAGGAUGACUUGCCUGUGGCCUCUUGGCUUGGCUUGAGAGCUUAUUAACUCUGUGCACGUUUAAUUUGCUCUUCUUGUGGCCUCGAUCACAGGCAGUCUCCUUGGCUAGUCCGGGCGGCUCUUAUC						64606504	64606652	149	((((((((.((((((.((<<<<<<<<<<-<<<<-<<<<((((((....)))..((((.((((((..(((((...((....)).)))))..)))))).....))))....=}}}}}}}}}}}}}}}}}}}).))).))))))))))))))	9	-78	-52.349	51.6779	1.01299
novel-sbi-miR-298	UAGCCAGGGAUGAUUUGCCC	35	1037203	1037222	20	- [Negative strand]	1	NO	-1	-1	UAGCCAGGGAUGAUUUGCCCUGUAGCACCAUGCAUGCAUGCAACCUCUCGCGUUAGCUCCUGCUGACUGCAUGCUGCCAUGACAAGUUCCACGGGCAAAUCAUUCCUGGCUA						1037110	1037221	112	<<<<<<<<<<<<<<<<<<<<((.(((..((((((.(((((((.........((((((....))))))))))))))).))))....))).)).))))))))))))))))))))	1	-60.5	-54.0179	53.5714	1.00833
novel-sbi-miR-299	UAGGACACCAAACAAUGCGUU	13	63803079	63803099	21	+ [Positive strand]	3	NO	-1	-1	GGAGAAAAUUGCAAAUAUAGGACACCAAACAAUGCGUUUCGAGGGUUAUUUUUACGAAGAUGAUGUUUGGAGUCCUAUAUUUGCGAAGCUCAUUGUUUGGUGUCCUAUAUCUGCAUUUUUCUCC						63803061	63803184	124	((((((((.((((.(((<<<<<<<<<<<<<<<<<-<<<(((...((((((((....))))))))...(((....)))......)))))).)))))))))))))))))))).)))).))))))))	1	-60.2	-48.5484	37.9032	1.28085
novel-sbi-miR-300	UAGGCAUGAAUUUGGACAAGC	8	599129	599149	21	+ [Positive strand]	3	NO	-1	-1	CUCCGUCUCAAAAAGAAUGCAAUUCUAGGCAUGAAUUUGGACAAGCAUUUGUCCAGACUCAUGCCUAGAAUUUCAUUCUUUUUGGGACAGAG						599103	599194	92	(((.(((((((((((((((.(((((<<<<<<<<<-<<<<<<<<<--..))))))))).)))))))))))))).))))))))))))))).)))	1	-58.1	-63.1522	40.2174	1.57027
novel-sbi-miR-301	UAGGCAUGAAUUUGGACAAGCA	12	599129	599150	22	+ [Positive strand]	3	CAUUUGUCCAGACUCAUGCCU(1)	599148	599169	CUCCGUCUCAAAAAGAAUGCAAUUCUAGGCAUGAAUUUGGACAAGCAUUUGUCCAGACUCAUGCCUAGAAUUUCAUUCUUUUUGGGACAGAG						599103	599194	92	(((.(((((((((((((((.(((((<<<<<<<<<-<<<<<<<<<---=}}}}}}}}}=}}}}}}}})))))).))))))))))))))).)))	1	-58.1	-63.1522	40.2174	1.57027
novel-sbi-miR-302	UAGGUGCACCUCUGAACCUCU	3	48460278	48460298	21	+ [Positive strand]	1	AAAGAGGUUUGGAGGUGCACC(1)	48460360	48460381	GGUGCAAAUGGGUGAUGAUUAGGUGCACCUCUGAACCUCUUUAGUUUAAAUAUUUAUACUACUUCUCUAAAAAAAUUAAGAAGUAGUACAAAUAUUUGAACUAAAGAGGUUUGGAGGUGCACCUAAAGGUUACCCCUUUGCACC						48460258	48460401	144	((((((((.(((((((..(<<<<<<<<<<<<--<<<<<<<(((((((((((((((.((((((((((.(((.....))))))))))))).)))))))))))))}}}}}}}}}==}}}}}}}}}})))..))))))).))))))))	1	-94.7	-65.7639	36.1111	1.82115
novel-sbi-miR-303	UAGUUGUUUUCUCUGAAGUGCA	3	473511	473532	22	- [Negative strand]	8	NO	-1	-1	GUUGUUUUCUCUGAAGUGCAUGGAAUGACCGAGCUCAAUGAUGGAAAACCAAGAAAGAUCAAGAGCGCAAGGCCUUAUUCUUUCACUCUAGAAGAAGACACC						473428	473529	102	<-<<<<<<<<<<<-<<<<--.(((((((((..((((.....(((....))).((....))..))))....))..)))))))..)))).))).)))))))).)	2	-29.4	-28.8235	43.1373	0.668182
novel-sbi-miR-304	UAUACCUAGAAAAGCCAGAAC	6	1296163	1296183	21	- [Negative strand]	4	NO	-1	-1	CCAUUCUAAAUUAUAAGUGGUUCUGGCUUUUCUAGAUACAUAGUUUUUGGACAUAAUGUACAUAUAGGUGCUUAGCAAAAGCUAUAUACCUAGAAAAGCCAGAACGACUUAUAAUUUGGAAUGG						1296143	1296266	124	((((((((((((((((((.((((((((((((((((.((.((((((((((....(((.((((......))))))).)))))))))>->>->>>>>>>>>>>>>>>>.))))))))))))))))))	2	-65.9	-53.1452	33.0645	1.60732
novel-sbi-miR-305	UAUAUGAACAGAGCUGGCACA	3	13548941	13548961	21	- [Negative strand]	3	NO	-1	-1	CAUAUAUGAACAGAGCUGGCACAACCUGUGUAGCAAGUCAGGUGCUAGUCUCUGUUCCUCUAUUUG						13548897	13548962	66	((-<<<-<<<<<<<<<<<<<<<-((.((.....)).))...))))))).))))))))...))).))	1	-25	-37.8788	45.4545	0.833333
novel-sbi-miR-306	UAUCUUGUCCGAACUCGACU	2	66036625	66036644	20	- [Negative strand]	1	GAAUUCGAGUUUGGACAAGA(2) CGAAUUCGAGUUUGGACAAGA(1)	66036513	66036532	UGAUACACAACCUUGUAAAAUAUCUUGUCCGAACUCGACUCUAUUUGUGAGAUAUAAAAAUAACAAACUUCAAGCCAGAAAGUUGUACACAUGAUUUGUUAGAAAUUUGUUAUUUGUAUAUCUCACAAACGAAUUCGAGUUUGGACAAGAUGUUUUACAAGGUUGUGUAUCA						66036492	66036663	172	((((((((((((((((((((<<<<<<<<<<<<<<<<<<--...(((((((((((((.((((((((((.(((.(((....((((..(....)..))))))).))).)))))))))).))))))))))))).====}}}}}}}}}}}}}}}}))))))))))))))))))))))	1	-91.9	-53.4302	31.3954	1.70185
novel-sbi-miR-307	UAUGACCAGAGACCUGAUAU	3	2676613	2676632	20	+ [Positive strand]	3	NO	-1	-1	GGGCACCACGUUGAAUAUGACCAGAGACCUGAUAUUUUUAGGUUCGGUUGGAAAUAUUAGUAUGAUGUGCUU						2676597	2676668	72	((((((..(((..((<<<--<<<<-<<<<<<<---..)))))))...))))..)))))...)))..))))))	1	-21.7	-30.1389	40.2778	0.748276
novel-sbi-miR-308	UAUGGACUGGUUGUGGCACU	3	60933992	60934011	20	+ [Positive strand]	1	NO	-1	-1	AAAGUGCUACAGUGUCAAAAUCCAAAAACUUUUUGGAUCUAAACAAGGCCUUAUUGCUUAGUCUAGCUUUUAUGGAAGCUUUAACAAUUUAUGGACUGGUUGUGGCACUAGCGCUUU						60933902	60934018	117	((((((((..(((((((..(((((((.....)))))))...(((.((.((..((((.((((...((((((....)))))))))))))).--->>->>->>>->>>>>>>))))))))	1	-33.6	-28.7179	36.7521	0.781395
novel-sbi-miR-309	UAUUGGAGGACUGCUCGAGAA	3	73044865	73044885	21	- [Negative strand]	3	NO	-1	-1	UGGUGGUCACAAAAAAAGGUAUUGGAGGACUGCUCGAGAAGAAAAUGUAGCAUACCUCCCCCAAUACCAUAAUUUUACAGAAAUGCAGACUCUAAUUUUAUGGGGACGAGGGGUGGUAUUAGUAGACUAUUGGAGCUGCUCUUGUUUAGUUCUCACAAAAAAAACUUUUCAGCCUCCAUCA						73044723	73044903	181	((((((.......(((((.<-<<<<<<<<<<<--<<<<<-......(((((.((((.(((((....((((((..(((.((.........)).)))..))))))....).)))).)))).(((....))).....))))))))))..)))))))).))).)....)))))......))))))	2	-51.33	-28.3591	40.3315	0.703151
novel-sbi-miR-310a	UCAAACUGAAUUGUUGUGGCU	57	3172031	3172051	21	- [Negative strand]	3	NO	-1	-1	UACACAUAAAGUUAAGUAUGGACUCAACAAGUCAGUUUGAAAUUCAUCCUAGAUGCUAAGAAACAAAAUAGACAAGCAGUCAACCUGGCACUGUUCAUCACGUGCUGACAGUGACACUUCUGCUUUUUUAAUCUCAGCAUCAAAGAUGAAUUUCAAACUGAAUUGUUGUGGCUACACUUAACUUUAGGUGUA						3172011	3172202	192	(((((.(((((((((((.(((.(.((((((.(((((((((((((((((...((((((.(((.......((((.((((((......((.((((((.((.(....).)))))))).))...)))))).)))).))).))))))...))))))))>>>>>>>>>->>>>>>->->>).))))))))))).)))))	8	-77.3	-40.2604	36.4583	1.10429
novel-sbi-miR-310b	UCAAACUGAAUUGUUGUGGCU	57	41098379	41098399	21	+ [Positive strand]	4	GCCGCAACGAUUCAGUUUGA(1)	41098245	41098265	GUACACAUAAAGUGAAGUAUAGCCGCAACGAUUCAGUUUGAAAUUCAUCCUAGAUGCCAAGAAACAAAAUAGACAAGCAGUCAAACUGCCACUUGUUCAUCAUGUUCUGACAGUGACACUUCUGUUUUUUUAAUCUCAACAUCAAAGAUGAAUUUCAAACUGAAUUGUUGUGGCUACACUUAACUUCAGGUGUAC						41098224	41098418	195	((((((...((((.((((.(({{{{{{{{{{{{{{{{{{{{((((((((...((((...(((((.((((((((...((((.....))))((((.((.((........)))))))).....)))))))).))..)))...))))...))))))))>>>>>>>>>>>>>>>>>>>>>).)))).))))...))))))	8	-79.7	-40.8718	36.4103	1.12254
novel-sbi-miR-310c	UCAAACUGAAUUGUUGUGGCU	57	54527526	54527546	21	- [Negative strand]	1	NO	-1	-1	ACACAUGAAGUUGAGUAUAGCCGCAACAAUCUAGUUUGAAAUUCAUCCUACAUGCCAAGAAGCAAAAUAGACAAGCAGUCAACCUGGCACCGAUCAUCAUGUGUCGACAGUGACACUUCUGUUUUCUUAAUCUCAGCAUCAAAGACGAAUUUCAAACUGAAUUGUUGUGGCUAUAACUAACUUUAGGUGU						54527507	54527696	190	((((.((((((((..(((((((((((((((.(((((((((((((.((....((((..(((((.((((((((..((..((((...((((((..........))))))....)))).))))))))))))...)))..))))....)).)))))>>>>>>>>->>>>>>>>>>>>)))..)))))))).))))	8	-72.6	-38.2105	38.9474	0.981081
novel-sbi-miR-310d	UCAAACUGAAUUGUUGUGGCU	57	66932172	66932192	21	+ [Positive strand]	4	NO	-1	-1	GUACACAUGAAGUUAAGUAUAGCGCAACAAUUCAGUUUGAAAUUCAGCCUAGAUGCCAAGAAACAAAAGACAAGCAGUCAACCUGGCACUGUUCAUCAUGUGUUGAUAGUGACACUUCUGGUUUUUUAAUCUCAGCAUCAAAGAUGAAUUUCAAACUGAAUUGUUGUGGCUAAACUUAACUUUAGGUAU						66932021	66932209	189	((((...(((((((((((.(((((((((((((((((((((((((((.....(((((..(((...(((((((.((..((((....(((((((.....)).))))).....))))....)).)))))))..)))..))))).....))))))>>>>>>>>>>>>>>>>>->>>).))))))))))).))))	8	-75	-39.6825	35.9788	1.10294
novel-sbi-miR-310e	UCAAACUGAAUUGUUGUGGCU	57	77913718	77913738	21	+ [Positive strand]	2	NO	-1	-1	ACACAAAGUUAAGUAUAGCCACAACAAUACAGUUUAAAAUUCAUCCUAGAUGCCAAGAAACAAAAUGGACAAGCAGUCAACCUGGCACUGCUCUAUGUGCUCACAGUGAAACUUAUGUUUUUUUUAAUCUCAGCAUCAAAGAUGAAUUUCAAACUGAAUUGUUGUGGCUACACUGAACUUUAGGUGU						77913569	77913755	187	((((.(((((.(((.(((((((((((((.((((((.(((((((((...(((((..(((...((((..((((.....(((...((((((........)))).))...)))......))))..))))..)))..)))))...))))))))>->>>>>>->>>>>>>>>>>>).))).)))))...))))	8	-70	-37.4332	35.8289	1.04478
novel-sbi-miR-311	UCAAACUUUUUGAACUUUGACC	3	63741153	63741174	22	+ [Positive strand]	1	NO	-1	-1	UUUCUAGAGUUGUCCUAAGUCAAACUUUUUGAACUUUGACCAAUUUUUUAGAAAAAAAUGCUAAGAUUUAUAGUAUCAAAUUAGUAUCACUAGAUUCAUCAUAGAAUGUAUUUUCAUAUGAUGCACAUUUUAUAUCAUAGAUGUUGCUACUCUUUUCUAUAAAGUUAGUCAAAUUUAAAAAAGUUUGACUGAUACGGAUUUUAGGAA						63741133	63741339	207	(((((((((((......((<<<<<<<<<<<-<<-<<<<<<-((((((.(((((((....((.((.((((((.((((.(((((((.....)))....((((((((((......))).)))))))...)))).)))).)))))).)))).....))))))).)))))).)))))).)).)))))))))))))......)))))))))))	2	-55.9	-27.0048	25.6039	1.05472
novel-sbi-miR-312	UCAAGAAUACAAUAAUGAGCCU	4	65456664	65456685	22	- [Negative strand]	1	UCAUUAUUGUAUGCUUGAACU(1)	65456819	65456839	GUUGUAAAUUUUUAUUGUGGACUCAUUAUUGUAUGCUUGAACUAUGGUAAAAGUUUCGUAUCCAUUGGAUCAAGUAAAAUUUAGUUAUAGAUUUAAUUAGCUUUAUUCUUGUUAAAUAUAUGCUUUAUCUAUAAAUAAGUUAUAUAUGAUCCAAAGAGUAUGAAAUUUUUACCGUAGUUCAAGAAUACAAUAAUGAGCCUACCAUAAAAAUUUUACCAC						65456644	65456862	219	((.((((((((((((.((((.({{{{{{{{{{{{={{{{{{{{(((((((((((((((((..(.((((((((.(((.((((((.((((((((......(((..((((.......))))...)))..)))))))).)))))).))).)))))))).)..))))))))))))))))))))>>>>>->>>>>>>>>>>>>->>)).))))))).))))).))	1	-91.5	-41.7808	25.1142	1.66364
novel-sbi-miR-313	UCAAUCUGAAUUGUUGUGGCU	6	60398749	60398769	21	+ [Positive strand]	4	NO	-1	-1	GUACACAUAAAGUUAAGUAUACCCACAACAAUUCAGUUUGAGAUUCAUCCUAGAUGCCAAGAAACAAAAUAGACAAGCAAUCAACCUGGCACUGUUCAUCAUGUGCUGGCAGUGACACUUCUGUUUUUUUUAAAAAAAAUCUCAGCAUCAAAGAUGAAUUUCAAUCUGAAUUGUUGUGGCUACAAUUAACUUUAGGUGUAC						60398588	60398788	201	((((((.(((((((((...((.((((((((((((((.((((((((((((...(((((..(((((.((((((((..((...(((..(..((((((.....)).))))..)...)))..)))))))))).)).........)))..)))))...))))))))>>>>->>>>>>>>>>>>>>->)...))))))))).))))))	2	-77.1	-38.3582	34.8259	1.10143
novel-sbi-miR-314a	UCAGAUGUCACUCGUUGUGGAG	46	18626836	18626857	22	- [Negative strand]	8	GUUCUCGAUGGGUGGUCAUCCU(2) GUUCUCGAUGGGUGGUCAUCC(2)	18626857	18626878	ACCAGGUGCGUUCUCGAUGGGUGGUCAUCCUUUCAGAUGUCACUCGUUGUGGAGCUCUCUGGU						18626826	18626888	63	((((((.(.{{{{{{{{{{{{{{{={{{{==.--->>>>>>>>>>>>>>->>>>).)))))))	5	-29.1	-46.1905	53.9683	0.855882
novel-sbi-miR-314b	UCAGAUGUCACUCGUUGUGGAG	46	24523960	24523981	22	+ [Positive strand]	2	NO	-1	-1	ACCAGGUGCGUUCUUGAUGGGUGGUCAUCCUUUCAGAUGUCACUCGUUGUGGAGCUCUCUGGU						24523927	24523989	63	((((((.(.(((((((((((((((.((((...--->>>>>>>>>>>>>>->>>>).)))))))	5	-26.4	-41.9048	52.381	0.8
novel-sbi-miR-314c	UCAGAUGUCACUCGUUGUGGAG	46	40037009	40037030	22	+ [Positive strand]	2	NO	-1	-1	GAGAUCAGCUCCAUACCAGGUGCGUUCUCGAUGGGUGGUCAUUCUUUCAGAUGUCACUCGUUGUGGAGCUCUCUGAUUCACCGGUGUUGCUGCAAUCUC						40036962	40037060	99	(((((((((...(((((.((((.(((((((((((((((.((((...--->>>>>>>>>>>>>>->>>>).........))))))))).))))..)))))	5	-36.4	-36.7677	51.5152	0.713726
novel-sbi-miR-315a	UCAUCCAAGACUGUUGUAGU	7	6201494	6201513	20	- [Negative strand]	2	NO	-1	-1	UUUAUUUUAGGAGUUUUUUCAUCCAAGACUGUUGUAGUAAUUUGUUCACAAAUCUUACAUCUUACAUAUCUUUCUCUUAUAGUUUAUGAACUACAAGAGAGAUAUAAAUUUUGUAAACAGUGUUACUAUCACAAUUUUGGAUGAACAAAUGAUUAAAAUAAA						6201369	6201530	162	((((((((((..((((.(<<<<<<<<<<-<<<-<<<<<((((((((.(((((..(((.(((...........((((((.(((((....))))).))))))))).)))..))))).))))).)))))))).))).))))))))))).))))..))))))))))	3	-51.5	-31.7901	24.6914	1.2875
novel-sbi-miR-315b	UCAUCCAAGACUGUUGUAGU	7	8351901	8351920	20	+ [Positive strand]	2	NO	-1	-1	AUUUUAGUAGUUUCUUCAUCCAAGACUGUUGUAGUAAUAUUGUUCACAAAUCUUAGACCUUACAUAUCUCUCUAUUAGUUUAUGGAAUUACAAGAGAGAUGUAAAUUCUGUGAAUAAUGUUACUACCAUAAUCUCGGAUGAACAAAUGACUAAAGU						8351885	8352040	156	((((((((.((((.(<<<<<<-<<<-<<<-<<<<<(((((((((((((.......((..(((((..(((((((..((((((...))))))..))))))))))))..)))))))))))))))))))).))).))).))))))).)))).))))))))	3	-57.81	-37.0577	29.4872	1.25674
novel-sbi-miR-316	UCAUCUGUGACUGGUGCGAGGA	16	10062506	10062527	22	+ [Positive strand]	6	NO	-1	-1	GGGGUGUCGGGUCGACGCUCAUCUGUGACUGGUGCGAGGAGUGUCGGGAUGAACUCCUUGUACCUAUAUUCUUGAGGACCUUCCCU						10062487	10062572	86	((((....(((((....(<<<---<<<---<<<<<<<<<<((.((.....))))))))))))))..)))...))))))))).))))	1	-34.8	-40.4651	55.814	0.725
novel-sbi-miR-317	UCAUGUUUCUCUGAUGCCCU	13	74169370	74169389	20	- [Negative strand]	2	GGGCAUAUGAUGAAAAACCAU(1) GCAUAUGAUGAAAAACCAUG(1)	74169438	74169458	GGGGCAUAUGAUGAAAAACCAUGUGCAAUUCUCACGACGGUCGUCUGAGACACUUUGUGUGUAAUGUUGCAGUCAUGUUUCUCUGAUGCCCU						74169369	74169460	92	({{{{{{=={{={{{{==={{{(((((((.(.(((((.((((......))).).))))).)....)))))).->>>>>>>>>>-->>>>>>>	2	-30.5	-33.1522	45.6522	0.72619
novel-sbi-miR-318a	UCAUUAAGUUAGACUAGAGAA	30	8360176	8360196	21	- [Negative strand]	1	NO	-1	-1	UAAGGAUGGGGGUGGUGUUUCAAAUGGAUACCCGUGGUUCUUCUCUAGUGUAAAUUAAUGAACUAAAUAAAAAAUGAGGAAAAAAAUUAUCAAUUUAGUUCAUUAAGUUAGACUAGAGAAGAACCACGAGAAUCUAUUUGGAGCAUCAUCCCCAUCCUUA						8360135	8360294	160	(((((((((((((((((((((((((((((.(.(((((((((((((((((.(((.((((((((((((((......(((.((......)).))))))))))>>>>>>>->>>->>>>>>>>>)))))))).).)))))))))))))))))))))))))))))	10	-94.4	-59	34.375	1.71636
novel-sbi-miR-318b	UCAUUAAGUUAGACUAGAGAA	30	13316499	13316519	21	+ [Positive strand]	2	NO	-1	-1	UUCUCUAGUCUAAUUUAAUGAACUAAAUAAAAAAUGAGAAAAGAAUUUUUUAUUUAGUUCAUUAAGUUAGACUAGAGAA						13316440	13316518	79	(((((((((((((((((((((((((((((((((((.........))))))))))))))>>>>>>>>>>>>>>>>>>>>>	10	-43.8	-55.443	20.2532	2.7375
novel-sbi-miR-318c	UCAUUAAGUUAGACUAGAGAA	30	14258556	14258576	21	+ [Positive strand]	3	NO	-1	-1	UUCUCUAGUCUAACUUAAUAAACUAAAUAGAAAAUUCAUUAUCUUAUUUUUUAUUUAGUUCAUUAAGUUAGACUAGAGAA						14258496	14258575	80	(((((((((((((((((((.(((((((((((((((..........))))))))))))))>->>>>>>>>>>>>>>>>>>>	10	-39.3	-49.125	20	2.45625
novel-sbi-miR-318d	UCAUUAAGUUAGACUAGAGAA	30	14258862	14258882	21	+ [Positive strand]	3	NO	-1	-1	GCAGUUCUUCUCUAGCCUAACUUAAUAAACUAAAUAAAAAAUUUAUUAUCUUAUUUUUUUAUUUAGUUCAUUAAGUUAGACUAGAGAAGAACCGU						14258794	14258888	95	((.((((((((((((.((((((((((.((((((((((((((.............)))))))))))))>->>>>>>>>>>->>>>>>>>)))).))	10	-42.72	-44.9684	24.2105	1.85739
novel-sbi-miR-318e	UCAUUAAGUUAGACUAGAGAA	30	14717417	14717437	21	+ [Positive strand]	5	NO	-1	-1	GAUGGGGAUGGUGCUCCAAAUAGAUACCUACGUUUCUUCUCUAGUAUAAUUUAAUGAACUAACUGAAAAAAUGAGGAGAGAGAUUAUCUAUUUAGUUCAUUAAGUUAGACUAGAGAAGAACCGCAUGUACUCAUUUAGAGCACUAUCUCCAUC						14717320	14717472	153	((((((((((((((((.((((((.(((...((.((((((((((((.((((((((((((((((((.(.....).))...(((.....)))..)))))>>>>>>>>>>>->>>>>>>>>))).))...))))).)))).))))))))))))))))	10	-67.6	-44.183	35.2941	1.25185
novel-sbi-miR-318f	UCAUUAAGUUAGACUAGAGAA	30	16952207	16952227	21	+ [Positive strand]	1	NO	-1	-1	GGUCCUCUAAAUAGAUACAUGUGGUUCUUCUCUAGCAAACUAUUAAAUGAACUAAAUAAAAAAAUAAGGAAAGAAAUUAUCUAUUUAGUUCAUUAAGUUAGACUAGAGAAGAACCACGGGUACCUAUUUGGAGCACC						16952117	16952253	137	(((.((((((((((.(((.(((((((((((((((((.((((....((((((((((((.........(((.((....)).))))))))))>>>>>->>>>->->>>>>>>>)))))))).))).)))))))))).)))	10	-58.8	-42.9197	32.1168	1.33636
novel-sbi-miR-318g	UCAUUAAGUUAGACUAGAGAA	30	37904383	37904403	21	+ [Positive strand]	6	NO	-1	-1	GGUUCUUCUCUAGUCCAACUUAAUGAACUAAUUAAAUGAUAUUUAGUUCAUUAAGUUAGACUAGAGAAGAACC						37904335	37904407	73	(((((((((((((((.(((((((((((((((.((.....)).)))))>>>>>>>>>>->>>>>>>>>>)))))	10	-43.8	-60	30.137	1.99091
novel-sbi-miR-318h	UCAUUAAGUUAGACUAGAGAA	30	52617353	52617373	21	+ [Positive strand]	10	CUCUAGUCUAAUUUAAUGAAC(2)	52617314	52617335	GGGAACUGUGCUUCAAAUGGAUACUCACGAUUCUUCUCUAGUCUAAUUUAAUGAACUAAAUAGACAAUUUAGUUCAUUAAGUUAGACUAGAGAAGAACCGCGGGUAUCCAUUUGAAGCACUAUCCC						52617279	52617404	126	((((...(((((((((((((((((((.((.((((({{{{{{{{{{{{{{{{{{{{{(((((.....)))))))>>>>>>>>>>>>>>>>>>>>>))).)).)))))))))))))))))))..))))	10	-85.1	-67.5397	37.3016	1.81064
novel-sbi-miR-318i	UCAUUAAGUUAGACUAGAGAA	30	70675051	70675071	21	- [Negative strand]	1	NO	-1	-1	GAGAUGGUGUUCCAAAUGAAUACCCACGGUUCUUUUCUAGUUUAACUUAAUAAACUAAAUAGAUAAAAAAAAAUUCUCUUCAUUAAGUUAGACUAGAGAAGAACCACGAGUACCCAUUUGGAGCACCAUUCC						70675018	70675149	132	(..(((((((((((((((..(((.(..((((((((((((((((((((((((............................-->>>>>>>>>>>>>>>>>>>)))))..).)))..)))))))))))))))..)	10	-56.51	-42.8106	34.0909	1.25578
miR393a	UCCAAAGGGAUCGCAUUGAUC	190	6521860	6521880	21	+ [Positive strand]	3	NO	-1	-1	GAGGAAGCAUCCAAAGGGAUCGCAUUGAUCCGUCACUCCUUCCAUUCUAUCAUGGGUGGUCGUCGUCUACAAGGACUUCGUUCCCGACGGAUCAUGCGAUCCUUUUGGAGGCUUCCUC						6521850	6521967	118	((((((((.<<<<<<<<<<<<<<<<-<<<<((((.......((((((......)))))).((..((((....))))..)).....)))))))))))))))))))))))).))))))))	2	-68.2	-57.7966	52.5424	1.1
miR393b	UCCAAAGGGAUCGCAUUGAUC	190	61406291	61406311	21	- [Negative strand]	6	NO	-1	-1	AGUGGAGGACUCCAAAGGGAUCGCAUUGAUCUCACCUGCCGCCCGCCGCUGCGCCUGCGCGCGAGGGGACAAGAUCAGUGCAAUCCCUUUGGAAUUUUCCACU						61406218	61406320	103	(((((((((.<<<<<<<<<<<-<<<<<<<<<(....((((.((((((((.......))).))).)))).)))))))))))).))))))))))).)))))))))	2	-60.5	-58.7379	59.2233	0.991803
miR396a	UCCACAGGCUUUCUUGAACUG	12452	67655214	67655234	21	- [Negative strand]	4	UUGAUGGUUCAAGAAAGUCCU(1)	67655143	67655163	AGAUGGUGGCCAUGUUCUCCACAGGCUUUCUUGAACUGUGAACUCGAUCGCGUGCUCUUAGCUUGCUUGCUCUCGCUCGCUUUGUGUUGAUGGUUCAAGAAAGUCCUUGGAAAACAUGGCGCGCACGUCU						67655121	67655250	130	((((((((((((((((.<<<<--<<<<<<<<<<<<<<<(.(((.(((..(((.((....(((......)))...)).))).))).)}}=}}}}}}}}}}}}}}}}==)))).)))))))).))).)))))	2	-65.6	-50.4615	50.7692	0.993939
novel-sbi-miR-319	UCCAUCUCUAUCUCUAAGACU	3	70188433	70188453	21	- [Negative strand]	1	NO	-1	-1	UGGUAGGAUAGCAUUUGUUUCCAUCUCUAUCUCUAAGACUGCUUGAGAUCCAAGCCAUGAUGUACUCUAUAUAUUGAGCCUCGUAGAUCUCAAGCAGUCAUAGAGAUAGAGAUGAAAACUAAUCCUAUCUUACCA						70188337	70188471	135	(((((((((((.(((.(((<-<<<<<<<<<<<<<<-<<<<((((((((((...((((..(((((...)))))..)).))......)))))))))))))).)))))))))))))).)))).))).)))))))))))	1	-69.6	-51.5556	38.5185	1.33846
novel-sbi-miR-320	UCCAUGAACUCUCAAAGUGAU	5	7047920	7047940	21	- [Negative strand]	7	NO	-1	-1	UUUCUGUAUUCUCAUCUGAGUCCAUGAACUCUCAAAGUGAUGAUCUGAGUCCUUCAACUUCAGGUGGUUCAUUUGAGUUGUGAAUUCAGGUCCAUGAUUGAACCUAGAGCGAACUUAGAAUGAACCACUUGAAAAGUUGAAGGACCUAGAUGACCACUUUGAAAGUUUAUGGACCCAGAUGGGAAUGCAGGAA						7047767	7047959	193	((((((((((((((((((.(<<<<<<<<<<-<<<<<<<<-<.(((((.(((((((((((((((((((((((((((((((.((...((((((.((....)).)))).)).))))))))).)))))))))))))..))))))))))).))))).).)))))))).))))))))))).))))))))))))))))))	2	-110.2	-57.0984	40.9326	1.39494
novel-sbi-miR-321	UCCAUUGUCGUCUAGUCCGG	186	65097323	65097342	20	- [Negative strand]	1	NO	-1	-1	GGGAGCCAGGUAGAAGACUGCAGGCUGAGAACGGGCGGCUUUGGUGUUGGUGGGCUUUGGACUGAGCUUUAUCUACAUUUUCGUUUUACAGGUUCUCUCAAGCACAGAUCCAUUGUCGUCUAGUCCGGUUAGGAUACCUGGCUUUC						65097304	65097449	146	(..(((((((((.....(((...((((.((..(((((((..(((..(((....((((.(((..((((((.....((......)).....))))))))).)))).))).->>>-->>>>>>>-->>>>>))))..)))))))))..)	10	-53.3	-36.5069	50.6849	0.72027
novel-sbi-miR-322	UCCAUUGUCGUCUAGUCCGGU	1011	65097322	65097342	21	- [Negative strand]	1	NO	-1	-1	GGGAGCCAGGUAGAAGACUGCAGGCUGAGAACGGGCGGCUUUGGUGUUGGUGGGCUUUGGACUGAGCUUUAUCUACAUUUUCGUUUUACAGGUUCUCUCAAGCACAGAUCCAUUGUCGUCUAGUCCGGUUAGGAUACCUGGCUUUC						65097304	65097449	146	(..(((((((((.....(((...((((.((..(((((((..(((..(((....((((.(((..((((((.....((......)).....))))))))).)))).))).->>>-->>>>>>>-->>>>>>)))..)))))))))..)	10	-53.3	-36.5069	50.6849	0.72027
novel-sbi-miR-323	UCCCGGAUGGUAUUACGAGCC	3	42283742	42283762	21	- [Negative strand]	5	NO	-1	-1	CCGAGCCGAGACUACGCUUCUGGGACUAAAGACCCCCCUUUUAGUCCCGGAUGGUAUUACGAGCCAGG						42283738	42283805	68	((..((((.((.(((.(.(((((((((((((.......))))))>>>>>>>->>>>>>->>->>-.))	1	-25.3	-37.2059	57.3529	0.648718
novel-sbi-miR-324	UCCCGUGCUCUGUGGACCUUCG	4	35991677	35991698	22	+ [Positive strand]	5	NO	-1	-1	GCUCCCGUGCUCUGUGGACCUUCGGUUGCCAUCCUCGCAAGUAGACUCACUGUGCCUAGUGCGGUGGGAUGCUUUGGAUGGCUCGACCGUCGUGGCUACGUUGGCGCAUGAGU						35991674	35991786	113	((<<--<<<<<-<<<<<-<<--<<((((((((((....(((((..(((((((..(...)..))))))).))))).)))))))..)))))....)))))))..)))))..))))	3	-52	-46.0177	60.177	0.764706
novel-sbi-miR-325	UCCGAAUCAUAAGACAUUUUG	2	3327519	3327539	21	- [Negative strand]	4	AAAUGUCUUAUAAUUUGGAAC(1)	3327410	3327430	UUAGUUACUCCCUCCAUUCCGAAUCAUAAGACAUUUUGCCUUUUGUAGAUACAAAGCUUUGCUAUGCACUUCGAUAAACACUAUGUCUAGAUACAUAGUCAAAGCAAUGUAUCUAGAAAAGCCAAAAUGUCUUAUAAUUUGGAACAAAGGGAGUACCUAA						3327396	3327555	160	((((.((((((((...(<<<<<<<-<<<<<<<<<<<<<.(((((.((((((((..(((((((((((..((..((((.......)))).))...))))).))))))..)))))))).))))).))}}}}}}}}}}}=}}}}}}}}=..)))))))).))))	1	-71.1	-44.4375	34.375	1.29273
novel-sbi-miR-326	UCCGGACGGGACUUUAGAUCC	3	48905763	48905783	21	- [Negative strand]	5	NO	-1	-1	GGUGCGUCCGGACGGGACUUUAGAUCCGGACGUCCGGGCGCUAGUAGUGCCGUUUAAGAAAAGGGCUAAACUCUUUAUAAACUCUAGAAUCCUGGCCGGCUUGCUGCC						48905681	48905788	108	((((((-<<<<-<<<<<-<<<<<<--<((....)))(((((.....)))))........((((((.....))))))......)))))).))))).))))..))).)))	2	-40	-37.037	54.6296	0.677966
novel-sbi-miR-327	UCCGGGUAUAGUCCAGUGCCU	3	18156493	18156513	21	+ [Positive strand]	10	UGGCUGUGCGCUCUACAUACCC(1) CUGUGCGCUCUACAUACCCGGC(1)	18156527	18156549	UCCGACCUCCGGGUAUAGUCCAGUGCCUGUCUUUCAACCUUGUGGCUGUGCGCUCUACAUACCCGGCACAGUGGA						18156485	18156559	75	((((...-<<<<<<<<-<<--<<<<<<-(((...((....))=}}}=}=}}}}}==}}}}}}}})).....))))	1	-27	-36	57.3333	0.627907
novel-sbi-miR-328	UCCUCUAACCAGUUCGGCUAG	3	56320732	56320752	21	- [Negative strand]	3	NO	-1	-1	UCUAACCAGUUCGGCUAGAUGACCUUUGGCACAAAACCAAGCAAAUAGAGAUGAAAUGGUUGGG						56320685	56320748	64	<<<<<<<<-<<<<-<<<-.((....((((.......)))).))..)))...)))).))))))))	1	-17.4	-27.1875	43.75	0.621429
novel-sbi-miR-329	UCCUGUGCCUGCGCCUGCGCC	3	72107880	72107900	21	+ [Positive strand]	1	NO	-1	-1	GCCGCCUCCUGUGCCUGCGCCUGCGCCAGCGCCAGCGCUCGUGGCUCCGCUGCAGCCACAGCCGCAGUUGCAGGAGGCGGC						72107873	72107953	81	((((((<<<<<<--<<<<<-<-<<<<-.......))))..((((((.......)))))).).)))))..))))))))))))	1	-51.2	-63.2099	76.5432	0.825806
novel-sbi-miR-330	UCGCUGGCUGGGCCCUUUGGAC	3	77923971	77923992	22	+ [Positive strand]	2	NO	-1	-1	AGGUUCUGGCGGGCUGCUAGCGUGGGACUGUAAAUCCUCUUUCGCUGGCUGGGCCCUUUGGACUCU						77923929	77923994	66	((..((..(.((((((((((((.((((.......))))...->>>>>>>-->>>>>->-->>-.))	2	-28.2	-42.7273	59.0909	0.723077
miR166a	UCGGACCAGGCUUCAAUCCCU	215	61439942	61439962	21	+ [Positive strand]	2	NO	-1	-1	GGUUAAUGGGGUUGUUGUCUGGUUCAAGGUCGCCACAGCAGACAAAGCCCAUUUUGCUUAGCAUGCAGCAUGGGUUUAUCUCUAUUGAUGAUCGAUCUCGGACCAGGCUUCAAUCCCUUUAACU						61439844	61439967	124	((((((.(((((((..(((((((((.((((((.(((((.(((..((((((((.((((.......)))).))))))))...))).))).))..)))))>->>>>>>>>>-->>>>>>>-))))))	2	-57.3	-46.2097	46.7742	0.987931
miR166b	UCGGACCAGGCUUCAAUCCCU	215	64225097	64225117	21	- [Negative strand]	4	NO	-1	-1	GGUUAGGGGGAUUGUUGUCUGGCUCGGGGUCUCCGGUCGAGAAUCCUUGGCCUUGCCGGAGUUGUCGUUGACCGGAGAUUUCGGACCAGGCUUCAAUCCCUUUAACC						64225090	64225196	107	((((((((((((((..((((((..((..((((((((((((((.(((..(((...))))))....)).)))))))))))).->>-->>>>>>-->>>>>>>>))))))	2	-69	-64.486	57.0093	1.13115
miR166c	UCGGACCAGGCUUCAUUCCCC	34584	7426572	7426592	21	+ [Positive strand]	1	GAAUGAUGUCCGGUCCGAAG(32) GAAUGAUGUCCGGUCCGAAGA(23)	7426523	7426543	GGGGAAUGAUGUCCGGUCCGAAGACGCUGUGCGGCGAAAGCGGCGGCGGCUUCGGACCAGGCUUCAUUCCCC						7426520	7426591	72	((({{{{{{={{{={{{{{{{{{.((((..((.((....)).)))))).))>>>>>>>->>>->>>>>>>>>	7	-52.3	-72.6389	66.6667	1.08958
miR166d	UCGGACCAGGCUUCAUUCCCC	34584	17295171	17295191	21	- [Negative strand]	1	GGAAUGUUGUCUGGUUCAAG(4) GGAAUGUUGUCUGGUUCAAGG(8) GGAAUGUUGUCUGGUUCAAGGU(1)	17295254	17295274	UGAAGCUAUUUGCUUCUGAGUGGAAUGUUGUCUGGUUCAAGGUCUCGCUUGUGAUUUAAGGAUGAUUUGUGCAUGCGUAAUUUUUAUUCCUUGAAUCUAUGAGAUCUCGGACCAGGCUUCAUUCCCCUCAGCAAUAGCUUCA						17295155	17295296	142	((((((((((.(((...(((.{{{{{{=={{{{{{{{{={{{(((((.....(((((((((((((....(((....)))....))).))))))))))..)))))))>->>>>>>>>>-->>>>>>->)))))))))))))))	7	-66.7	-46.9718	41.5493	1.13051
miR166e	UCGGACCAGGCUUCAUUCCCC	34584	27013469	27013489	21	+ [Positive strand]	1	GAAUGUCGUCUGGCGCGAGAC(1)	27013404	27013425	UGUUGAGGGGAAUGUCGUCUGGCGCGAGACCGGCCGGACAGUCGGCCGGCGGCGUCCUCUGGAUCGGACGGUCUCGGACCAGGCUUCAUUCCCCUCAACA						27013395	27013494	100	((((((((({{{{{=={{{{{{{={{{{{{(((((((....))))))))...(((((........))))).))>>>>->>>>>>-->>>>>>>>))))))	7	-64.5	-64.5	66	0.977273
miR166f	UCGGACCAGGCUUCAUUCCCC	34584	59811967	59811987	21	- [Negative strand]	10	GGGGAAUGUUGUCUGGCUCGG(1) GGAAUGUUGUCUGGCUCGGG(10) GGAAUGUUGUCUGGCUCGGGG(47) GGAAUGUUGUCUGGCUCGGGGG(11) GAAUGUUGUCUGGCUCGGGGG(10) AAUGUUGUCUGGCUCGGGGG(1)	59812123	59812143	GGGAGCCUUUUCGUCUUUGAGGGGAAUGUUGUCUGGCUCGGGGGCGCCGCCGCUCCGCUCCGCUCCUUCCUUCUCUGGUCUCUCUCUCUCCCCUAGUCUUCGCGCGCUUCCUCAAUCUCCAUCGUCUCUUCCUCCUUCUCUUGGAGACCAGCAGGAGGACGGAGGCGGGUGGUGUAGAUCUCGGACCAGGCUUCAUUCCCCCCAAAAGGAAGGGCUCCC						59811948	59812166	219	((((((((((((...((((.(({{{{{{=={{{{{{=={{{{=.(..((((((.((((....((((.((((((((((((((((...........................................................))))))))).))))))).))))))))))))))..)..)>>>-->>>>>>-->>>>>>>>.)))).))))))))))))	7	-105.39	-48.1233	61.1872	0.786493
miR166g	UCGGACCAGGCUUCAUUCCCC	34584	63283312	63283332	21	- [Negative strand]	4	GGAAUGUUGUCUGGCUCGAG(9) GGAAUGUUGUCUGGCUCGAGG(15) GAAUGUUGUCUGGCUCGAGG(6) GAAUGUUGUCUGGCUCGAGGU(17) AAUGUUGUCUGGCUCGAGGU(2)	63283373	63283393	UUGAGGGGAAUGUUGUCUGGCUCGAGGUGCAGGAACAUGCAGAUCUCAUCGGUCUAGAUUGUUGUUGAUCUCGGACCAGGCUUCAUUCCCCUCAA						63283307	63283401	95	((((((({{{{{=={{{{{{=={{{{{{.(((.((((..((((((.....))))).)..)))).))))))>>>-->>>>>>-->>>>>>>>))))	7	-52.6	-55.3684	50.5263	1.09583
miR166h	UCGGACCAGGCUUCAUUCCCC	27016	69265260	69265280	21	- [Negative strand]	1	UGAGGGGAAUGUUGUCUGGUC(2)	69265334	69265351	GGGGAAUGUUGUCUGGUCGGAGACCUAACACCGCGAAUCAUCCAUGGAGCAGCAUGCAUGGUGGUGGAUGGUUUCGGACCAGGCUUCAUUCCCC						69265259	69265352	94	((((((((..((((((((.((((((...((((((....(((.((((......)))).)))))))))...))))>>->>>>>>>>-->>>>>>>>	7	-54.2	-57.6596	56.383	1.02264
miR166i	UCGGACCAGGCUUCAUUCCCC	34584	72676207	72676227	21	- [Negative strand]	1	NO	-1	-1	CUCUGUGUGGAAUGUUGUCUGGUUCUAGGCCUCUCUCUACAUGCAAGCAUGGAUGUAGUAGCAGCCUACUGCAAUUGCUUGCUGGGACCUCGGACCAGGCUUCAUUCCCCUCAGAG						72676200	72676315	116	(((((.(.((((((..(((((((((.((((((..........(((((((....((((((((....))))))))..))))))).))).))>->>>>>>>>>-->>>>>>->.)))))	7	-56.6	-48.7931	52.5862	0.927869
miR166j	UCGGACCAGGCUUCAUUCCUC	1568	39559359	39559379	21	+ [Positive strand]	8	NO	-1	-1	GGGAGCAGGGUGUAUGGAAUGGAGGCUGAUCCAAGAUCCUCCUCGAGUGCGAAACAAAUGCCGUUUUUUUGGUUUUGUGUUUGCUCUCUUGGGGGGUCUCGGACCAGGCUUCAUUCCUCACACCUAUGCUCCC						39559260	39559392	133	(((((((((((((..(((((((((.(((.(((.(((((((((..(((.((((((((((.((((......))))))))).))))).)))..))))))))>->>>->>>->>>>>>>>>--)))))).)))))))	2	-80.4	-60.4511	52.6316	1.14857
miR166k	UCGGACCAGGCUUCAUUCCUC	1568	64225366	64225386	21	- [Negative strand]	4	AAUGUUGGCUGGCUCGAGGC(2)	64225440	64225459	GGUUUGUGGGGAAUGUUGGCUGGCUCGAGGCAUCCGCGUCCUGGCUUGCAGAUCGUUUUGCCUGCUACCGGAAAGAUCGAGAGGCGUCGGACCAGGCUUCAUUCCUCGCAAACC						64225358	64225471	114	((((((((((({{{{=={={{{{=={{{={{.((((..(((((((..(((((....)))))..))))..))).....)).)).)).>>>-->>>>->-->>>>>>>>)))))))	2	-57.6	-50.5263	58.7719	0.859701
novel-sbi-miR-331a	UCUAGAAAAUCCAAAACGUCU	6	576472	576492	21	- [Negative strand]	2	NO	-1	-1	CUUCCAUUUCAAAUUACAAGAUGCUUUGGCUUUUCUAGAUAUGUAGCUUUUGUUAUGCAUUUCAAUAUACUUUAUGUUUGGAUACAUAGUAUUGCAUUCAAUAUACAUUAUGUUUAGAUACAUGAUAAAAUCAAUGUAUCUAGAAAAUCCAAAACGUCUAUAAUUUGGAACAGAGG						576454	576629	176	((((..((((((((((..(((((.(((((.((((((((((((((.(.((((((((((.((((.((((((.(.((((((.((((.((......)).)))))))))).).)))))).)))).)))))))))).).)))))>>>>>>>>>->>>>>->>>>>.))))))))))..))))	4	-56.4	-32.0455	27.8409	1.15102
novel-sbi-miR-331b	UCUAGAAAAUCCAAAACGUCU	6	9064895	9064915	21	+ [Positive strand]	6	ACGUUUUGGCUUUUCUAGAUA(1) AUAAGACGUUUUGGCUUUUCU(3)	9064807	9064828	UCCAUUCCAAAUUAUAAGACGUUUUGGCUUUUCUAGAUACGUAGUUUUUGCUAUGCAUUUAAAUGUACACUAUGUCUAGAUACGUAGGAAAAUCAAUGUAUCUAGAAAAUCCAAAACGUCUUAUAAUUUGGAAUGGA						9064794	9064930	137	((((((((((((({{{{{{{{{{{{{{={{{{{{((((((((.(.((((.(((((.(((((.(((((...))))).))))).))))).)))).).)))))>>>>>>>>>->>>>>>>>>>>))))))))))))))))	4	-71.1	-51.8978	30.6569	1.69286
novel-sbi-miR-331c	UCUAGAAAAUCCAAAACGUCU	6	50118895	50118915	21	+ [Positive strand]	9	ACGUUUUGGCUUUUCUAGAUA(1) AUAAGACGUUUUGGCUUUUCU(3)	50118809	50118830	ACUUCCUCUCAUCCAAAUUAUAAGACGUUUUGGCUUUUCUAGAUAUAUUAUUUUUGCAAUGUAUUCUAGACAUAGUGUAUAUCUAUCCAUGUAAAAGUUGUGUAUCUAGAAAAUCCAAAACGUCUUAUAAACGGAGGGAGGGAGU						50118790	50118934	145	((((((((((.(((...(({{{{{{{{{{{{{{={{{{{{((((((((.(((((((((((((((.(((....))).)))))).......))))))))).)))))>>>>>>>>>->>>>>>>>>>>)))))..)))))))))))))	4	-69.01	-47.5931	32.4138	1.4683
novel-sbi-miR-331d	UCUAGAAAAUCCAAAACGUCU	6	51026420	51026440	21	- [Negative strand]	4	NO	-1	-1	CCCUCCAUUCCAAAUUAUAAGACAUUUUGCUUUUAUUAUAGAUACAUUGCUUUUACUAUGUAUCUAGAUAUAAUGUAUAUCUAAGUACAUAGCAAAAACUAUGCAUCUAGAAAAUCCAAAACGUCUUAUCAUUUGCAAUGGAUGG						51026400	51026544	145	((.((((((.(((((.(((((((.(((((..(((....(((((.(((.(.((((.(((((((..((((((((...))))))))..))))))).)))).).))).)>>>>-->>>-->>>>>->>>>))).))))).)))))).))	4	-48.3	-33.3103	28.9655	1.15
novel-sbi-miR-332a	UCUAUAAACUUAGUCAAAGCU	3	5739702	5739722	21	+ [Positive strand]	10	NO	-1	-1	GUCCUAAGUCAAAAAACUCUAUAAUUGACCUAGUUUAUAGAAAAAAGCACUAGUAUCUACAAGACCAAAUUUAUUCCAUUGAAUCUCCUGUAGAAUGUGUUUGGUAUUGUAGAUGUCAAUAUAUUUUUCUAUAAACUUAGUCAAAGCUAGACAAAAUUGACUUAGGAU						5739574	5739741	168	((((((((((((.....((((...(((((..((((((((((((((.....(..(((((((((.(((((((.(((((.((.(......).)).))))).))))))).)))))))))..).....))))>>>>>>>>>>-->>>>>--->))).....))))))))))))	2	-60.5	-36.0119	29.1667	1.23469
novel-sbi-miR-332b	UCUAUAAACUUAGUCAAAGCU	3	62637799	62637819	21	- [Negative strand]	2	NO	-1	-1	UCCUAAGUUAAACUUCUCUAGCUUGACUAAGUUUAUAGAAAAAUGCAUAAACAUCUACAACAUCAAACUAGAUUCAUUAGAUACACCGUGAUAUAUAGUUUGAUAUCACAGAUGUUAAUGUACUUUUCUAUAAACUUAGUCAAAGCUAGACAAGUUUGACUUAGGA						62637779	62637944	166	(((((((((((((((.((((((((((((((((((((((((((.(((((.(((((((.....(((((((((...((((..........))))....))))))))).....))))))).))))).)))>>>>>>>>>>>>>>>->>>>>))).)))))))))))))))	2	-80.3	-48.3735	29.5181	1.63878
novel-sbi-miR-333a	UCUAUAAACUUAGUCAAAGCUA	5	5739702	5739723	22	+ [Positive strand]	10	NO	-1	-1	UGUCCUAAGUCAAAAAACUCUAUAAUUGACCUAGUUUAUAGAAAAAAGCACUAGUAUCUACAAGACCAAAUUUAUUCCAUUGAAUCUCCUGUAGAAUGUGUUUGGUAUUGUAGAUGUCAAUAUAUUUUUCUAUAAACUUAGUCAAAGCUAGACAAAAUUGACUUAGGAUA						5739573	5739742	170	(((((((((((((.....((((...(((((..((((((((((((((.....(..(((((((((.(((((((.(((((.((.(......).)).))))).))))))).)))))))))..).....))))>>>>>>>>>>-->>>>>--->>)).....)))))))))))))	2	-61.5	-36.1765	28.8235	1.2551
novel-sbi-miR-333b	UCUAUAAACUUAGUCAAAGCUA	5	62637798	62637819	22	- [Negative strand]	2	NO	-1	-1	GUCCUAAGUUAAACUUCUCUAGCUUGACUAAGUUUAUAGAAAAAUGCAUAAACAUCUACAACAUCAAACUAGAUUCAUUAGAUACACCGUGAUAUAUAGUUUGAUAUCACAGAUGUUAAUGUACUUUUCUAUAAACUUAGUCAAAGCUAGACAAGUUUGACUUAGGAC						62637778	62637945	168	((((((((((((((((.((((((((((((((((((((((((((.(((((.(((((((.....(((((((((...((((..........))))....))))))))).....))))))).))))).)))>>>>>>>>>>>>>>>->>>>>>)).))))))))))))))))	2	-83	-49.4048	30.3571	1.62745
novel-sbi-miR-334	UCUGAUCACUCGUCUUAUUC	2	6906491	6906510	20	+ [Positive strand]	3	AAUAAGACGAGUGGUCAAACU(4) AUAAGACGAGUGGUCAAACU(4) AUAAGACGAGUGGUCAAACUU(3)	6906617	6906638	UGACUUUUUUGAGCCCAAGUCUGAUCACUCGUCUUAUUCAAAAAAAUUGUGCAAACAUAGUCAAAAUUAAGUUAUUCUUGAAGAAUUUUUAUUAAUAAACCAAGCCACGACAAAAGAAAUGAUAUUUUGCAUAUAUAUAUUUUUUAAAUAAGACGAGUGGUCAAACUUGGUGACAUAAAAGUCA						6906471	6906654	184	((((((((.((...(((((<-<<<<<<<<<<<<<<<<<-((((((..((((((((....((((..(((((...((((.....)))).....)))))...........(.......)...))))..))))))))......)))))).}}}}}}}}}}}}}}}}}=}}})))...)).))))))))	1	-55.4	-30.1087	28.2609	1.06538
novel-sbi-miR-335	UCUGCGACAAUUCUUUAUCCU	11	10544534	10544554	21	- [Negative strand]	1	NO	-1	-1	CAUCUGCGACAAUUCUUUAUCCUAUAUGAUUAUACCCUGGGCCCAGGGCAUAAUCAUGUAGGAUAAAGAAUUAUCGCAGAUG						10544474	10544555	82	((<<<<<<<-<<<<<<<<<<<<<((((((((((.(((((....))))).))))))))))))))))))))))).)))))))))	1	-56.4	-68.7805	40.2439	1.70909
novel-sbi-miR-336	UGAAACUACAACUUUGUAACU	17	49601498	49601518	21	+ [Positive strand]	9	UAACAAAGUUGUAGUUUCAUG(2)	49601645	49601666	CAUGAAACUACAACUUUGUAACUAUUCCCCUCUCAAAAUGGCCAAUUGGGUCCACAUGUCAGUGGCAGUACAUCACAUUUGGCAUGCAGGCCUUUGUCAUGAGCAUAUAGCUGGCAUGUAGGCAUAGAUAAGACCAUGAAAGUGGAAUAAUAACAAAGUUGUAGUUUCAUG						49601495	49601665	171	((<<<<<<<<<<<<<<<<<-<-<(((((.((.(((...((((..(((..(((.((((((((((....((.(((.(((...(((......)))..))).))).)).....)))))))))).)))...)))..).)))))).)).)))))).}=}}}}}}}}}}}}}}}}}}}	1	-68.1	-39.8246	40.9357	0.972857
novel-sbi-miR-337	UGAAACUGAAUUGUUGUGGCU	5	15942007	15942027	21	+ [Positive strand]	3	NO	-1	-1	GUGCAUAUAAUGUUAAGUAUAGCCGCAACAAUUCAGUUUGAAAUUCAUCCUAGAUGCAAAGAAACAAAAUAGACAAGCAGUCAACCUGGCACUGUUCGUCAUUUGAAGACAGUGACACUUUUGUUUUUUUAAUCUCAGCAUCAAAGAUGAAUUUGAAACUGAAUUGUUGUGGCUACAUUUAACUUUAGGUGUAC						15941853	15942046	194	((((((.(((.(((((((.((((((((((((((((((((.(((((((((...(((((((((((((((((..(((.....)))....((.(((((((..((....)).))))))).)).)))))))))))).......)))))...))))))))>->>>>>>>>>>>>>>>>>>>).))))))).))).))))))	1	-82.81	-42.6856	34.5361	1.23597
miR167a	UGAAGCUGCCAGCAUGAUCU	74	4354681	4354700	20	+ [Positive strand]	1	NO	-1	-1	GGGAACGAGUGAAGCUGCCAGCAUGAUCUAGCUCUGAGUGAUCACCCGAGAAGAACAAUAGUUCGAGGUGGUCUCGCCUUGCUAGGUCAUGCUGCGGCAGCCUCACUUCUUCCC						4354671	4354784	114	(((((.(((<<<-<<<<<<<<<<<<<<<<(((.....(.(((((((((((...........)))).))))))).).....)))))))))))))..)))))).)))))).)))))	11	-64.3	-56.4035	55.2632	1.02063
miR167b	UGAAGCUGCCAGCAUGAUCU	74	7272352	7272371	20	+ [Positive strand]	1	NO	-1	-1	AGUGAAGCUGCCAGCAUGAUCUAACAACGGCAUUGCUCCUCCGUGUAGCGCCCUGUGCUUGCUUUUGCUUGUCUCCAUGGAGAAGACAGCGGCAAAGCUUAGCUUUGCUUCGCUUAGCUUGCUGGCUUUUCGUAUGGGCUGGCGGCGGGUUGCUGCGUGAAGCUUGCAAGUGAUGGUUAGAUCAUGCUGUGACAGUUUCACU						7272349	7272550	202	((<<<<<<<<<<<<<<<<<<<<(((....((.((((..((.(((((((((.((((((((.(((..(((...((((....))))...(((((((.((((..(((...)))..)))).)).))))).......)))..))).))).))))).))))))))).))...))))))....)))))))))))))).).))))))))))	11	-94	-46.5347	52.4753	0.886792
miR167c	UGAAGCUGCCAGCAUGAUCU	74	66241806	66241825	20	+ [Positive strand]	4	NO	-1	-1	GGGAACGAGUGAAGCUGCCAGCAUGAUCUAGCUCUGAGUGAUCACCCGAGAAGAACAAUAGUUCGAGGUGGUCUCGCCUUCCUAGGUCAUGCUGCGGCAGCCUGACUUCUUCCC						66241796	66241909	114	(((((.(((<-<-<<<<<<<<<<<<<<<<((......(.(((((((((((...........)))).))))))).)......))))))))))))..)))))).).)))).)))))	11	-55.9	-49.0351	55.2632	0.887302
miR167d	UGAAGCUGCCAGCAUGAUCUG	1394	51954699	51954719	21	+ [Positive strand]	8	CAGGUCAUGCUGUAGUUUCAU(1) AGGUCAUGCUGUAGUUUCAU(39) AGGUCAUGCUGUAGUUUCAUC(234)	51954819	51954840	GUGCACCACAAGUUGGUGAAGCUGCCAGCAUGAUCUGAUGUCUUUAUAUAUAUUAAUUACCUCUGAUUUCUCCCUGACUGUUAUGGAUCGAUGAAUUCAGAUAUGAGGGGAAGGAAGAAAGAGGAAUAAUGAGCAUCAGGUCAUGCUGUAGUUUCAUCCGCUGGUGGGAGCAC						51954682	51954854	173	((((.((((.(((.((<<<<<<<<<-<<<<<<<<<<<(((.(((.......((((.((.(((((..(((((((((...((((.(((((......)))))))))...)))).)))))...))))))))))))))))))}}}}}}}}}}}}}}}}}}}}}.))).))))..))))	7	-76.11	-43.9942	43.3526	1.0148
miR167e	UGAAGCUGCCAGCAUGAUCUG	1394	64088446	64088466	21	- [Negative strand]	3	UCAGAUCGUGCUGCGCAGUUUC(1)	64088382	64088403	AGCAGCUGAAGCUGCCAGCAUGAUCUGAUCUUAAUUUCUUUUACUGGCAAACUUCGGAUGCCUAAGAUCAGAUCGUGCUGCGCAGUUUCACCUGCU						64088376	64088471	96	(((((.<<<<<<<<<<<<<<<<<<<<<((((((............((((..(....).)))))))))}}}}}}}}}}}}}=}}}}}}}}).)))))	7	-53.9	-56.1458	46.875	1.19778
miR167f	UGAAGCUGCCAGCAUGAUCUGA	2377	4993441	4993462	22	- [Negative strand]	2	UCAGAUCAUGCUGUGCAGUUUC(2) CAGAUCAUGCUGUGCAGUUUC(1) AGAUCAUGCUGUGCAGUUUCA(3) GAUCAUGCUGUGCAGUUUCAUC(16) AUCAUGCUGUGCAGUUUCAUC(22)	4993350	4993370	GUGCAUCCUCUAGUAGCUGAAGCUGCCAGCAUGAUCUGAUGAGGUGAGGUUUAUUUGCUAGUUGGUCACAGGCUAACAGCAUGAUGGCCCAACAAAUCAACGAUCAGAUCAUGCUGUGCAGUUUCAUCUGCUCGUGGAUGCAC						4993336	4993478	143	((((((((.(.(((((.<<<<<<<<<<<<<<<<<<<<<<(((.((..((((....((((.((((((.....))))))))))....))))..))...)))....))))}}}}}}}}}=}}}}}}}}}=})))).).))))))))	6	-78.1	-54.6154	48.2517	1.13188
miR167g	UGAAGCUGCCAGCAUGAUCUGA	2377	26225047	26225068	22	+ [Positive strand]	1	AGAUCGUCUGGCAGUUUCAUC(1)	26225167	26225188	GUGCACUAGAGGUGGAUGAAGCUGCCAGCAUGAUCUGAGAAACUAGUGCUUGAUCCUUUUACUGAUUUCCAUCUAGCCUGCAUCUAUAUAUAUACCUUGAUGCAUGAAUCAUGGUCUGAUGAUAGUUAAGCGAGAUCAGAUCGUCUGGCAGUUUCAUCUUCUUAUGGCAGCAC						26225030	26225202	173	((((.(((.(((.(((<<<<<<<<<<<<-<<<<<<<<<........((((((((.(.......).....((((..(((((((((..............))))))........)))..))))...))))))))...))}}}}}}}}}}}}}}}}}}}}}).))).)))..))))	6	-64.74	-37.422	42.7746	0.874865
miR167h	UGAAGCUGCCAGCAUGAUCUGA	2377	51954699	51954720	22	+ [Positive strand]	8	CAGGUCAUGCUGUAGUUUCAU(3) AGGUCAUGCUGUAGUUUCAUC(538)	51954819	51954840	GUGCACCACAAGUUGGUGAAGCUGCCAGCAUGAUCUGAUGUCUUUAUAUAUAUUAAUUACCUCUGAUUUCUCCCUGACUGUUAUGGAUCGAUGAAUUCAGAUAUGAGGGGAAGGAAGAAAGAGGAAUAAUGAGCAUCAGGUCAUGCUGUAGUUUCAUCCGCUGGUGGGAGCAC						51954682	51954854	173	((((.((((.(((.((<<<<<<<<<-<<<<<<<<<<<<((.(((.......((((.((.(((((..(((((((((...((((.(((((......)))))))))...)))).)))))...))))))))))))))))))}}}}}}}}}}}}}}}}}}}}}.))).))))..))))	6	-76.11	-43.9942	43.3526	1.0148
miR167i	UGAAGCUGCCAGCAUGAUCUGA	2377	64088445	64088466	22	- [Negative strand]	3	NO	-1	-1	AGCAGCUGAAGCUGCCAGCAUGAUCUGAUCUUAAUUUCUUUUACUGGCAAACUUCGGAUGCCUAAGAUCAGAUCGUGCUGCGCAGUUUCACCUGCU						64088376	64088471	96	(((((.<<<<<<<<<<<<<<<<<<<<<<(((((............((((..(....).)))))))))))))))))))))).))))))))).)))))	6	-53.9	-56.1458	46.875	1.19778
miR167j	UGAAGCUGCCAGCAUGAUCUGA	2377	69498722	69498743	22	- [Negative strand]	1	UCAGAUCAUCUGGCAGUUUCAU(1) AGAUCAUCUGGCAGUUUCAUU(20)	69498652	69498672	UGUGCAGCACAAGAAGAUGAAGCUGCCAGCAUGAUCUGAAAGCAUACGAGUCCUUCGUUAUCAUCUGAUGAAAGAAAUAGAUGAUCAGAUCAUCUGGCAGUUUCAUUUUCUCGUGGUAGCACA						69498637	69498759	123	((((((.(((.((((((<<<<<<<<<<<<-<<<<<<<<<...(((.....((.(((((((.....))))))).)).....))).))}}}}}}}}}}}}}}}}}}}}})))).))).).)))))	6	-61.8	-50.2439	42.2764	1.18846
novel-sbi-miR-338a	UGAAUUGAUGCGAAUCCGACU	8	5720500	5720520	21	- [Negative strand]	3	NO	-1	-1	GUUUGGAUGUUGUUGGAUUCAUCUUAAUUCACAUGUGUUGAAGUGAAUUGGAGUAGAAUUUAGUUCAAGUUUCACUCUAGUCGACUCCAACACAUAUGAAUUGAUGCGAAUCCGACUAUAUCCAAAC						5720489	5720615	127	((((((((((.(((((((((...((((((((.((((((((.(((..((((((((..(((((.....)))))..))))))))..))).)))))))).>>>>>>>>--->>>>>>>>>-))))))))))	7	-59	-46.4567	36.2205	1.28261
novel-sbi-miR-338b	UGAAUUGAUGCGAAUCCGACU	8	10745899	10745919	21	- [Negative strand]	7	NO	-1	-1	AGGUCUUGUUUGGAUGUUAUCGGAUUCACCUCAAUCUACAUGUGUUGGUGUGGAUUGGAGUGGAAUUUAGUUCAAGUUUUACUCCAAUCCACCCCAAUACAUGUGAAUUGAUGCGAAUCCGACUACAUCUAAACAAGGCCU						10745881	10746021	141	(((((((((((((((((..((((((((.(.(((((.((((((((((((.(((((((((((((((((((.....))))))))))))))))))).))))))))))>>->>>>>->->>>>>>>>--)))))))))))))))))	7	-90.5	-64.1844	41.1347	1.56034
novel-sbi-miR-338c	UGAAUUGAUGCGAAUCCGACU	8	51218471	51218491	21	- [Negative strand]	10	NO	-1	-1	UUAGGCCUUGGAUAGACUCAAUCCAUAUGCGUUGGAGUGGAUUGGGGUGAAAUUUAAUUUAAGUUCUACUCCAAUCCACACCAACGCAUGUGAAUUGAUGCGAAUCCGACUAA						51218468	51218580	113	((((...((((((.(..(((((.((((((((((((.(((((((((((((.((((((...)))))).))))))))))))).))))))))))>>->>>>>-->-->>>>>>>>))	7	-54.9	-48.5841	41.5929	1.16809
novel-sbi-miR-338d	UGAAUUGAUGCGAAUCCGACU	8	54910332	54910352	21	+ [Positive strand]	5	NO	-1	-1	AGGCCUUGUUUGGAUGUUGUCGGAUUUACCUCAAUCCACAUGUGUUGGAGUGGAUUGGGGUGGGAUGUAGUUCAAAUUCUACUCCAAAUCCAAUCCACCCCAACACAUGUGAAUUGAUGCGAAUCCGACUACAUCCAAACAAGGCCU						54910222	54910368	147	(((((((((((((((((.((((((((..(.(((((.((((((((((((.((((((((((...(((.((((........)))))))...)))))))))).))))))))))>>->>>>>->-->>>>>>>>-)))))))))))))))))	7	-98.7	-67.1428	45.5782	1.47313
novel-sbi-miR-338e	UGAAUUGAUGCGAAUCCGACU	8	55611437	55611457	21	- [Negative strand]	3	NO	-1	-1	UUGUUUGGAUGUUGUUGGAUUUAUCUCAAUCCAUAUGUGUUAGAGUGGAUUGGGGGUGGAAUUUAGUUCAAGAUCUACUCCAAUCCACCCCAACACAUAUGAAUUGAUGCGAAUCCGACUACAUCCAAACAA						55611424	55611555	132	((((((((((((.((((((((..(.(((((.((((((((((.(.(((((((((((.((((.(((.....))).))))))))))))))).).))))))))>>->>>>>->-->>>>>>>>-))))))))))))	7	-68.4	-51.8182	39.3939	1.31538
novel-sbi-miR-338f	UGAAUUGAUGCGAAUCCGACU	8	63590188	63590208	21	+ [Positive strand]	3	NO	-1	-1	AGGUCUUGUUUGGAUGUUAUCGGAUUCACCUCAUUCCAGAUGUGUUGUAGUGGAUUGAGGUGGAAUUUAGUUUAAGUUCCACUCCAACCCAUCCCAACAUAUGUGAAUUGAUGCGAAUCCGACUACAUCCAAACGAGACCU						63590084	63590224	141	(((((((((((((((((..((((((((.(.(((...((.((((((((..((((.(((..((((((((((...))))))))))..))).))))..)))))))).>>--->>>->->>>>>>>>--)))))))))))))))))	7	-78.6	-55.7447	42.5532	1.31
miR156a	UGACAGAAGAGAGAGAGCAC	37	62836807	62836826	20	- [Negative strand]	2	NO	-1	-1	GAUGACAGAAGAGAGAGAGCACAACCCAGCACCAGCGAGGAGAAGCCUCGCUUCUGCGAGGGCCGUGUGCUCUCUGCUCUCACUGUCAUC						62836738	62836827	90	((<<<<<<-<<<<<<<<<<<<<(.(((.(((..(((((((.....)))))))..)))..)))...)))))))))).))))..))))))))	11	-55.3	-61.4444	58.8889	1.0434
miR156b	UGACAGAAGAGAGCGAGCAC	157	55009892	55009911	20	+ [Positive strand]	10	NO	-1	-1	AGAGAUUGACAGAAGAGAGCGAGCACCCGGCGCGGCGGCCGGCAUGGAGCGCAUGCCGUCCCCGCCGCGUGCUCGCUUCUCUUUCUGUCAGCCUCU						55009885	55009980	96	((((..<<<<<<<<<<<<<<<<<<<<.(((((.((.(((.((((((.....)))))))))))))))).)))))))).)))).))))))))..))))	1	-65.1	-67.8125	66.6667	1.01719
miR156c	UGACAGAAGAGAGUGAGCAC	2090	3473444	3473463	20	- [Negative strand]	3	NO	-1	-1	GGCUGACAGAAGAGAGUGAGCACACAUGGUGCCUUUCUUGCAUGAUGAAUGAGUGGAUUCAUGCUCGAAGCUAUGCGUGCUCACUUCUCUCUCUGUCAGCC						3473365	3473465	101	(((<<<<<<<<<<<<<<<<<<<<.((((((....(((..((((((.............))))))..))))))))).)))))))).))))).))))))))))	7	-55.82	-55.2673	50.4951	1.09451
miR156d	UGACAGAAGAGAGUGAGCAC	2090	50885119	50885138	20	- [Negative strand]	6	NO	-1	-1	GGGGGCGGGGGCGCGCGCGCGCGGUGACAGAAGAGAGUGAGCACACGGCCGGGCGUGACGGCACCGGUCAAGGAUGUGCCGUCGCGGCCGCGUGCUCACUGCUCUUUCUGUCAUCCGCUGGCGGCCCCCUCUCUC						50885027	50885161	135	(((((.((((((.(((.((.((((<<<<<<<<<<<<<<<<<<<<.(((((....((((((((((..(((...)))))))))))))))))).))))))))).))).)))))))).))))))))))))))).)))))	7	-95.9	-71.037	72.5926	0.978571
miR156e	UGACAGAAGAGAGUGAGCAC	2090	55587009	55587028	20	- [Negative strand]	4	GCUCACUGCUCUAUCUGUCA(1) GCUCACUGCUCUAUCUGUCAU(2)	55586941	55586961	GCGGUGACAGAAGAGAGUGAGCACACGGCCGGCGGAACGGCACCGGCGGAUGUGCCGUCGCGGCCGCGUGCUCACUGCUCUAUCUGUCAUCC						55586940	55587031	92	(.((<<<<<<<<<<<<<<<<<<<<.((((((.((..(((((((........))))))))))))))).))}}}}}}}=}}}}=}}}}}}}}))	7	-62.9	-68.3696	67.3913	1.01452
miR156f	UGACAGAAGAGAGUGAGCAC	2090	55808119	55808138	20	+ [Positive strand]	7	NO	-1	-1	CUGACAGAAGAGAGUGAGCACACAGCGGGCAGACUGCAUCGAUCUGAACCGAGACGACGCAAGUAGGAAUGAUGAUGAUGAUGCAGCUGCUGCUGCGUGCUCACUUCUCUCUCUGUCAG						55808117	55808235	119	(<<<<<<<<<<<<<<<<<<<<.((((((.(((.(((((((.(((............((....))............))))))))))))))))))).)))))))).))))).))))))))	7	-65.65	-55.1681	53.7815	1.02578
novel-sbi-miR-339	UGACGUCCCCAUGUCCCCCC	50	63606854	63606873	20	+ [Positive strand]	4	NO	-1	-1	UCUCCUUUUUGACGUCCCCAUGUCCCCCCGUGUGGCGGCAUGGGGAUGUCAAAAGGAAAGGGA						63606844	63606906	63	(((((((((<<<<<<<<<<<<<<<-<<--....)).))))))))))))))))))))...))))	2	-37	-58.7302	57.1429	1.02778
novel-sbi-miR-340	UGAGACUAGUUUUUUAAGCCU	18	6763847	6763867	21	- [Negative strand]	2	NO	-1	-1	UAAUUUGUGAGACUAGUUUUUUAAGCCUAGUUAGUCCAUGAUUACUGACAUCAAUCCAUGUUUGCUACAGUAAAUAUGUGCUAAUGAUGGAUUAAUUAGGCUUAAUAAAUUUGUCUCGCGGAUUA						6763749	6763873	125	(((((((<<<<<<-<<<<<-<<<<<<<<(((((((((((.((((.((....))...(((((((((....)))))))))...)))).))))))))))))))))))).))))).)))))))))))))	1	-56.6	-45.28	32	1.415
novel-sbi-miR-341	UGAGAGCUUAUGGGCCUAGGU	2	67990093	67990113	21	- [Negative strand]	3	ACCUAGGUACAUAAGCUCUCA(1) ACCUAGGUACAUAAGCUCUC(1) CACCUAGGUACAUAAGCUCUC(1)	67990216	67990236	GACUUUGCCCGGAUUUGCACCUAGGUACAUAAGCUCUCAAAGAGAGGAUUAUAGGUCCUUCAACUUUUUGAGUGUGCUCGAUAUGGACCUGGUUUUCGCUUGGAGUGAACCGCUAAAAGGUUUAACGACCUAAAUCCUCAUUUUGAGAGCUUAUGGGCCUAGGUGAGAAUCCCGGAAAAGUU						67990074	67990255	182	((((((.((.(((((..({{{{{{{=={{{{{{{{{{{{(((.(((((((.((((((..........(((((....)))))..((((((((((.(((((.....)))))..)))...)))))))..))))))))))))).)))>>>>>>>>>>>>-->>>>>>>)..))))).)).))))))	1	-90.5	-49.7253	44.5055	1.11728
miR171a	UGAGCCGAACCAAUAUCACUC	219	54609115	54609135	21	+ [Positive strand]	6	CGUGGUAUUGUUUCGGCUCAU(1) CGUGGUAUUGUUUCGGCUCAUG(15)	54609050	54609072	GAAGACGACAUGGCGUGGUAUUGUUUCGGCUCAUGUCCUUCUUGCUUCGAGUCUGUCGUCGGAUUUUGGAUGUGAUGUGAGCCGAACCAAUAUCACUCAUGUAUUCUUC						54609037	54609145	109	(((((..((((((={{{{{{{{{={{{{{{{{{{{(((.(((......(((((((....))))))).))).).))))>>>>>>>>>->>>>>>>>>>>))))..)))))	2	-50.7	-46.5138	46.789	0.994118
miR171b	UGAGCCGAACCAAUAUCACUC	219	62099921	62099941	21	- [Negative strand]	4	NO	-1	-1	GCGUGAUGUUGUUUCGGCUCAUGCAUAUCCUUCUUGAGUGUAUCAUCAGGAAAGAGGCGAUGAGCCGAACCAAUAUCACUC						62099920	62100000	81	(.(((((((((.((((((((((((...((.(((((((........))))))).)).)).)>>>>>>>>>->>>>>>>>>->	2	-41.5	-51.2346	46.9136	1.09211
novel-sbi-miR-342	UGAGGCAGGAACUGCAUUACU	24	59018337	59018357	21	+ [Positive strand]	4	NO	-1	-1	AAGCAUGAGGCAGGAACUGCAUUACUUGCAAGAAAGUCACAAGUAAGAUACCAAAGCUUGUGGUUCAUUAUAAGGUGUUUUAGUGCUGCCUCUUUGUUU						59018331	59018429	99	(((((-<<<<<<<--<<<<---<<<<(.......(..(((((((...........)))))))..).......)))))...)))).)))))))..)))))	1	-30.64	-30.9495	39.3939	0.785641
novel-sbi-miR-343	UGAGGCUCAGAUCAGUAGGGA	3	1145074	1145094	21	+ [Positive strand]	10	UCUAACGGUUCUGUGUUUCGA(1) CUCUAACGGUUCUGUGUUUCGA(1)	1145047	1145068	AGUGUCUCUCUAACGGUUCUGUGUUUCGAUGGAAUGAGGCUCAGAUCAGUAGGGAUGAGACAUU						1145039	1145102	64	(((((((({{{={{==={{{{={{{{{{=.....>>>>>>->>>>--->>-->>>.))))))))	1	-22.4	-35	45.3125	0.772414
novel-sbi-miR-344	UGAGGGACCAAAAUGACUAUU	377	47304918	47304938	21	- [Negative strand]	8	NO	-1	-1	CGAGUAAGGUAAUAGUUGAGGGACCAAAAUGACUAUUAUACCUAUAGGCACGUUUGGCUUCUUCGUCGGCUUUACUUG						47304876	47304953	78	((((((((((....(.<<<<<<<<<<<<-<<-<<<<-......)))).))..))))).))))))).).))))))))))	16	-24.4	-31.2821	42.3077	0.739394
novel-sbi-miR-345	UGAUCCUCUUUGAACUUGGCCC	73	19473068	19473089	22	- [Negative strand]	4	NO	-1	-1	GCUAUCGGGUUGACUCGAAGUGGUUUGGUAUUUGUAUGCUGUCUCAAUGGCCCUUUGAUCCUCUUUGAACUUGGCCCUUUGGU						19473061	19473143	83	((((..((((..(.((((((.((...(((((....)))))...((((.......)>>>->>->>>>>>-->-->>>>..))))	3	-23.2	-27.9518	46.9879	0.594872
miR171c	UGAUUGAGCCGUGCCAAUAUC	78	7609191	7609211	21	+ [Positive strand]	7	NO	-1	-1	GCGCGACGGGGUAUUGGCGCGGUUCAAUUCGAGAGCUCGAGCCCUAGACUAGACGCCAGGGAGAGAGGGGGCUCUGCUCUCUGAUUGAGCCGUGCCAAUAUCACGUCCCGC						7609109	7609219	111	(((.((((.((((((((((((((((((((.((((((..(((((((...((...(.....)...))..))))))).))))))->>>>>>>>>>>>>>>>>>>>.)))).)))	5	-69.3	-62.4324	62.1622	1.00435
miR171d	UGAUUGAGCCGUGCCAAUAUC	78	52558151	52558171	21	- [Negative strand]	1	NO	-1	-1	GGUGUUGGCUCGGCUCACUCAGAAGCUGAAAUAGUAGUGAUGAAUCUAAAUGGUAGCUAUGGCGUUUCUGAUUGAGCCGUGCCAAUAUC						52558150	52558238	89	(((((((((.(((((((.((((((((.(..(((((..(.((........)).)..)))))..))))))>>>->>>>>>>->>>>>>>>>	5	-44.2	-49.6629	46.0674	1.07805
miR171e	UGAUUGAGCCGUGCCAAUAUC	78	57730668	57730688	21	- [Negative strand]	6	NO	-1	-1	GAUAUUGGCGCGGUUCAAUCAGAAAGCUUGCGCUCCAAAGCCCAGGGGCUCCACUCUUUGAUUGAGCCGUGCCAAUAUC						57730667	57730745	79	(((((((((((((((((((((((.((...(.(((((........))))).)..)).))>>>>>>>>>>>>>>>>>>>>>	5	-45.5	-57.5949	53.1646	1.08333
miR171f	UGAUUGAGCCGUGCCAAUAUC	78	71039554	71039574	21	- [Negative strand]	1	UGUUGGCUCGGCUCACUCAG(2) UGUUGGCUCGGCUCACUCAGA(4)	71039644	71039664	AUGGAAUAGUAGCUAUGAUGUUGGCUCGGCUCACUCAGACCACCUCUCCGAUCCUCAGCUCGUGUCCAUUGCGACAUCGAUCAUGUAUAUAUGUCGCUGGUCGUGGUUUCUGAUUGAGCCGUGCCAAUAUCUCAGUACUCUUCCAU						71039538	71039683	146	((((((.((((.((..(({{{{{{{={{{{{{{={{{{{((((.....(((........)))...(((..(((((((.............))))))))))..))))..))>>>->>>>>>>->>>>>>>>>..)))))).))))))	5	-62.22	-42.6164	48.6301	0.876338
novel-sbi-miR-346	UGCACAACCUUGUAGGAGCCU	3	62818021	62818041	21	- [Negative strand]	2	NO	-1	-1	CGAUCUCAAAGAGUUUGUCUUGCACAACCUUGUAGGAGCCUUCCUCUAGUAGGUGCUACACAUCAGGGCUAGGGCUCGUACACCUACAUCCAUAGUAGAGAAAAAACCACAAUUGAUCAAUUCUGAUAUGUGGUGCCUAUUUAGAGGAAGGCUCCUAUGAGGUUGUGCAAAACAGGCUCUUCAAGAUUG						62817872	62818060	189	((((((..((((((((((.(<<<<<<<<<<--<<<<<<<<<((((((((((((..(((((.((((((((....))))......((((.......)))).........................)))).)))))..)))).)))))))))))))))))..))))))))))).))))))))))..))))))	1	-102	-53.9683	44.4444	1.21429
novel-sbi-miR-347	UGCACCGCAGGUACGACGAC	4	54578591	54578610	20	- [Negative strand]	4	NO	-1	-1	GUGGCUCGACCUGCAGGGCGUGGUCGGCAAGAUGAAGCGGCUGCACCGCAGGUACGACGAC						54578590	54578650	61	((.(.(((((((((.((..(..((((.(........)))))-->->>>>>>>>->>>>->>	3	-25.7	-42.1311	67.2131	0.626829
novel-sbi-miR-348	UGCACUUUCUCUGCGCACCA	5	63565119	63565138	20	+ [Positive strand]	1	NO	-1	-1	GGCGAGGACCAUAUAGUGGUGGUCUAGGAGGAAUAUCGUUUGAUGGCGAUAUGCAAAUUGCACUUUCUCUGCGCACCAUGGUAUUCUCAACAGCGCC						63565060	63565156	97	((((..((..((((.((((((((..((((((.((((((((....))))))))((....->>->>>>>>-->>->>>>>).))))..)).....))))	1	-31.9	-32.8866	49.4845	0.664583
novel-sbi-miR-349	UGCAGCGCUGAAGUAUGAGCC	23	45808320	45808340	21	+ [Positive strand]	10	NO	-1	-1	AGCGCUGCAGCGCUGAAGUAUGAGCCAAAUGGACUAGCCAAUGCUUCUUCACGAAGCUCAAACCAAGCGCUACGGUGUU						45808314	45808392	79	(((((<<-<<<<<<---<<-<<<<<-...((((..(((....)))..))))....))))).))..)))))).)))))))	2	-31.9	-40.3798	51.8987	0.778049
novel-sbi-miR-350	UGCAUUUGCACCUGCACCUCC	40	6201064	6201084	21	- [Negative strand]	6	AGGUGCAGGGGCAGAUGCAG(1) AGGUGCAGGGGCAGAUGCAGU(6)	6200961	6200981	GAGUGAUGUGAUAGAGCUGCAUUUGCACCUGCACCUCCGAAGGGCGACUCUAGCUCGUGCAAGCAUGGUGACACAUAUGGUGUGUUCUUGAUGAUGCAUGCAUGCUCUCUUCCUUUAUAGGUGCAGGGGCAGAUGCAGUUCCAUCACAAACAUUC						6200946	6201100	155	(((((.((((((.((((<<<<<<<<<-<<<<<<<<<--((((((.((....(((..(((((.((((.(((((((((...)))))))....)).)))).)))))))).)).))))))..}}}}}}}}}=}}}}}}}}}}})).))))))..)))))	1	-78.2	-50.4516	49.6774	1.01558
miR399a	UGCCAAAGGAAAUUUGCCCCG	3	55688313	55688333	21	+ [Positive strand]	9	NO	-1	-1	GGGCAACUUCUCCUUUGGCAGAUGCGCAAUGUGCUCCGACCCUGGGGCUUCUUCCGCGCCUACUGCCAAAGGAAAUUUGCCC						55688249	55688330	82	((((((.((.(((((((((((..((((.....((((((....)))))).......))))...)>>>>>>>>>>>>->>>>>>	1	-42.4	-51.7073	58.5366	0.883333
miR399b	UGCCAAAGGAGAAUUGCCCUG	5	9862938	9862958	21	- [Negative strand]	4	NO	-1	-1	CAGUGCGGUUCUCCUCUGGCAUGAACGACGGCUGGAGCAGCUUGCCACAUGGCUCGGCCACGGCCCUUGCUUGCCAAAGGAGAAUUGCCCUG						9862937	9863028	92	(((.(((((((((((.(((((....(((.(((((..((.....(((....)))...))..))))).)))..>>>>>->>>>>>>>>>>->>>	4	-47.1	-51.1957	61.9565	0.826316
miR399c	UGCCAAAGGAGAAUUGCCCUG	5	48050557	48050577	21	+ [Positive strand]	10	NO	-1	-1	UCAGGGUAAGAAUCACAGUGCGGUUCUCCUCUGGCAUGGAGGCCAACAUAGCAGGCAUUGGAGAAUGCACAGCGCUAUCGCCAUCCCUGCCAAAGGAGAAUUGCCCUGCCAUUCGGUAUAACCCUGG						48050469	48050595	127	(((((((..((((..(((.(((((((((((.(((((.((((((....(((((..(((((....))))).....))))).))).))).>>>>>->>>>>>>>>>>->>>..))))......)))))))	4	-59.3	-46.6929	54.3307	0.85942
miR399d	UGCCAAAGGAGAAUUGCCCUG	5	55682244	55682264	21	- [Negative strand]	9	GGGUACAUCUCCUUUGGCAC(1)	55682311	55682330	UGCUGAGCAUGAAUUACAGGGUACAUCUCCUUUGGCACAGAUGCAUGCAGCAGAAUGCAUAUAUGCAUAUGCGAAACUGUCGAGCGUGCCAAAGGAGAAUUGCCCUGCGAUUCUAGGCUCUGCA						55682226	55682349	124	(((.((((..((((..(({{{{{=={{{{{{{{{{{{{..(((((((..((.....))...)))))))...(((.....)))...)>>>>>>>>>>>>-->>>>>>>..))))...)))).)))	4	-62	-50	48.3871	1.03333
miR399e	UGCCAAAGGAGAGCUGCCCU	6	9842735	9842754	20	- [Negative strand]	4	NO	-1	-1	GCAGCUCUCCUCUGGCAUGAAGGCUGAGAGAGUCAUGAGCAGUUUUCUGGCCUUUCCCUGCCAAAGGAGAGCUGC						9842737	9842811	75	(((((((((((.(((((.(((((((.((((((.(.......))))))))))))))...>>>>>->>>>>>>>>>>	1	-42.1	-56.1333	56	1.00238
miR399f	UGCCAAAGGAGAGCUGCCCUG	2	9842734	9842754	21	- [Negative strand]	4	GUGCAGCUCUCCUCUGGCAUG(1)	9842792	9842812	CAGGGUGAGAAUCACAGUGCAGCUCUCCUCUGGCAUGAAGGCUGAGAGAGUCAUGAGCAGUUUUCUGGCCUUUCCCUGCCAAAGGAGAGCUGCCCUGCCAUUCAUUAGCCCUG						9842717	9842829	113	((((((..((((..(({={{{{{{{{{{{={{{{{={((((((.((((((.(.......))))))))))))))...>>>>>->>>>>>>>>>>->>>..))))....))))))	1	-59	-52.2124	54.8673	0.951613
miR399g	UGCCAAAGGAGAGUUGCCCUG	196	55043004	55043024	21	+ [Positive strand]	6	GGGCUUCUCUUUCUUGGCAGG(2)	55042944	55042965	GUCCAGUUUCAGGGCUUCUCUUUCUUGGCAGGGAGCAUGAGAAGCCAUAGCUCUGCUCUGUUCUGCCCUCUGCCAAAGGAGAGUUGCCCUGUAACAGGAC						55042933	55043032	100	((((.(((.(({{{{=={{{{{=={{{{{{{{(.(((.(((.(((....)))...))).....))).)))>>>>>>-->>>>>-->>>>>>.))).))))	2	-52.3	-52.3	54	0.968518
miR160a	UGCCUGGCUCCCUGAAUGCCA	13	63646276	63646296	21	- [Negative strand]	7	NO	-1	-1	CUGCCUGGCUCCCUGAAUGCCAUCCGAGAGAAGCAAUGCCAUCGUGUCCAUGGCGUGCCUCCCGGUUGGCGUUGAGGGAGUCAUGCAG						63646209	63646296	88	(<<<-<<<<<<<<<-<<<<<<<.(((.(((..(((.((((((.......)))))))))))).))).))))))).))))))))).))))	1	-53.4	-60.6818	61.3636	0.988889
miR160b	UGCCUGGCUCCCUGUAUGCCA	3352	2730531	2730551	21	+ [Positive strand]	7	NO	-1	-1	GGGAUGUGCCUGGCUCCCUGUAUGCCACUCAUCUAGAUCAACAACUACCUAUGGUUGCCUAUGAUGGUUGGCGUGCACGGUGCCAAGCAUAUCUC						2730524	2730618	95	((((((<<<-<<<<-<<-<<<<<<<<<..(((((((.....((((((....)))))).))).))))..))))))))).)).)))).)))))))))	5	-48.4	-50.9474	52.6316	0.968
miR160c	UGCCUGGCUCCCUGUAUGCCA	3352	2925336	2925356	21	- [Negative strand]	2	GCGUGCGAGGUGCCAAGCAUG(2) GCGUGCGAGGUGCCAAGCAUGG(4)	2925257	2925278	AGGGAAUAUGCCUGGCUCCCUGUAUGCCACUCGCACGGCUACCACCCCAAGAUCAUCGAUCGAUCUCGGUGGCCGCUGCGGCUGGCGUGCGAGGUGCCAAGCAUGGCCCU						2925254	2925363	110	((((..((<<<-<<<<-<<-<<<<<<<<<..((((((((((((......(((((.......))))).)))))))).))))..))}}}}}}}=}}=}}}}=}}}}}=))))	5	-62.1	-56.4545	63.6364	0.887143
miR160d	UGCCUGGCUCCCUGUAUGCCA	3352	4236232	4236252	21	- [Negative strand]	4	UGGCGUGCAAGGGGCCAAGC(1)	4236168	4236187	UGUGUGUGUGCCUGGCUCCCUGUAUGCCACACAUGUAGCCCAACCCAUAUGCUAAGGUUGCCUGCUGUGGGUGGCGUGCAAGGGGCCAAGCAUGCAUGCA						4236160	4236259	100	((((((((<<<-<<<<<<<-<<<<<<<<<(.(((((((..(((((..........))))).)))).))).)}}}}}}}}}=}}}}}}}=}})))))))))	5	-56.2	-56.2	58	0.968966
miR160e	UGCCUGGCUCCCUGUAUGCCA	3352	5216029	5216049	21	- [Negative strand]	1	NO	-1	-1	UGCCUGGCUCCCUGUAUGCCACUCGCUUAGCUGCCAACAACUCAUACUACGUUGUUAACGACGUUGGCUCUACUGCGGAUGGCGUGCGAGGAGCCAAGCA						5215949	5216048	100	<<<-<<<<<<<-<<<<<<<<<..(((.(((..((((............((((((....)))))))))).)))..)))..))))))))).))))))).)))	5	-51	-51	56	0.910714
miR160f	UGCCUGGCUCCCUGUAUGCCA	3352	56834481	56834501	21	+ [Positive strand]	10	GCGUGCAAGGAGCCAAGCAUG(1)	56834543	56834564	GUGUGUGCCUGGCUCCCUGUAUGCCACACAUGUAGCCCAACCCGUGGCGUGAUUGGAUGCUGUGGGUGGCGUGCAAGGAGCCAAGCAUGCAU						56834475	56834566	92	(((((<<<-<<<<<<<-<<<<<<<<<(...((.....))..(((..((((......))))..))))))}}}}}}}=}}}}}}}=}}}}})))	5	-50.7	-55.1087	59.7826	0.921818
novel-sbi-miR-351	UGCGACGGUAGUUCAAACUGC	8	29913805	29913825	21	- [Negative strand]	2	NO	-1	-1	GUUCAAUCUGCAAACUCCGCUGCGACGGUAGUUCAAACUGCGGGGGUGUGUUAGUGUUAGAAUUCUAAUUUUCCAUUACUUGGGCUAACCCUAAACAGGGUGCCAUAUAGUCAAGGAUACAUGGGCCUCAUGGGCCUAGCCACAUGGGCCUGCAUUACACAUACUCCAACACCCCCCCGCAGUCUGAACCACCGGCGCAGCGGAGUUGCAGACUGGAC						29913627	29913844	218	(((((.(((((((.((((((<<<<-<<<<-<<<<<-<<<<<(((((.((((((((((..............(((...(((..(((..(((((....))))))))....)))...))).....(((((.(((((((...))).))))))))).........)))))..))))).)))))))))).))))).)))).))))))))))))))))).)))))	1	-115.7	-53.0734	52.7523	1.00609
novel-sbi-miR-352	UGCUAUGGAUUUAGAAAUGCC	3	66878819	66878839	21	+ [Positive strand]	3	NO	-1	-1	UACUCCCUCCAUUCUAAAUUAUAAGACGUUUUGACUUUUCUAAAUUCAUAGUGUUUGCUAUUCACCUAGAUAUAUGUUAUGUCUAGAUACACAGGAAAUGCUAUGGAUUUAGAAAUGCCAAAACGUCUUAUAAUUUGGGACAGAGGAAGUA						66878720	66878870	151	((((.((((..((((((((((((((((((((((.(.((((((((((((((((((((.((......(((((((((...)))))))))......)).)))>>>>>>>>>>>>>>>>>->->)))))))))))))))))))))..)))).))))	1	-70.5	-46.6887	32.4503	1.43878
novel-sbi-miR-353a	UGCUCCUUCAGCAGUUGGACA	3	8736046	8736066	21	+ [Positive strand]	1	NO	-1	-1	CAUGUCAACCUUCAUCCUCACUGCUGAACUUGCUGCUGCUCCUUCAGCAGUUGGACAAUGAAGCCAUCACAUG						8736009	8736081	73	(((((....((((((((..(((((((((...((...->>--->>>>>>>>>->>>--.))))).....)))))	2	-94.4	-129.315	49.3151	2.62222
novel-sbi-miR-353b	UGCUCCUUCAGCAGUUGGACA	3	8758725	8758745	21	+ [Positive strand]	1	NO	-1	-1	UGGCAUGUCAACCUUCAUCCUCACUGCUGAACUUGCUGCUGCUCCUUCAGCAGUUGGACAAUGAAGCCAUCACAUGGUA						8758685	8758763	79	((.(((((....((((((((..(((((((((...((...->>--->>>>>>>>>->>>--.))))).....))))).))	2	-27	-34.1772	49.3671	0.692308
miR164a	UGGAGAAGCAGGGCACGUGCA	19	39002652	39002672	21	- [Negative strand]	9	UCAUGUGCCCAUCUUCUCCACC(2) AUGUGCCCAUCUUCUCCACC(1)	39002543	39002564	AGACGGUGGGUGUGCAUGGUGGAGAAGCAGGGCACGUGCAUUACCAUCCAAUGCCGCCAAGCUCGAUCCUCCUCUGAGCUUGCUAGCUCCAUCAGCUCGCCAGCCAUGGCUGGAUGGAUGGUUCUUCAUGUGCCCAUCUUCUCCACCGAGCACAAACUGUCU						39002529	39002690	162	(((((((...(((((.(((<<<<<<<<--<<<<<<<<<--..((((((((..((...(((((((((......)).)))))))...))............(((((....))))).))))))))...=}}}}}}}}}==}}}}}}}}}}).))))).)))))))	4	-89.2	-55.0617	56.7901	0.969565
miR164b	UGGAGAAGCAGGGCACGUGCA	27	76402894	76402914	21	- [Negative strand]	2	CACGUGUUCUCCUUCUCCAUC(1)	76402752	76402772	AGUGAGAAGGACCACGCUGGAGAAGCAGGGCACGUGCAUGCUCCUAACUUCUCGCGCGCUCCUCUCCGCCGAGAUCCAUCGUUCAUCUAUAUCUCCAUGGAUAUGGAGCUAUAUAUGGACUGGAUCGCGGAGAGAAAGCUAGCUAGUAUACUGCACGCACGUGUUCUCCUUCUCCAUCACGGUCUUUCUCACU						76402738	76402930	193	(((((((((((((....<<<<<<<<-<<<<<<<<<<<-(((.....(((....((..(((.((((((((...((((((..((((((.((((.((((((....)))))).)))).))))))))))))))))))))..)))..)).))).....))).)}}}}}}}}}}=}}}}}}}}==..)))))))))))))	4	-101.5	-52.5907	52.3316	1.00495
miR164c	UGGAGAAGCAGGGCACGUGCU	20	64881742	64881762	21	- [Negative strand]	4	NO	-1	-1	GGGGCGAGCAAACCGUGCUGGAGAAGCAGGGCACGUGCUCGUCGUCGCUGCAUGCGUGGUCGUCGUCGCAGCACGUGCGCUCCUUCUCCAACAUGGCUUCUCGCCCC						64881673	64881779	107	((((((((.((.(((((.<<<<<<<<-<<-<<<<<<<<<((.((.(((..(....)..).)).)).)).))))))))).)).)))))))).))))).))))))))))	1	-70.7	-66.0748	66.3551	0.995775
novel-sbi-miR-354	UGGCAACUUUAUCGAGAGGGGC	4	66615554	66615575	22	+ [Positive strand]	3	NO	-1	-1	GGCAACUUUAUCGAGAGGGGCCAGAGAUUUCUGAAUUGGUAUCCUUCUUUUUGCGGUUGCC						66615554	66615614	61	<<<<<<<-<<--<<<<<<<<<(((((....))...)))))..)))))))..)).)))))))	1	-23	-37.7049	47.541	0.793103
novel-sbi-miR-355	UGGCACGAGAACUCUAGACGG	3	15477825	15477845	21	+ [Positive strand]	1	NO	-1	-1	GACCGAGAGUUUGGCACGAGAACUCUAGACGGCAUGACACGAUAGGUAUAUAGUGCCCUAUAGUGCUAGAGCUGGACCCCCGGUU						15477813	15477897	85	(((((.(.(((--<<-<-<<-<<<-<<<--<<(((.((.(....))).....)))))))).))).)).).))..))).).)))))	1	-26.5	-31.1765	52.9412	0.588889
novel-sbi-miR-356	UGGGAAGCAAUUCGUCGAACA	1993	60199331	60199351	21	+ [Positive strand]	5	UUUGGCGAAUUGCUUUACCC(5) UUUGGCGAAUUGCUUUACCCA(5) UUUGGCGAAUUGCUUUACCCAU(5) UUGGCGAAUUGCUUUACCCAU(1)	60199406	60199426	GGCCUGUCCUGGGAAGCAAUUCGUCGAACAGCUGCAGCGCGAGACGGUGGUAGGCCCUCAGCCUCGACCACGCGCACGCGAGCUGUUUGGCGAAUUGCUUUACCCAUGUCAGGCC						60199321	60199435	115	((((((.(.<<<<<<<<<<<<<<<<<<<<<(((((.(((((....(((.(.((((.....))))).))).)))))..)).)))))}}}}}}}}}}}}}}}==}}}).).))))))	1	-72	-62.6087	62.6087	1
novel-sbi-miR-357	UGGGCCUGUAGCUCAGAGGA	710	63965166	63965185	20	- [Negative strand]	1	NO	-1	-1	CCUUUGGAGCUGCAAGUCUAUCUCAACAUGCAAACCAUCCACGGGAAGAGAUCCAGUGGAGACGGGGUGGGCCUGUAGCUCAGAGG						63965166	63965251	86	((((((.(((((((.(((((((((....((.....))(((((.(((.....))).)))))...))))>>>>>->>>>>>>>>>>>>	3	-38.4	-44.6512	55.814	0.8
miR5564a	UGGGGAAGCAAUUCGUCGAAC	3872	60202651	60202671	21	+ [Positive strand]	5	UGUUCGGCGACUUGCUUCACC(2) UCGGCGACUUGCUUCACCCA(15) UGUUCGGCGACUUGCUUCAC(1) UCGGCGACUUGCUUCACCCAU(3) UCGGCGACUUGCUUCACCCAUG(28)	60202728	60202750	GGCCUGCCGUGGGGAAGCAAUUCGUCGAACAGCUGCUGCGCCAGAGGUUGGCAGGCCCUGAGCCUCGUCCACGUGCACGCGAGCUGUUCGGCGACUUGCUUCACCCAUGUCAGGCC						60202641	60202756	116	((((((.((<<<<<<<<<<<-<<<<<<<<<(((((((((((..((((((((....))...))))))......))))).)).))))))}}}}}}}=}}}}}}}=}}}}}}.))))))	2	-74.8	-64.4828	65.5172	0.984211
miR5564b	UGGGGAAGCAAUUCGUCGAAC	3872	62135780	62135800	21	- [Negative strand]	7	NO	-1	-1	GGCCUGCCGUGGGGAAGCAAUUCGUCGAACAGCUGCUGCAGCAGCUGAGAGGAGGUUGGUAGGCGUAAACCUGAGCCUCGACCACGCGCACUCUAGCUGUUCGGCGAAUUGCUCCACGCAUGGCAGGCC						62135680	62135808	129	(((((((((<<<<<<-<<<<<<<<<<<<<<(((((.(((.((..((....)).(((((..((((..........)))))))))..)))))...)))))))))))))))))))))).).)))))))))))	2	-75.2	-58.2946	62.0155	0.94
novel-sbi-miR-358	UGGGUGAUGCUGAACACUUCUA	3	62762483	62762504	22	+ [Positive strand]	1	NO	-1	-1	UUUGUGGGGGGUAUUGCUUUACUGAAUUUUUGUGGGUUUUAUGUGUCACAAUAGAACUAGAGUUGGGUGAUGCUGAACACUUCUAUGGA						62762419	62762507	89	((..((((((((...((.(((((.((((((....((((((((........)))))))))))))>->>>>>->>--->>->>>>>>..))	1	-25	-28.0899	39.3258	0.714286
novel-sbi-miR-359	UGGUGAGAAUUCCACGUUGU	9	1035307	1035326	20	+ [Positive strand]	10	NO	-1	-1	GUGGUGAGAAUUCCACGUUGUGGCCGUGGAGACCUGGGCUCGAAUCCCAGCAGCCACAACGUGGAGACCUGGGCUC						1035305	1035380	76	(-<-<-<<--<<<<<<<<<<<(((...(....)(((((.......)))))..))))))))))))))..)).).).)	6	-34.1	-44.8684	61.8421	0.725532
novel-sbi-miR-360a	UGGUGGAACCAAACAAGGCCU	37	56168851	56168871	21	- [Negative strand]	9	NO	-1	-1	UUCUGUUUUUUCUUUAAUUAAGGCCCUGUUUGGUUCCACCAACUAAAUUUUAGCUAGCUAAACUUUAGUCACUUUAGUAGCUAAAGUUCCAAACACAUUGACUAAAAGAAGCUAAAAUAGUUUAGUUCCAUUAGUCACCCAAUAGUAGCUAAAAUAAUUUUAGCUAGCUAAAAUUUAGUUGGUGGAACCAAACAAGGCCUAAGCAGGA						56168842	56169049	208	((((((((............(((((.((((((((((((((((((((((((((((((((((((((((((..((....))..)))))))...........(((((((..(((.(((((....))))))))..)))))))......................))))))))))))))))))))>>>>>>>>>>>>>>>->>>>>))))))))	6	-91.9	-44.1827	33.1731	1.33188
novel-sbi-miR-360b	UGGUGGAACCAAACAAGGCCU	37	63446800	63446820	21	+ [Positive strand]	1	NO	-1	-1	UUUUUCGUUUUACUAGCGCCCUGUUUGGUUCCACCAAAUAAAUUUUAGCUAGCUAAAAUUAUUUUAGCUAGGUGACUAAUAGAACUAAACUAUUUUAGCUACUUUUAAACUACUUUUAGUUAAUGUGUUUGUUACUUUAGCUACUAAAAUAACUAAAGUUUAGCUAACUAAAAUUUAGUUGGUGGAACCAAACAAGGCCUAGUUCUAGAUAAAGAGAAA						63446620	63446838	219	((((((((((.(((((.(((.((((((((((((((((.((((((((((.((((((((.((((((((((((((((((.((((.(((((((.((.(((((......))))).))..)))))))....)))).))))).)))))))...))))))......)))))))).)))))))))).)>>>>>>>>>>>>>>>->>>>>)))...))))...))))))	6	-79.2	-36.1644	29.2237	1.2375
novel-sbi-miR-360c	UGGUGGAACCAAACAAGGCCU	37	73732024	73732044	21	+ [Positive strand]	3	NO	-1	-1	UAGCUAGCUAAAAUUUAGUUGGUGGAACCAAACAAGGCCUGCCCCGUUUGGUUCCUCUUGCUAAAUUUUAGCUAGCUA						73732004	73732081	78	(((((((((((((((((((-<<-<<<<<<<<<<--<<---.))..)))))))))).)).)))))))))))))))))))	6	-47.6	-61.0256	42.3077	1.44242
novel-sbi-miR-361	UGUACAAACUGUGCAAACUCU	2	10084665	10084685	21	+ [Positive strand]	8	AUUAGAGUUUGCACAGUUUGC(1)	10084829	10084850	AAACUCAUCUCCUGUACAAACUGUGCAAACUCUAAUUUGGACCAUAGGAUGUUGAUCCAAGGGGCACGGAAAGAUUGGGUAAUUUUACACUUAACCGCCCGCUCUUAAUCACACUUUUACAAAUCUCUCCUUCCACCUCUCUCAUGCGCCUCCUUGGAUCAAUAUUCUACGGUCCAGAUUAGAGUUUGCACAGUUUGCACGGGAGAUGAGUUU						10084652	10084864	213	((((((((((((<<<-<<<<<<<<<<<<<<<<<((((((((((.(((((((((((((((((((((..(((.(((((..((((........((((..(....)..))))........)))).))))).)))........(......).))).)))))))))))))))))).)))))))}}}}}}}}}}}}}}}}}}}}=)))))))))))))))	1	-114.39	-53.7042	43.662	1.23
novel-sbi-miR-362	UGUAGAAAUGCCAAAACGUCU	2	8799653	8799673	21	- [Negative strand]	10	AUAAGAUGUUUUGGCUUUUCU(3)	8799738	8799758	CCUUCGUUCCAAAUUAUAAGAUGUUUUGGCUUUUCUAGAUUCAUAACUUUUGCUAUGCACCCAGAUAUAUGUUAUGCCUAGAUACAUAAAAAAUGUUAUGAAUGUAGAAAUGCCAAAACGUCUUAUAAUUUGGGAUAGAGG						8799634	8799774	141	((((..((((((((({{{{{{{{{{{{{{{={{{{{(.(((((((((((((.(((.(((..((......))...))).)))........)))).))))))))>->>>>>>->>>>>>>>>>>>))))))))))))..))))	1	-63	-44.6808	31.9149	1.4
novel-sbi-miR-363	UGUAGCGAAUUAUGUAUGCCU	2	14843090	14843110	21	- [Negative strand]	2	CAUUACAUGUUCGUCUAUACU(1)	14843048	14843068	GUAUUUAUGUAGCGAAUUAUGUAUGCCUGCUCAUUGGAGGGCUUGUUCAUUACAUGUUCGUCUAUACUAGAAAGAC						14843041	14843116	76	((.((((<<<<<<<<<<-<<<<<-<<--((((......))))..)).===}}}}}}}}}}=}}}}}=})))...))	1	-19.3	-25.3947	38.1579	0.665517
novel-sbi-miR-364	UGUCAUAGUUACUCUGAUAGGG	7	55665177	55665198	22	- [Negative strand]	1	NO	-1	-1	GAAUGACCCUAAAUGAUGAACAUAAUGUGAAGGCUAUGGAUUUAUCUCCAGAUGAAGCUUUAUAUGUCAUAGUUACUCUGAUAGGGCAUUC						55665171	55665261	91	(((((.(((((...((..(((((.(((((((((((.((((......)))).....)))))).))>>>->>->>>-->>--->>>>>)))))	2	-23.4	-25.7143	36.2637	0.709091
novel-sbi-miR-365	UGUGAUUGGUCGCGCCGGUGUC	5	705293	705314	22	- [Negative strand]	3	NO	-1	-1	UGACAUGGCGCCACCACUCACAUGACCAGCGCAUGUUUGGAGAAGGGCCAAACCUGUGGCUGUCAUGUGAUUGGUCGCGCCGGUGUCA						705291	705378	88	(((((((((((.((((.(((((((((.((((((.((((((.......)))))).))).)))))))>>>>>->>>>->>>>>->>>>>)	1	-51	-57.9545	57.9545	1
novel-sbi-miR-366	UGUGGAUGUGUUUUUCUGGGGA	3	55597195	55597216	22	+ [Positive strand]	6	NO	-1	-1	CCCUACGAAACCGUCUGCGAUUUUUCAAGAUGUUGUCAAGUGUCUGUGUGGAUGUGUUUUUCUGGGG						55597148	55597214	67	(((((.(((((((((..((........(((..((....))..))).>>-->>>>->>>>>-->>>>>	1	-20.5	-30.597	46.2687	0.66129
miR398	UGUGUUCUCAGGUCGCCCCCG	2210	15190833	15190853	21	- [Negative strand]	2	GGGGGCGGACUGGGAACACA(2) GGGGGCGGACUGGGAACACAU(7) GGGGCGGACUGGGAACACAU(169)	15190918	15190937	GCGGGGGCGGACUGGGAACACAUGGGAAUGAGAGAUGAGAUUGCUCGGUCGUGCUGGCCCUGGGCUCGUAGUUGAUCUGCUUGUAUGCAUGUGUUCUCAGGUCGCCCCCGC						15190831	15190941	111	((({{{{{{=={{{{{{{{{{{{(.(.(..((((((.((...((((((((.....))))..))))......)).)))).))..).).))>>>>>>>>>>>-->>>>>>>>)	1	-62.5	-56.3063	60.3604	0.932836
novel-sbi-miR-367	UUAAACUUUUACAACUUUGACC	6	4246519	4246540	22	- [Negative strand]	4	GUCAAAGUUAGAAAAGUUUGAC(1)	4246369	4246390	UUCUAGAGUUGUCUUAAGUUAAACUUUUACAACUUUGACCAAAUUUAUAGAAAAAAAUGUUAAGAUUUAUAGUACCAAAUUAAUACCAUUAAAUUUAUUAUAGAAUAUAUUUUCGUAAGAUACUUAUUUUAUGUCAUAGAUAUUGAUACUCUUUUCUAUAAAGUUGGUCAAAGUUAGAAAAGUUUGACUGCACGGAUUCUAUGAG						4246353	4246557	205	((((((((((......((<<<<<<<<<<--<<<<<<<<<<((.(((((((((((.(.((((((.((((((.........(((((...)))))......(((((((((.....((....))....)))))))))..)))))).)))))).).))))))))))).)))}}}}}}}}}==}}}}}}}}}}}).....))))))).)))	5	-57	-27.8049	23.9024	1.16327
novel-sbi-miR-368	UUAAGUCAGGGGUAAAAGACC	7	71400530	71400550	21	+ [Positive strand]	3	NO	-1	-1	GUCUCAAAACAAAAUUUAUUUAGCUCUAUAGCCUUCUGUUAGUUUUGGGCAGCUAACGAUGUUAAGUCAGGGGUAAAAGACCAUUUUUCGCCAGGGUAAACGGUCUUUUAACCCUGACUUAACACCGUUAUUAUUUGCCCAAAAUUGAUAAAAGGUCAUAGAGCUAAAUAAAUUCUGUUUUGAGGC						71400468	71400653	186	(((((((((((.(((((((((((((((((..((((.((((((((((((((((.(((((.((<<<<<<<<<<<-<<<<<<<<<.((((((....))).))).))))))))).))))))))))))).)))))....)))))))))))))))).))))..))))))))))))))))).)))))))))))	1	-105.1	-56.5054	36.5591	1.54559
novel-sbi-miR-369	UUAAUGUUCCGUGUAUGUGCC	3	8069823	8069843	21	- [Negative strand]	5	NO	-1	-1	UUAUCUAUAUUUAAUGUUCCGUGUAUGUGCCGCAAGAUGCAUGUAGCAUUAAAUAUAGAUAAAAAAGAUCACGUUGAAUCUUGCGGCAUAUGCAUGUAGCAUUAAAUAUAGAUAA						8069738	8069852	115	((((((((((<<<<<<<<-<<<<<<<<<<<<(((((((((.....))..........(((.......))).......))))))))))))))))))).))))))))))))))))))	2	-52.8	-45.913	31.3043	1.46667
novel-sbi-miR-370	UUACUACCACAAUCUCAGAUG	2	12305337	12305357	21	- [Negative strand]	8	AUCCAAGACUGUUGUAGUAAC(1)	12305437	12305457	AUUUUAGAAGUUUCUUCAUCCAAGACUGUUGUAGUAACAUUGUUCAUAAAUCUUACGUCUUACAUAUCUCUCUUAUAAUUUAUGGAACUACAAGAGAUAUGUAAAUUUUGUGAACAAUGUUACUACCACAAUCUCAGAUGAGCAAAUAACUAAAAU						12305320	12305475	156	(((((((..((((.((({{{=={{{={{{={{{{{{{{((((((((((((.........((((((((((((...........((......))))))))))))))..)))))))))))))>>>>>>>->>>->>>-->>>>)).))))..)))))))	1	-55.2	-35.3846	28.2051	1.25455
novel-sbi-miR-371	UUACUCUCAGCCAUGGCUUUU	3	12542395	12542415	21	+ [Positive strand]	7	NO	-1	-1	CACAAUAAAUCAGCGAACAUUACUCUCAGCCAUGGCUUUUCAGAUAAGCUGUACAUGACUGAAUAAUAUUUGUCAAAUACAAACGAAAGUGUUACAGUAUCCAAUCAUGCACUAACCUGUCAGUUGGUCUCAAAAGCCAUGGCUGAAAGUACUGUUUGCUGAUUUAUUGUG						12542375	12542545	171	(((((((((((((((((((-<<<<-<<<<<<<<<<<<<<<.((((.(((((.((.((((............)))).......((....))((((..((((......))))..))))..))))))).)))).))))))))))))))).)))).)))))))))))))))))))	2	-76.2	-44.5614	37.4269	1.19062
novel-sbi-miR-372	UUAGACUAGAGAGAAACCACG	3	153957	153977	21	- [Negative strand]	8	NO	-1	-1	AGGUAUCCAUGGUUCUUUUCUAGUCUAAUUUAUUAAACUAAAUAGACAAAUUCUUUCUUUUAUAUUUUUCAUUUAGUUCAUUAAGUUAGACUAGAGAGAAACCACGGGUAUCU						153949	154061	113	((((((((.(((((..((((((((((((((((...((((((((.((.((((............)))).))))))))))...))))>>>>>>>>>>>>-->>>>>->)))))))	1	-44.1	-39.0265	27.4336	1.42258
novel-sbi-miR-373	UUAGGCAUCCGACAUCGCAAC	3	15586085	15586105	21	+ [Positive strand]	10	NO	-1	-1	GAGAAGGUUUUGAGGAAGUUGCGAUGUCGGAGGCCUAAACACCAACACAUGCUCCAUGCGUGUGGGUUUGUGGAGAUGUUUGGGUUUUGUGAAGAUGUUUGGGUUUUAGGCAUCCGACAUCGCAACUUGCUCGAAAUCUUCUC						15585979	15586121	143	((((((((((((((.((((((((((((((((.(((((((.(((..(((((((.....))))))).........((((((((...........)))))))).))))>>>>>>->>>>>>>>>>>>>>)).))))))))))))))	1	-78.1	-54.6154	47.5525	1.14853
novel-sbi-miR-374	UUAGUAGAUUCGUUUCACAAA	3	2753398	2753418	21	+ [Positive strand]	4	NO	-1	-1	UGUGAGAUGAAUCUAUUAAGCUUAAUUAAUCCAUCAUUCUGUAGCACUACAUUGUCAAAUUAUGGACUAAGUAGGCUUAGUAGAUUCGUUUCACA						2753321	2753415	95	((((((((((((((((((((((((.(((.(((((.(((.((..(((......)))))))).))))).))).)))))>>>>>>>>>>>>>>>>>>>	1	-40.3	-42.4211	32.6316	1.3
novel-sbi-miR-375	UUAUUAUCUGACUAUAGACU	2	59757601	59757620	20	+ [Positive strand]	3	UUAGUCUAUGGUUGGAUAAU(1)	59757464	59757484	AAUCUUUUGAGCCUAGUUAGUCUAUGGUUGGAUAAUAAUUACCACAAACAAACGAAAAUGCUACAGUAUCGCAAAAUUUUUUCCUUCGGUAACUAAACACCGCUUGAGUGAAAAGUUUUUAGCAUUGUAUCAGUUUUGUUUGUAUUUAACAAUUAUUAUCUGACUAUAGACUAACUAGACUUAAACGAUU						59757448	59757637	190	((((.((((((.(((({{{{{{{{{{{{=={{{{{{((((.......((((((((((.((.((((((...(((((((((((..(((((((........))))...)))..)))))))))..)))))))).)).)))))))))).......))>>>>>>>>-->>>>>>>>>>)))))).)))))).))))	1	-71.94	-37.8632	30.5263	1.24034
novel-sbi-miR-376	UUCAAGCACUGUUGAGCUGC	9	13488513	13488532	20	- [Negative strand]	1	GCAGCAGUGAUAGUAAAAUA(1)	13488584	13488603	GAGCGAGCCUGAUGCAGCAGUGAUAGUAAAAUAAUGACUCUUGAUCAUGAGGUUCGUGCUCCAGCAGAGUACCAACCCUGAUUACUUUCAAGCACUGUUGAGCUGCAUCUCGCUC						13488503	13488617	115	((((((....((({{{{{=={{{{{{{======.(((....((((((.(.((((.((((((.....)))))).)))))))))))..->>>--->>>>>>>->>>>>)))))))))	1	-41.6	-36.1739	47.8261	0.756364
novel-sbi-miR-377	UUCCAAAUUGCAAGCUGUUUU	2	52669324	52669344	21	+ [Positive strand]	3	GAACAGCUUACAAUUCGGAAC(1) AACAGCUUACAAUUCGGAACA(1)	52669434	52669455	CAUCACUACUCCCUUCGUUCCAAAUUGCAAGCUGUUUUGGCUUUUCUAGGUACAUAGCUUUUGCUACGCACCUAGAUAUACAUUAUGUCUAGUUGCAUACUAGAAGCUAUAUGUAUCUAGAAAAGCUGGAACAGCUUACAAUUCGGAACAGAGGGAGUACUGGUG						52669306	52669470	165	(((((.((((((((..(<<<<-<<<<<-<<<<<<<<<-.((((((((((((((((((((((((.((.(((.(((((((((...))))))))).))).)).)))))))))..)))))))))))))))..}}}}}}}}}=}}}}}=}}}}}..)))))))).)))))	1	-95.5	-57.8788	40.6061	1.42537
miR396b	UUCCACAGCUUUCUUGAACU	75	4424908	4424927	20	+ [Positive strand]	10	NO	-1	-1	UGGCCUUCUUUGUGAUCUUCCACAGCUUUCUUGAACUGCAUCUCUAAGAGGAGCAGCUUGAACUCUCUACCUGCAUGAGCAGGUGCAGUUCAAUAAAGCUGUGGGAAACUGCAGAGAGAGGCCA						4424890	4425013	124	(((((((((((((..(.<<<<<<<<<<<<-<<<<<<<((.......((((...(.....)..))))..((((((....))))))))))))))).)))))))))))).)..))))))).))))))	3	-63.9	-51.5323	48.3871	1.065
miR396c	UUCCACAGCUUUCUUGAACU	25	66092599	66092618	20	- [Negative strand]	4	NO	-1	-1	UUCCACAGCUUUCUUGAACUGCAUGCUGGUAGUGCUGUGUGCAUCCGUUCCAAUAUUCCAAGAGGCAGUUCAAUAAAGCUGUGGGA						66092532	66092617	86	<<<<<<<<<<<<-<<<<<<<((...((((.((((.((.(.((....)).))).)))))).))..))))))))).))))))))))))	3	-38.2	-44.4186	46.5116	0.955
miR396d	UUCCACAGCUUUCUUGAACUG	36	4424908	4424928	21	+ [Positive strand]	10	NO	-1	-1	UGGCCUUCUUUGUGAUCUUCCACAGCUUUCUUGAACUGCAUCUCUAAGAGGAGCAGCUUGAACUCUCUACCUGCAUGAGCAGGUGCAGUUCAAUAAAGCUGUGGGAAACUGCAGAGAGAGGCCA						4424890	4425013	124	(((((((((((((..(.<<<<<<<<<<<<-<<<<<<<<(.......((((...(.....)..))))..((((((....))))))))))))))).)))))))))))).)..))))))).))))))	2	-63.9	-51.5323	48.3871	1.065
miR396e	UUCCACAGCUUUCUUGAACUG	75	66092598	66092618	21	- [Negative strand]	4	NO	-1	-1	UUCCACAGCUUUCUUGAACUGCAUGCUGGUAGUGCUGUGUGCAUCCGUUCCAAUAUUCCAAGAGGCAGUUCAAUAAAGCUGUGGGA						66092532	66092617	86	<<<<<<<<<<<<-<<<<<<<<(...((((.((((.((.(.((....)).))).)))))).))..))))))))).))))))))))))	2	-38.2	-44.4186	46.5116	0.955
miR396f	UUCCACAGCUUUCUUGAACUU	907	66085307	66085327	21	+ [Positive strand]	4	GGUCAAGAAAGCUGUGGGAAG(1) GUCAAGAAAGCUGUGGGAAG(1)	66085410	66085431	UCAAGUCCAUGCCAUGCCUUUCCACAGCUUUCUUGAACUUCUCCUCCUCCUCCUCUCUCUUAGAAGGGUAGCUUUGAACAUCUCUCUCUCUCUCUCUCUCUCUCUCUCUCUCUCUCCAAAGAAGGUCAAGAAAGCUGUGGGAAGAAAUGACAUAACAAGGACUCUGG						66085287	66085453	167	(((((((((((.(((..((<<<<<<<<<<<<<<<<<-<<<((.......((((..((.....))..)).))....((.....))...................................))))}=}}}}}}}}}}}}}}}}}}}..))).))).....))))).)))	1	-50.3	-30.1198	46.7066	0.644872
miR2118a	UUCCCAAUGCCUCCCAUUCCUA	18	46275841	46275862	22	- [Negative strand]	6	NO	-1	-1	GGAAGAGGAAGAAAGAGAUAGUCUAAGAGCAAUGGGAAUGGGAGCAUGGAGGAAAGCAUGUGCACUUCCACAACUGGAGGUGAAUGUUGUAUCUUGCUUUCCCAAUGCCUCCCAUUCCUAUCGUUCUUAGGUUCUCCUUCCUCUUCC						46275813	46275959	147	(((((((((((...((((...(((((((((.((((((((((((((((.(.((((((((....((((((((....))))))))............))))>>>>>->>>->>>>>>>>>>>>).))))))))).)))))))))))))))	2	-80.39	-54.6871	46.9388	1.16507
miR2118b	UUCCCAAUGCCUCCCAUUCCUA	13	46386562	46386583	22	- [Negative strand]	6	NO	-1	-1	GAGAGGGCCUAAGAGCAGUGGGAAUGGGAACAUGGAGGAAAGCCUAUCCUGUUUGUUUCCUCCUCCAGAAACAGAGGUGGAAGCUUGGUCCGGUGUUUCCCAAUGCCUCCCAUUCCUAUUGUUCUUAAGUGCUCC						46386544	46386678	135	(.(((.((.((((((((((((((((((((.(((((.((((.(((...((.....((((((.((((........)))).))))))..))...))).)>>>>>->>>-->>>>>>>>>>>))))))))).)).))))	2	-66.2	-49.037	51.1111	0.95942
novel-sbi-miR-378	UUCCCGAACUAUGAAACAGUCU	3	840281	840302	22	+ [Positive strand]	10	NO	-1	-1	ACUUCCUUCAUAGUGUCAAUGGAAAAAGUCUACAUCACCCCUGAACUAUGGGGUGGUGUCUACUUUACUUCCCGAACUAUGAAACAGU						840212	840299	88	(((...((((((((.((...(((((((((..((((((((((........))))))))))..)))))..>>>>->>>>>>>>>>-->>>	2	-33.8	-38.4091	42.0455	0.913514
miR2118c	UUCCCGAUGCCUCCCAUGCCUA	3	46272829	46272850	22	- [Negative strand]	6	NO	-1	-1	GAGUGUCUAAGAGCAGUGGGCAUGGGAACAUGGAGGAAAGCCAAACUUUUCUUUACCUCUACAGCUAGGGGUGAAGAUUAGUUUAGUGUUUCCCGAUGCCUCCCAUGCCUAUUGUUCUUAGUUACUC						46272812	46272938	127	(((((.(((((((((((((((((((((.(((.(.(((((((.(((((..((((((((((((....))))))))))))..))))).)).)>>>>>->>>-->>>>>>>>>>>)))))))))).)))))	1	-73.7	-58.0315	45.6693	1.27069
miR2118d	UUCCCGAUGCCUCUCAUUCCU	3	46310494	46310514	21	- [Negative strand]	6	NO	-1	-1	GAGGGUAUAAGAGCAGUGGGAAUGAGAAUAUUGAGGAAAGCCACGCUUGAUUUCCUCUUAGUUUUGGGGUGGGAAUUUAGUUUGGUGUUUCCCGAUGCCUCUCAUUCCUAUAGUUCUUGCGCCUUC						46310476	46310601	126	(((((..(((((((.((((((((((((.(((((.(((((((((.(((.((((((((((((....))))).))))))).))).)))).)>>>>>>>>>-->>>>>>>>>>)).)))))))..)))))	1	-60.8	-48.254	45.2381	1.06667
miR2118e	UUCCCGAUGCCUCUCAUUCCUA	4	46310493	46310514	22	- [Negative strand]	6	NO	-1	-1	GAGGGUAUAAGAGCAGUGGGAAUGAGAAUAUUGAGGAAAGCCACGCUUGAUUUCCUCUUAGUUUUGGGGUGGGAAUUUAGUUUGGUGUUUCCCGAUGCCUCUCAUUCCUAUAGUUCUUGCGCCUUC						46310476	46310601	126	(((((..(((((((.((((((((((((.(((((.(((((((((.(((.((((((((((((....))))).))))))).))).)))).)>>>>>>>>>-->>>>>>>>>>>).)))))))..)))))	1	-60.8	-48.254	45.2381	1.06667
novel-sbi-miR-379	UUCUCGCUCGUCGGCUCGCUC	2	67116839	67116859	21	- [Negative strand]	1	GGCGGGCCGGACGUCCGACU(1)	67116815	67116834	UCGCCGGCAUCAUCAACAUCUUCUCGCUCGUCGGCUCGCUCGCGGCGGGCCGGACGUCCGACUGGAUCGGCCGGCGG						67116802	67116878	77	((((((((.........(((<--<<<--<<<<<<<<<<<--..=}}}}}}}=}}}}==}}}==))))..))))))))	1	-40.9	-53.1169	71.4286	0.743636
novel-sbi-miR-380	UUCUGGAUCCCUAAACUUGUU	3	36092149	36092169	21	- [Negative strand]	7	NO	-1	-1	CUAUGAAUUUGAAAACUCAUUUCUGGAUCCCUAAACUUGUUAAGUGGUACACCGCAGUGGUUGGUAUGAUCUAUAAAUGGACCUGCGAUGCACCAUUUAACAAGUUUAGAGAUGUGCGGUACACCACGUAACAAGUUUAGGAACCCAAAAAUGUCUUUUCAAAGUUUGUGG						36092018	36092188	171	(((..((((((((((..(((<<-<<<---<<<<<<<<<<<<(.(((((..((((((..((((.....))))..(((((((...(((...))))))))))...............))))))..))))).)))))))))))))...))).)))))..))))).)))))..)))	1	-60.9	-35.614	39.1813	0.908955
novel-sbi-miR-381	UUCUUCCGUCUGUAAUACAUA	3	52147770	52147790	21	+ [Positive strand]	9	NO	-1	-1	AUGUAUUACAGACGGAAGAAUGCAUGUCUGCGAGAUCCAUAAUCACUCGCAGACAUGCAUUCUUCCGUCUGUAAUACAU						52147710	52147788	79	((((((((((((((((((((((((((((((((((...........))))))))))))))>>>>>>>>>>>>>>>>>>>>	1	-60.4	-76.4557	41.7722	1.8303
novel-sbi-miR-382	UUGAACACCUGAACAAAGCCU	2	52295489	52295509	21	+ [Positive strand]	10	AAGGCCUUGUUUAGUUCACCC(1) UAAGGCCUUGUUUAGUUCACCC(1)	52295509	52295530	GAUGUGACAAAGAAUGUGGAAAAAUUUGUAAUUGUUUUUUGAACACCUGAACAAAGCCUAAGGCCUUGUUUAGUUCACCCCAAAAACCAAAAAGUUUUCAAGAUUCUCUGUCACAUC						52295450	52295566	117	(((((((((.(((((.((((((..((((.....(((((<<<<<<---<<<<<<<-<<<-==}}}=}}}}}}}}}}}}===.))))))))))...))))))..))))).)))))))))	1	-36.5	-31.1966	35.0427	0.890244
novel-sbi-miR-383	UUGACAGAAGAGAGCGAGCAC	672	55009891	55009911	21	+ [Positive strand]	10	CGUGCUCGCUUCUCUUUCUGUC(2) UGCUCGCUUCUCUUUCUGUC(1) UGCUCGCUUCUCUUUCUGUCA(1) GCUCGCUUCUCUUUCUGUCA(6) UGCUCGCUUCUCUUUCUGUCAG(2) GCUCGCUUCUCUUUCUGUCAG(2) GCUCGCUUCUCUUUCUGUCAGC(103)	55009955	55009977	AGAGAUUGACAGAAGAGAGCGAGCACCCGGCGCGGCGGCCGGCAUGGAGCGCAUGCCGUCCCCGCCGCGUGCUCGCUUCUCUUUCUGUCAGCCUCU						55009885	55009980	96	((((.-<<<<<<<<<<<<<<<<<<<<.(((((.((.(((.((((((.....)))))))))))))))).))}}}}}}=}}}}=}}}}}}}}==))))	1	-65.1	-67.8125	66.6667	1.01719
miR156g	UUGACAGAAGAGAGUGAGCAC	3522	3473112	3473132	21	- [Negative strand]	3	GCUCACUCUCUAUCUGUCAGC(20)	3473044	3473064	GGUUUGACAGAAGAGAGUGAGCACACACGGUGGUUUCUUAGCAUGAGUGCCAUGUUGGGAGCUGUGCGUGCUCACUCUCUAUCUGUCAGCC						3473044	3473134	91	(((<-<<<<<<<<<<<<<<<<<<<.((((((....((((((((((.....)))))))))))))))).))}}}}}}}}}}}=}}}}}}}}})	2	-57	-62.6374	52.7473	1.1875
miR156h	UUGACAGAAGAGAGUGAGCAC	3522	5373611	5373631	21	- [Negative strand]	4	UGCUCACUUCUCUUUCUGUC(4) UGCUCACUUCUCUUUCUGUCA(1) GCUCACUUCUCUUUCUGUCA(1) UGCUCACUUCUCUUUCUGUCAG(2) GCUCACUUCUCUUUCUGUCAG(2) GCUCACUUCUCUUUCUGUCAGC(73)	5373546	5373564	GACAGAAGAGAGUGAGCACACGGCGCGACGAACGGCAUAAUAUGUAUGUCGUCCUCGCCGCGUGCUCACUUCUCUUUCUGUC						5373547	5373628	82	<<<<<<<<<<<<<<<<<<<.(((((.(((((...((((...))))...)))))..))))).)))))))).)))).)))))))	2	-49.5	-60.3659	54.8781	1.1
novel-sbi-miR-384	UUGACUGUAGGACGUGUGCCU	3	41313833	41313853	21	- [Negative strand]	3	NO	-1	-1	GUGUGGACUUCCUGGGCACACAUAUGGCUUGCUUGGUUUUGUUCUUGAAAACCGGGUGUGACAGAUUGGUAUCAGAGCAGUGUUGACUGUAGGACGUGUGCCUAGGUAGCAC						41313823	41313934	112	((((......(((((((((((...((...(((((((((((.......)))))))))))...))........((...(((((.--->>>>>-->>->>>>>>>>)))..))))	1	-40.3	-35.9821	50	0.719643
novel-sbi-miR-385	UUGACUGUAUCUACAAAGCCU	5	1837836	1837856	21	+ [Positive strand]	5	NO	-1	-1	GGACAGGCUGAGUAUAUGCAAGUAGUCGUGUUUGGUUGACUGUAUCUACAAAGCCUGGCU						1837800	1837859	60	((.((((((..(((.(((((..((..((....)).->>-->>>>>->>>-->>>>>).))	1	-20.9	-34.8333	46.6667	0.746429
novel-sbi-miR-386	UUGAGAUACUUUGACUCCAAA	3	13770787	13770807	21	- [Negative strand]	1	NO	-1	-1	AUAAGUCAUUUCAAGAAUCUUGGAGAGAAACAUUUUCAAAUUUGACCAAAAUUAUAGAGAGAAAUACUAAAAUUUAUAACAUAAAGUGAGUAUAUUAUAAAAAUAUAAUUAAGGAAGAAUCUAAUGAUACGUGUCAUAAUAGUUAUUAUUUUAUUAUAUAAAUUUAGUCAAAUUUGAGAUACUUUGACUCCAAAGAUUCUUAGAAUGACUUAU						13770767	13770979	213	((((((((((..(((((((((((((..(((...(((((((((((((.(((.(((((....((((((.(((...((((.((((....(((.((((((.....)))))).))).......(((....)))..)))).))))...))).))))))....))))).))).)))))))>>>>>>--->>>-->>>>->>)))))))..))))))))))	2	-58.6	-27.5117	21.5962	1.27391
novel-sbi-miR-387	UUGAGCCGCGCCAAUAUCUCU	11	54088727	54088747	21	+ [Positive strand]	10	NO	-1	-1	GGAAAGAGCGAUAUUGGUGAGGUUCAAUCCGAUGAUAGGUUUUACAAACAGCUGUAAAAUCAGUAUCUGAUUGAGCCGCGCCAAUAUCUCUUCCUCC						54088656	54088752	97	(((..(((.((((((((((.(((((((((.((((...(((((((((......)))))))))..)))).))>>>>>>>->>>>>>>>>>->>)..)))	3	-46.9	-48.3505	43.299	1.11667
novel-sbi-miR-388	UUGCCGAGAGCCGGACUGGC	4	65079093	65079112	20	- [Negative strand]	1	NO	-1	-1	UCUUUGCCGAGAGCCGGACUGGCCGGCUCUCGGCAAAGAAUUUUUAUUUUUUUCAAAAAGUCUUUGCCGAGAGCCUGCUAGGUUGGCUCUCGGCAAAGG						65079016	65079114	99	(((<<<<<<<<<<<<<--<<<<<.(((((((((((((((.(((((.........))))).))))))))))))))).)))))..))))))))))))))))	2	-70.3	-71.0101	50.505	1.406
novel-sbi-miR-389	UUGCCGUGGCUGUUCUGUCCU	3	48140900	48140920	21	+ [Positive strand]	8	NO	-1	-1	UAACAAUGAGCUGCAGAAAUUGGUUACUUCAUUUGCCGUGGCUGUUCUGUCCUCAGGCAAAAAAAUGCAUAACCGUGUGUGUGCCAUGUCAACUGAGUACAGAACAGCCAUUGCAAAUCAACUAACCAAUUUCUGCAGCUCAUUGUUA						48140867	48141014	148	((((((((((((((((((((((((((.((.((<<<<-<<<<<<<<<<<<<-<<((((((.....(((((((....)))))))....)))...))))).))))))))))))).)))))).)).))))))))))))))))))))))))))	1	-85	-57.4324	41.8919	1.37097
novel-sbi-miR-390	UUGCGAUGAUGAGAAUCUCAU	7	58495225	58495245	21	+ [Positive strand]	10	NO	-1	-1	GUUGCGAUGAUGAGAAUCUCAUUUGCUGAGAGCUCUGCUCGAUGAGCUUUGGAAACAAUCUUGCAUUGUUUCCUCCUGAGCGGUUACCUGAGCAACCCAAGAAUCCCCCACUCGCGAU						58495223	58495340	118	(<<<<<<<<--<-<<-<<<---(((((.((....(((((((..((.....(((((((((.....))))))))))).)))))))....)).)))))....))).)))..)).)))))))	1	-36.1	-30.5932	49.1525	0.622414
novel-sbi-miR-391	UUGCUGGACAUAGAUGGCACC	7	10741654	10741674	21	+ [Positive strand]	3	NO	-1	-1	GUUCCAUCAACCUUUUAGGGUGGUGUCAUCUAGGUCCAUCAACUCUCAAACUGCAUUUUUGGUAAGUGAUUCACCGGAGGUCCAUACCUUUUCAGAUCUGAGGCCAAACAAAAGGGUAUGGACCUUCGGUGAACCACUUAAAAAAAAAUAGAUAUCUAAAAAUACAGUUCGAGAGUUGCUGGACAUAGAUGGCACCACCUCAAAAGUUAAUGGAC						10741478	10741692	215	((.((((.(((.((((..((((((((((((((.(((((.((((((((.(((((.((((((((((((((.(((((((((((((((((((((((((....)))..........)))))))))))))))))))))).))))))...............)))))))).))))).)))))>>>->>>>>->>>>>>>>>>>)))..))))))).))))))	1	-114.16	-53.0977	41.3953	1.2827
miR319a	UUGGACUGAAGGGUGCUCCCU	31	1240353	1240373	21	+ [Positive strand]	3	AGAGCGUCCUUCAGUCCACUC(2) AGAGCGUCCUUCAGUCCACUCA(1)	1240196	1240217	GGCCGGAUGGAAGAGAGCGUCCUUCAGUCCACUCAGGGGCGGUGCUAGGGUCGAAUUAGCUGCCGACUCAUUCACCCACAUGCCAAGCAAACGGCCAUGGAAACGAGCUAGCUUUGCAGAUGAGUGAAUGAAGCGGGAGGUAAAAGCUUCGAUCUCGCACCAUCUUUGCUUGGACUGAAGGGUGCUCCCUCCUCCCCUCC						1240183	1240382	200	((..(((.(((.(={{{{=={{{{{{{{{{{=={((((..(((((..(((((((((((.((.(((..((((((((.((..(((.((((....(((..((....)).))).)))).)))..)).))))))))..))).)).)))....)))))))).)))))..))))).->>>>>>>>>>>-->>>>>->)))))...))	2	-99.2	-49.6	56.5	0.877876
miR319b	UUGGACUGAAGGGUGCUCCCU	31	58360215	58360235	21	- [Negative strand]	3	NO	-1	-1	GGGUUUGUGGCUUCUCUGGAAGAGAGCUCUCUUCAGUCCACUCUAAAAUGGCUGUAGAGUUUCAUUAGCUGCCGACUCAUCCAUUCACCUACCAAGAACCAUGGACAAGCGAUAGGUUUGGUCUUGGUAGCCGAGUGGGUGGCGCGGGAGCUAAAAUCAAGCUCUACGCUGUUUAUGGUUGGACUGAAGGGUGCUCCCUUUAAUUUGCUCAAACGC						58360197	58360412	216	(.(((((.(((.......((((.((((.((((((((((((..((((((((((.(((((((((..((((((.(((..((((((((((..(((((((((.(((..(((.........)))))))))))))))..))))))))))..))).))))))....)))))))))))))))).)))->>>>>>>>>>>>->>>>->>)).....)))))))).)	2	-103.4	-47.8704	49.537	0.966355
novel-sbi-miR-392a	UUGGAUGUAGUCGGAUUCACU	11	676716	676736	21	+ [Positive strand]	9	NO	-1	-1	GCAUGUUUAGGCAUUGUUUGGAUGUAGUCGGAUUCACUUCAAUCCAUAUGUGUUGGUGUGGAUUGGGAUGAAAUAUAGUUCAAGUUCCACUCCAAUCCACCUCAACACAUGUGGAUUGAUUUGAAUCCAACUAUAUCCAAACAAGGCCUUACAUGU						676698	676853	156	((((((..((((.((((<<<<<<<<<<<-<<<<<<<--((((((((((((((((((.(((((((((..((.(((.........))).))..))))))))).))))))))))))))))))..))))))).))))))))))))))).)))).))))))	4	-93.6	-60	39.7436	1.50968
novel-sbi-miR-392b	UUGGAUGUAGUCGGAUUCACU	11	3931087	3931107	21	+ [Positive strand]	9	NO	-1	-1	GUUAGGCCUUGUUUGGAUGUAGUCGGAUUCACUUCAAUCCAUGUGUAUUGGUGUGGGUUAGGGUGGAAUUUAGUUCAAGUUCCACUCCAAUCCACCUCAACACAUGUAGAUUGAUUUGAAUUCGACUACAUCCAAACAAGGCCUUAC						3931074	3931220	147	((.(((((((((<<<<<<<<<<<<<<<<<<<--(((((((((((((..(((.(((((((.(((((((((((.....))))))))))).))))))).))))))))))..))))))..)))))))))))))))))))))))))))).))	4	-92.1	-62.6531	42.1769	1.48548
novel-sbi-miR-392c	UUGGAUGUAGUCGGAUUCACU	11	54217704	54217724	21	+ [Positive strand]	10	NO	-1	-1	AUGAGUGAGGCCUUGUUUGGAUGUAGUCGGAUUCACUUCAAUCCACAUGUAUUGAGGUGGAUUGGAGUGGAAUUUAAACUAAAUUCCACUCCAGUCCACACUAACACAUAUGGAUUGAAGUGAAUACGACAACAUCCAAACAAGGCCUGAGUGAU						54217687	54217841	155	((.(.(.(((((((((<<<<<<<<-<<<<-<<<<<<<((((((((.((((.(((..((((((((((((((((((((...))))))))))))))))))))..))).)))).))))))))))))))).)))).))))))))))))))))).).).))	4	-100.8	-65.0323	41.2903	1.575
novel-sbi-miR-393	UUGGCACUGUCGUAGAUCUGUC	3	51238345	51238366	22	+ [Positive strand]	10	NO	-1	-1	UUGGCACUGUCGUAGAUCUGUCUGCUUCACAGCGACGAUGUAUGGCGAUGUAGUGUAGAUCGGUAGUAGAUCCGUUCCGCUAACAACGUCGGUAUGUCAACGUCGUCGAAGUAGUCACGUUCGGGACGGCGGCAG						51238344	51238478	135	<<<-<-<<<<<-<--<<-<<-<((((((...((((((.((((((.((((((.(((..((.(((........))).))..)..)).)))))).)))).)).)))))).))))))).)).))..).))))).).)))	1	-52.5	-38.8889	53.3333	0.729167
novel-sbi-miR-394	UUGGCAUCUUAGGAUUUUUGC	29	16786426	16786446	21	- [Negative strand]	10	NO	-1	-1	CUUGGCAUCUUAGGAUUUUUGCCAAAAUCACAAAAUUGAGUCUCCAACAAGUUGGCAAAACUAGUUGGCAAAUUGGGAUACACGUGAUGCCAAGCGAUGGAGGAAUUGACAUAUUUGCCAAGCAAGCCAAGUAGUUUUGUCAACUUGUUGGAGACUGUUUUUAUGGUUUUGGCGAAAAUCCUACGAUGCCAAG						16786254	16786446	193	(<<<<<<<<-<<<<<<<<<<<<((((((((.((((...(((((((((((((((((((((((((.(((((...((((.((.(....))).))))((..(((..((((......)))).))).))..))))).)))))))))))))))))))))))))..)))).)))))))))))))))))))).)))))))))	6	-107	-55.4404	40.9326	1.35443
miR394a	UUGGCAUUCUGUCCACCUCC	260	62277229	62277248	20	- [Negative strand]	4	AGGUGGGCAUACUGCCAAUGG(1)	62277172	62277192	GUCAUGCGUGCUUAUCAAAGGGGCGCUUACUGAAAGUUCCUUGGCAUUCUGUCCACCUCCUUGCCGAUCGAUCUUGCAGAAAGUUUUUUUUUGGAGGUGGGCAUACUGCCAAUGGAGCUGUGUAGGCCUCCCUUUGUAAAGCCCGCAUGAC						62277137	62277287	151	((((((((.((((..((((((((.((((((....((((((<<<<<<-<-<<<<<<<<<<<............(((.....))).........))}}}}}}}}}=}=}}}}}}=}}))))..)))))).))))))))..)))).))))))))	3	-78	-51.6556	50.3311	1.02632
miR394b	UUGGCAUUCUGUCCACCUCC	260	66910982	66911001	20	+ [Positive strand]	2	NO	-1	-1	AGUUCCUUGGCAUUCUGUCCACCUCCUUGCCCAUCGUCAGAUAUAUGUGUUGCUUUUGGAGGUGGACAUACUGCCAAUGGAGCU						66910975	66911058	84	((((((<<<<<<-<-<<<<<<<<<<<..((....((.((......))))..))....))))))))))).).)))))).))))))	3	-39.9	-47.5	48.8095	0.973171
novel-sbi-miR-395a	UUGGCCAAAGUUAGAGAAGUU	15	35895925	35895945	21	- [Negative strand]	6	NO	-1	-1	UUGGCAGCCAAAGUAAAACUUCUCUUAUUUUGACCAAGUCUAUAGAAAAAUGUACUAAUAUUUACAACAUCAAAUUAGUUUUAUUCAAUUCACCAUGCAAUGUGUUGGAGAGUGAACUUAUUUGGUAUUACAGUAUAGGUGCCAAUGUAUAUUUCUAUAAACUUGGCCAAAGUUAGAGAAGUUUGACUUAGGGCAAAACCAA						35895905	35896106	202	((((..(((.((((.((((((((((.((((((.((((((.((((((((.(((((((.(((((...((.(((((((.(((((.((((..((((.(((.....))).))))))))))))).))))))).))..))))).)))))......)).)))))))).))>>>>->>>>>>->>>>>>>>>).))))..)))....))))	3	-63.1	-31.2376	31.6832	0.985937
novel-sbi-miR-395b	UUGGCCAAAGUUAGAGAAGUU	15	45986022	45986042	21	+ [Positive strand]	2	NO	-1	-1	GGCUUUGUACCAAGUCAAACUUUGUUAACAUUGACCAAAUUUAUAGAAAAAUGCACCAACAGACAACACCAAAUUAGUUUAAUUAAAUUUUCCAUACAAUAAGCUUUGAUAGAGCAAUUUUUUGAGAAGUAGAUGUUAAUAUAUUUUUCUAAAAACUUGGCCAAAGUUAGAGAAGUUUGACUUAGAACAAAGUU						45985865	45986058	194	((((((((.(.((((((((((((.(((((.(((.((((.(((.((((((((((....((((.((..((..(((((.((((.(((((((((..........))).)))))).)))))))))..))....))...))))....)))))))))).))).>>>>->>>->>>>>->>>>>>)))))).).))))))))	3	-49.3	-25.4124	28.3505	0.896364
novel-sbi-miR-396	UUGGCCACCGGACACUGAAAG	8	43144397	43144417	21	+ [Positive strand]	10	NO	-1	-1	AUUUAUUUCAAGGCAAAAUUGGCCACCGGACACUGAAAGUGGCCUCUCUUUGCUAGCGGACAUGCAAAUUUGACAACAACGUUGGUGCCCACUAGCAAACUGCUCCAUUUUGCAUGUCCGCUAGCAAAGAGAGGCUACUUCCAGUGUCUGGUGGCCAAUUUUGCCUUGUUUAAAU						43144378	43144552	175	(((((...((((((((((<<<<<<<<<<<<<<<<<-<<<(((((((((((((((((((((((((((((...((((.....((((((....))))))....)).))...)))))))))))))))))))))))))))))))).)))))))))))))))))))))))))))..)))))	1	-122.4	-69.9429	45.7143	1.53
novel-sbi-miR-397	UUGGCCUGCGAACCUGCAUAU	3	19828735	19828755	21	- [Negative strand]	1	NO	-1	-1	AGGGAUGCAAGUAGGUUGGCCUGCGAACCUGCAUAUAGGGUCAAUUUUGUUUGUUGCUUGUGGCAACAAAACUAGACCUAUAUGCGGGUUCGCGGGUCAACCCACUUGCAUCCCU						19828655	19828769	115	((((((((((((.((<<<<<<<<<<<<<<<<<<<<<(((.((.......((((((((.....))))))))....)))))))))))))))))))))))))))).))))))))))))	1	-82.3	-71.5652	49.5652	1.44386
novel-sbi-miR-398	UUGGCGCCAAGUUCUGAAUACC	3	8126878	8126899	22	- [Negative strand]	4	NO	-1	-1	GUGUUUACUUGGCUCUAAACAGUGUUAUUACUAGCACCAAGCAGUGUUAACUUGGCGCCAAGUUCUGAAUAC						8126878	8126949	72	(((((((((((((.((((.....((((.((((.((.....)))))).))))>>>>->>>>>>>--->>>>>>	1	-21.7	-30.1389	41.6667	0.723333
novel-sbi-miR-399	UUGGCUUUUGUAGAUACGUAGC	3	4522691	4522712	22	- [Negative strand]	5	NO	-1	-1	UACUCCCUCCAUUCUAAAUUGUAAGACGUUUUGGCUUUUGUAGAUACGUAGCUCUUGCUAUGUACUUAAAUAUGCACUAUGUUUGGAUACAUAGUAAAAGAAAUGUGUCUAGAAAAGCCAAAAUGUCUGAUAAUUUGAAACGGAGGGAGUA						4522591	4522741	151	((((((((((.((.((((((((.(((((((<<<<<<<<<-<<<<<<<<<--<(.((((((((((..((((((((...))))))))..)))))))))).))..))))))))).)))))))))))))))).)))))))).)).))))))))))	1	-79.1	-52.3841	34.4371	1.52115
novel-sbi-miR-400	UUGGGCAUACGGAAUGAAUU	2	47324656	47324675	20	- [Negative strand]	4	GUUUAAUCCUAAUGCCUGUGG(1)	47324674	47324694	AUCAAAGCAAAGUUUAAUCCUAAUGCCUGUGGUUGGGCAUACGGAAUGAAUUUCUUUGAU						47324647	47324706	60	(((((((..(({{{{{={{{=={{{{{{====-->>>>>>-->>>->>>>>>))))))))	1	-20.4	-34	36.6667	0.927273
novel-sbi-miR-401a	UUGGUCAAAGUUAGAGAACUU	4	1857524	1857544	21	- [Negative strand]	6	NO	-1	-1	UUGUCCUAAGUCAAACUUCUCUAAUUUUGACCAAGUUUUUUUAGAAAAAAAAUAUAUCUAUUAACAUGUACGAGUUCAAGUAAAUGCAUUAUCAAGACAUAUUUCAUGGAAAAUGCAAGGAAACUAAAUAGAUUUUGGUGCAUUUUUCUAUAAACUUGGUCAAAGUUAGAGAACUUCGACUUAGAACAA						1857510	1857698	189	((((.(((((((.((.((((((((((((((((((((((...((((((((..((..(((((((......(((........)))..((((((.((..((......))...)).))))))((....)).)))))))....))...)))))))).))))>>>>>>>>>>>>>>>>>>->>.))))))).))))	3	-63.6	-33.6508	28.0423	1.2
novel-sbi-miR-401b	UUGGUCAAAGUUAGAGAACUU	4	65264916	65264936	21	- [Negative strand]	1	AAUUUCUCUAACUUUGACCAA(1)	65265053	65265073	UAGCUGUGUUGAGUCGAAUUUCUCUAACUUUGACCAAAUUUAUGAUAGAAUGAACCAAUAUCUACAACAUCAAAUUUGCAUUAAAUUCUCCAUGAAAUAUGUCUUGAUAUAGCAUUUAUUUGAACUUGUAGAUGCCAGUACAUUUUUCUAUAGACUUGGUCAAAGUUAGAGAACUUUGACUUAGGAAAGCUA						65264899	65265090	192	(((((.(.(((((((({{={{{{{{{{{{{{{{{{{{.((((((..((((((.((...(((((((((..((((((.(((......(((.....))).(((((....))))))))...))))))..)))))))))...)).))))))..)))))).>>>>>>>>>>>>>>>>>>->>)))))))).).)))))	3	-73.5	-38.2812	30.7292	1.24576
novel-sbi-miR-402	UUGUACUGCCUGCUUAUGGA	3	60405611	60405630	20	- [Negative strand]	6	NO	-1	-1	CCUGGGCACUUCAUGCAAGUUUUGAGUAGGGCAAUAGUGCAUCAGAGAAGAAAAAUAUGCAGUGCUAUUUGUACUGCCUGCUUAUGGAGUGAGUACAGG						60405599	60405697	99	((((..(((((((((((..((((((.....(((....))).))))))...........(((((((...-->>>>>>>->>>-->>>>>)))....))))	1	-32.7	-33.0303	44.4444	0.743182
novel-sbi-miR-403	UUGUAGGCAUUCUGGCAGACA	3	13724280	13724300	21	+ [Positive strand]	5	NO	-1	-1	UUUCCCAGUUGCCUAUAUCAUCCAUUGCUUGAUUGCUGUACUCAACUCACCUUCUUGGGUUUAUUGUAGGCAUUCUGGCAGA						13724216	13724297	82	(((.((((.((((((((.........((......)).......((((((......))))))..->>>>>>>>-->>>>->>>	2	-21.2	-25.8537	42.6829	0.605714
novel-sbi-miR-404	UUGUCUGGCUUGCUGAGGCU	8	63178066	63178085	20	- [Negative strand]	4	NO	-1	-1	GUAUCCUUACGGCCUUAUCCUGCCACGUGAUCUGUAUGUAAGCCAAUGAUGAUUAGCUAUACAUCUGGAAUUACCGUCAGAUUUACUUAUGACGAAAAUUGUCUGGCUUGCUGAGGCUUAUGUAAGCAUAC						63178052	63178182	131	((((.((((((((((((.(..(((..((((((((...((((.(((..((((((.....)).)))))))..))))...)))).))))....(((((...>>>>>->>>-->->>>>>>>...))))).))))	1	-37.1	-28.3206	41.2214	0.687037
novel-sbi-miR-405	UUGUCUGGCUUGCUGAGGCUU	11	63178065	63178085	21	- [Negative strand]	4	NO	-1	-1	GUAUCCUUACGGCCUUAUCCUGCCACGUGAUCUGUAUGUAAGCCAAUGAUGAUUAGCUAUACAUCUGGAAUUACCGUCAGAUUUACUUAUGACGAAAAUUGUCUGGCUUGCUGAGGCUUAUGUAAGCAUAC						63178052	63178182	131	((((.((((((((((((.(..(((..((((((((...((((.(((..((((((.....)).)))))))..))))...)))).))))....(((((...>>>>>->>>-->->>>>>>>-..))))).))))	1	-37.1	-28.3206	41.2214	0.687037
novel-sbi-miR-406	UUGUGGUCAUAUUAGAGCGCCU	6	1614715	1614736	22	+ [Positive strand]	8	NO	-1	-1	CAUCAUCACGGUAGCCAAGGCGCCCUAUAUGACCAUAAGGGCUGCAUAUAUACUUUAAGUCUGCACCAUCAAGGGCACCAUAGACUUCAAGUCCUACACCAUCAAGCAACCUAGCACAGCCGAAGAUGAAGUCGACGGUGCCUUUGAUGGUGCAGGACUUGAAGUAUACACCCCUUGUGGUCAUAUUAGAGCGCCUUGGUUGUCAUCAAUGGUG						1614540	1614753	214	((((((...(..(((((((((((.(((((((((((((((((.((....(((((((((((((((((((((((((((((((...(((((((.(.....)........((......))...........)))))))...)))))))))))))))))).))))))))))))))).)))>>>>>>>>>>>->>>->>>>>>)))))..)....))))))	1	-117.2	-54.7664	48.5981	1.12692
novel-sbi-miR-407	UUUAAUAUCUGAUAUGUGGGCC	17	24773294	24773315	22	+ [Positive strand]	1	NO	-1	-1	UAAGAUCAAGUGUAGUAUCUGUUCUUAUCAGUUUAAUAUCUGAUAUGUGGGCCAUGUGCCCACUUCGAUAUUAAAUUUAUUUUUUGUGGGGGAGGGGUCACUACAGUGGCUUG						24773262	24773374	113	((((.(((..((((((((((.(((((..(((<<<<<<<<<-<<---<<<<<<-....)))))).))))))))))))........))..))))).)))).)))))).)))))))	11	-36	-31.8584	38.9381	0.818182
novel-sbi-miR-408	UUUAGCCAAAGUGUCUGCUGUU	7	2581669	2581690	22	+ [Positive strand]	6	NO	-1	-1	AGAGCCUGAAAUAAAGAGCAAAUGGGCUCGCAAAGAGGCCUGAUACAAUUACAAUUUUGUGUUGAGAGCGUGGAAUUUCGGGCCUGUUUAGCCAAAGUGUCUGCUGUUAUGUUUUGAGUUCU						2581582	2581703	122	(((((..((((((((.((((.((.((((...(((.((((((((.........(((((..(((.....)))..))))))))))))).>>>>>>>--->>--->>>>->>.))))))..)))))	5	-40	-32.7869	42.623	0.769231
novel-sbi-miR-409	UUUAGUCCCAGAAUCGUUGUCC	3	52527893	52527914	22	+ [Positive strand]	5	NO	-1	-1	UUCCAGUUUAUAUCAAGAAUCAGGACUAAAGGUCCACCUUUAGUCUGGGUUCCAUGACCCGGGACUAAAGGGUGGGCCUUUAGUCCCAGAAUCGUUGUCCCGGUUGGGA						52527814	52527922	109	((((((.......(((((.((.(((((((((((((((((((((((((((((....))))).)))))))).))))))))>>>>>>>>-->>->>->>>---...))))))	1	-53.02	-48.6422	49.5413	0.981852
novel-sbi-miR-410	UUUCAAGAAGCGAAAACGACA	3	26638279	26638299	21	+ [Positive strand]	9	AACUGUCGUUUGCGCUUUCU(1)	26638418	26638438	AUAUAUUUAGUCAAAGUUAUUUCAAGAAGCGAAAACGACAGAUAUUUAAGAACGAAGUGACUAGCAGCAACACAGCACAGUAGGUGCAGCAGCAGCACAGGACGGCGGCACGCGGGUCGGCAGCAGCAGCACAGUACUCCCUUCCCCUCGUUCCAAAAUAACUGUCGUUUGCGCUUUCUGAAAAACAAUUUUGACAAAAUAUAU						26638259	26638462	204	((((((((.(((((((((.<<<<<--<<<<<-<<<<<<<<(.(((((..((((((.(.((......((......))..((((.((((.((.((.((...(..(.(((...))).)..).)).)).)).))))..))))....)).).))))))..))))}=}}}}}}}}}=}}}}}==}))))...))))))))).))))))))	1	-73.1	-35.8333	44.6078	0.803297
novel-sbi-miR-411	UUUCAAGCACUGUUGAGCUGC	3	13488513	13488533	21	- [Negative strand]	1	GCAGUGAUAGUAAAAUAAUGAC(1)	13488579	13488600	GAGCGAGCCUGAUGCAGCAGUGAUAGUAAAAUAAUGACUCUUGAUCAUGAGGUUCGUGCUCCAGCAGAGUACCAACCCUGAUUACUUUCAAGCACUGUUGAGCUGCAUCUCGCUC						13488503	13488617	115	((((((....(((((({{=={{{{{{{======={{{=...((((((.(.((((.((((((.....)))))).))))))))))).-->>>--->>>>>>>->>>>>)))))))))	1	-41.6	-36.1739	47.8261	0.756364
novel-sbi-miR-412	UUUCAGCUGGAAGUUCUCUGC	10	58931789	58931809	21	+ [Positive strand]	4	NO	-1	-1	GCAGAGAACUUCUAGCUGAGAGUAUCAGGCUGCUGGUUGAGCUGGACAUUUUCCAACAAGUCACAUAAGUGCCCGAACUCAACUAGAACCAGCCCGAUACUUUCAGCUGGAAGUUCUCUGC						58931688	58931808	121	((((((((((((((((((((((((((.((((((((((((((.(((.(((((...............))))).)))..)))))))))...))))).)))))>>>>>>>>>>>>>>>>>>>>>	1	-71.46	-59.0579	48.7603	1.21119
novel-sbi-miR-413	UUUCCUAUUCCAUCCAGUUCGA	29	8701468	8701489	22	+ [Positive strand]	3	NO	-1	-1	CGGAGGGGUGGCGACGGGAGCAGAGCUCCUGGGAGUCGUCGGACUGGACGAACUGGAAACUCGCAACGCGUUUCUGCGCUGCGCACUUUCCUAUUCCAUCCAGUUCGAUGAUUUCCAUGGGCUCCUUCCUUCGCCCGCACCCAUCCG						8701381	8701527	147	((((((((((((((.(((((..((((((.(((((((((((((((((((.(((..(((((..((((.((((....)))).))))...>>>>>-->>>-->>>>>>>>>>))))))))).))))))))))).))).)))).))).))))	1	-86.5	-58.8435	61.2245	0.961111
novel-sbi-miR-414	UUUCGGCACUCGGCAAAGCCU	4	1162246	1162266	21	+ [Positive strand]	2	NO	-1	-1	UCGGCACUCGGCAAAGCCUGGGUGCCCAACUUACGGCACUUGGCAAAGAAUUUUGUUAUUUUUCUUUAAGAUAUUUUUUAAAAAAAAGGUUUUGCCUAGUGGCUCCGA						1162247	1162354	108	<<<<<<<<-<<<<<<<<<<.((((((........))))))(((((((....)))))))......(((((((....)))))))....)))))))))).))))...))))	2	-36.2	-33.5185	40.7407	0.822727
novel-sbi-miR-415	UUUGCUUGUGUAGGUGGGGACC	4	38390656	38390677	22	+ [Positive strand]	3	NO	-1	-1	ACAAUUUGCUUGUGUAGGUGGGGACCUCUGGGUAAAGCUUUUAGGCAAGGUCUUCCAUUGGCGCUUGACAAAUAAUGU						38390651	38390728	78	((((<<<<<--<<<<--<<<<<<<<<((((((.......)))))...))))).)))))..))))..).)))))..)))	2	-23.4	-30	44.8718	0.668571
novel-sbi-miR-416	UUUGCUUUGAGAUUCAUGUCC	7	3984565	3984585	21	+ [Positive strand]	2	NO	-1	-1	ACCAUAGAAUUUGCUUUGAGAUUCAUGUCCAGUAAUAAAGAGUUAAUUUUUUUAUUGUCUUUCUUCUGCUGGGCACGAAUCUCAGAGCAAAUUCUAUGGU						3984555	3984654	100	(((((((((<<<<<<<<<<<<<<<-<<<<<((((..(.((((.((((......)))).)))).)..))))))))).))))))))))))))))))))))))	1	-54.5	-54.5	34	1.60294
novel-sbi-miR-417	UUUGGAGGGUUUCUUUCUCUUU	3	58799149	58799170	22	+ [Positive strand]	1	UCUUUCUGAGGAGGAGCCCAA(1)	58799165	58799186	GCUUAUUUUUGGAGGGUUUCUUUCUCUUUCUGAGGAGGAGCCCAACAAUUCAAUACAAGU						58799141	58799200	60	(((((((-<<<--<<<<<-<<<<<<<---==}}}}}}}}}}}}==)))...))))..)))	2	-18.3	-30.5	40	0.7625
novel-sbi-miR-418	UUUGGAUGUUCUCGGAUUCACU	3	61584308	61584329	22	+ [Positive strand]	4	UUGAUGCGAAUCCGACUACAU(1)	61584406	61584427	CGUAAGAUCUUGUUUGGAUGUUCUCGGAUUCACUUCAAUCCACAUGUGUUGGAGUGGAUUAGGAUGGAAUUUAGUUCAAGUUCCACUCCAAUCCACUCCAAUACAUAUAGAUUGAUGCGAAUCCGACUACAUCUAAACAAGGCCUAAGG						61584295	61584443	149	(.(.((..((((<<<<<<<<<--<<<<<<<<-<-((((((...(((((((((((((((((.(((((((((((.....)))))))).))))))))))))))))))))...))}}}}=}=}}}}}}}}==}}}})))))))))..)).).)	2	-81.2	-54.4966	40.9396	1.33115
novel-sbi-miR-419	UUUGGAUUUAGUCGGAUUCGC	3	70717397	70717417	21	+ [Positive strand]	2	NO	-1	-1	GGUCUUGUUUGGAUUUAGUCGGAUUCGCAUCAAUCCACAUGUGUUGGGGUGGGUGGAUUGGAGUGUAACUCGAACUAAAUUUCACUAAGGAUU						70717389	70717481	93	((((((.--<<<<<<<<<<<<--<<<<<..((((((((..............))))))))..))).))..)).)))))).))))...))))))	1	-28.24	-30.3656	43.0108	0.706
novel-sbi-miR-420	UUUGGCACGAGAACUCUAGAC	3	15477823	15477843	21	+ [Positive strand]	1	NO	-1	-1	GACCGAGAGUUUGGCACGAGAACUCUAGACGGCAUGACACGAUAGGUAUAUAGUGCCCUAUAGUGCUAGAGCUGGACCCCCGGUU						15477813	15477897	85	(((((.(.(<<--<<-<-<<-<<<-<<<--(((((.((.(....))).....)))))))).))).)).).))..))).).)))))	1	-26.5	-31.1765	52.9412	0.588889
miR2275	UUUGGUUUCCUCCAAUGUCUC	4	2305898	2305918	21	+ [Positive strand]	7	NO	-1	-1	GAAGGUGAGUGUUGGCGGGAACCAAAUCUCCAGCUGCAUGCACAGCACAAGAUUUGGUUUCCUCCAAUGUCUCAUCUUC						2305845	2305923	79	(((((((((((((((.(((((((((((((...((((......))))...)))>>>>>>>>>>->>>>>>->>>))))))	1	-43.6	-55.1899	49.3671	1.11795
novel-sbi-miR-421	UUUGUUGCUGUUCUAGGAGUCC	5	51097954	51097975	22	- [Negative strand]	2	NO	-1	-1	UCCAGAAUCGCAUCAUGGUGGUGAUGUUGUCGUUUAUUGUCGUGGUGUCUUGCCUCAGUUCUUGUACUACAGCGGCGUGGUCCUGGUUCCAUAUUUGUUGCUGUUCUAGGAGUCCUCCAUGUUCUGCUUGCGUAUUCUGGA						51097927	51098067	141	((((((((((((.(((((.(((((((..(.((........)))..))))..)))..((..(((.((..((((((((((((........)))).--->>>>>>>>-->>->>>-->)))))).......)))).))))))))	4	-44.6	-31.6312	48.2269	0.655882
novel-sbi-miR-422	UUUUGAGAUACUUUGCAUACC	3	42483274	42483294	21	+ [Positive strand]	9	NO	-1	-1	AUCACAAAUCUACAGAUUCAGUAUGCAAUGUAUCACAAAACUACAUAUUUCACUUGUCCAAAUCUACAGUUUUAUGACACAUUAUUGGAUUAAAUAUGUAGUUUUGAGAUACUUUGCAUACCAAAUCCGUAGUUCUGUGAU						42483172	42483312	141	((((((...((((.((((..((((((((.(((((.(((((((((((((((.....((((((.......(((....)))......)))))).))))))))))>>>>>->>>>>->>>>>>>>-.)))).))))...))))))	1	-54.22	-38.4539	30.4965	1.26093
novel-sbi-miR-423	UUUUGCUAUGAACCUAGACA	6	3078401	3078420	20	+ [Positive strand]	9	NO	-1	-1	CUCUGUUCCAAUUUAUAAGUUGUUUUGGCGUUUCUAGUAUAUUGCUUUUGCUAUGAACCUAGACAAUUGUUAUGUCUAGAUUCAUAGCAAAAGCUAUGUACCUAGGAAAGCCAAAACACAUUAUAAUUUGGAACGGAG						3078355	3078492	138	(((((((((((.((((((..(((((((((.((((((((((((.((<<<<<<<<<<<<-<<<<<<<.......))))))).)))))))))))))).))))).))))))).)))))))))..)))))).)))))))))))	1	-77	-55.7971	34.058	1.6383
miR6230a	UUUUGGGUCCCUAAACUUGUU	3	50335019	50335039	21	+ [Positive strand]	9	NO	-1	-1	ACAAACUUUGUAAACACAUUUUUGGGUCCCUAAACUUGUUAUGUGGUGCAGCGCACAUCCCUAAACUUAUAAAAUGGUGCACCGCAGGUCCAUUUCUGGACCAUACCGACCACUGUGGUGCGCCACUUAACAAGUUUAGGGAUCUAGAAAUGCGUUUUCAAAGUUCGU						50334999	50335166	168	((.(((((((.((((.(((<<<<<<<<<<<<<<<<<<<<<(.((((((((.((((....................((....))...((((((....))))))...........)))).)))))))).))))))))))))))))))))))))).)))).))))))).))	2	-81.4	-48.4524	43.4524	1.11507
miR6230b	UUUUGGGUCCCUAAACUUGUU	3	58225416	58225436	21	+ [Positive strand]	4	NO	-1	-1	ACGGACUUUGGAAACAUACUUUUGGGUCCCUAAACUUGUUAAAUGGUACACCGUACAUCUGUAAACAUAUAAAAUGGUUCACUCGAGGUCCAUUUUUUGGACCAUACCGACCACUGUGGUGCACCACUUAACAAGUUUAGGGAUCUAGAACCGCGUUUCAAAGUUCGU						58225396	58225563	168	(((((((((((((......<<<<<<<<<<<<<<<<<<<<<((.((((.((((.(((....)))...........(((((.......((((((.....)))))).....)))))....)))).)))).))))))))))))))))))))))).....)))))))))))))	2	-74.1	-44.1071	41.6667	1.05857

## Sheet: Table S3
Table S3:
Digital expression analysis of 472 unique miRNAs under drought stress
			Drought susceptible (DS)					Drought tolerant (DT)
miRBase ID	Unique miRNAs	Chr*	Ctrl ( C )	Drought ( D )	TPM ( C )	TPM ( D )	*log2 (Drought/Ctrl)	Ctrl ( C )	Drought ( D )	TPM ( C )	TPM ( D )	*log2 (Drought/Ctrl)	P_Val
					5317831	6490176				6177310	5886373
novel-sbi-miR-1	AAACGUCUUAUGAUUUGGAUG	4	3	0	0.56414	0	drought-related	2	3	0.323766	0.509652	0.654562	0.009901
novel-sbi-miR-2	AAACUUUGGAUAGUUUGACU	6	5	3	0.940233	0.462237	-1.02439	4	8	0.647531	1.35907	1.0696	0.009901
novel-sbi-miR-3	AAAGAAAGGUAGCUCUGAGGA	4	2	1	0.376093	0.154079	-1.28742	0	2	0	0.339768	drought-related	0.009901
novel-sbi-miR-4	AAAGAACCGGUCAGCUGCAAGA	6	4	1	0.752186	0.154079	-2.28742	1	6	0.161883	1.0193	2.65456	0.049505
novel-sbi-miR-5a-b	AAAGAACCUUUGCCGAGAGCCU	10	3	0	0.56414	0	drought-related	0	0	0	0	DS-specific	0.009901
novel-sbi-miR-6	AAAGAGAAAAUUUAGUUGGCU	3	2	0	0.376093	0	drought-related	1	5	0.161883	0.849419	2.39153	0.009901
novel-sbi-miR-7	AAAGAGAUUCGAUUCGGAACU	6	1	0	0.188047	0	drought-related	0	3	0	0.509652	drought-related	0.009901
miR437	AAAGUUAGAGAACUUUGACU	1	4	2	0.752186	0.308158	-1.28742	0	3	0	0.509652	drought-related	0.009901
novel-sbi-miR-8	AAAUGGAUGGAUGAACACUGCU	2	0	0	0	0	DT-specific	2	3	0.323766	0.509652	0.654562	0.049505
novel-sbi-miR-9a-b	AAAUUAUUAGACGUUUUGGCU	3	26	25	4.88921	3.85198	-0.344003	15	37	2.42824	6.2857	1.37216	0.009901
novel-sbi-miR-10	AAAUUGUAAGUCGUUCAGGCU	9	36	23	6.76968	3.54382	-0.933783	12	40	1.94259	6.79536	1.80657	0.009901
novel-sbi-miR-11a-i	AAAUUGUAAGUCGUUCUGGCU	7	39	26	7.33382	4.00605	-0.872382	18	46	2.91389	7.81466	1.42324	0.009901
novel-sbi-miR-12	AAAUUGUAGGAUGUUUUGACU	2	0	3	0	0.462237	drought-related	1	2	0.161883	0.339768	1.0696	0.009901
novel-sbi-miR-13	AACAACGAGAUAUGUAAGGCCU	5	2	0	0.376093	0	drought-related	0	0	0	0	DS-specific	0.029703
novel-sbi-miR-14	AACAGAAAAACGUCAUGAGAC	1	3	0	0.56414	0	drought-related	3	0	0.485648	0	drought-related	0.009901
novel-sbi-miR-15	AACCAGAGGACAUUAUGAGAC	1	3	4	0.56414	0.616316	0.127618	4	4	0.647531	0.679536	0.0695998	0.009901
novel-sbi-miR-16	AACCGAAGCGGACAUCAUAAC	4	3	4	0.56414	0.616316	0.127618	0	1	0	0.169884	drought-related	0.009901
novel-sbi-miR-17	AACCGCCUGUAGAAUUUUGU	5	3	0	0.56414	0	drought-related	0	0	0	0	DS-specific	0.009901
novel-sbi-miR-18	AACCGCGGGUAUUCAUUUGGA	1	2	0	0.376093	0	drought-related	0	0	0	0	DS-specific	0.009901
novel-sbi-miR-19	AACCUCUUAAGUUCAAAUAUU	3	3	3	0.56414	0.462237	-0.28742	1	5	0.161883	0.849419	2.39153	0.009901
novel-sbi-miR-20	AACUGUAGCGCUAUCUAAAGG	1	2	0	0.376093	0	drought-related	0	0	0	0	DS-specific	0.019802
novel-sbi-miR-21	AAGAACCGGUCAGCUGCAAGA	6	0	0	0	0	DT-specific	4	0	0.647531	0	drought-related	0.039604
novel-sbi-miR-22	AAGAAUACCGUGUGUGCGCC	6	0	0	0	0	DT-specific	4	0	0.647531	0	drought-related	0.009901
novel-sbi-miR-23	AAGAAUCCGUUGUAGUCUAGC	2	0	1	0	0.154079	drought-related	3	4	0.485648	0.679536	0.484637	0.029703
novel-sbi-miR-24	AAGAAUCCGUUGUAGUCUAGCU	2	1	0	0.188047	0	drought-related	4	3	0.647531	0.509652	-0.345438	0.019802
novel-sbi-miR-25	AAGAUAUGUAUCUAGAAAGGC	1	3	1	0.56414	0.154079	-1.87238	0	1	0	0.169884	drought-related	0.009901
novel-sbi-miR-26	AAGAUGACGGAGCUUUCGGGGG	9	8	2	1.50437	0.308158	-2.28742	2	2	0.323766	0.339768	0.0695998	0.019802
novel-sbi-miR-27	AAGCAGAAGGCCGUAGGUUC	3	14	15	2.63265	2.31119	-0.187884	38	24	6.15154	4.07721	-0.593365	0.009901
miR390	AAGCUCAGGAGGGAUAGCGCC	1	17	17	3.19679	2.61934	-0.28742	18	7	2.91389	1.18919	-1.29297	0.009901
novel-sbi-miR-28	AAGGACGGCUGAGAACACCAGC	8	3	1	0.56414	0.154079	-1.87238	0	1	0	0.169884	drought-related	0.009901
novel-sbi-miR-29	AAGUCAAUGAAUCUAGAAAAGC	6	2	0	0.376093	0	drought-related	0	0	0	0	DS-specific	0.009901
novel-sbi-miR-30	AAGUCUGUAGAAAAAUGUACC	9	4	0	0.752186	0	drought-related	5	0	0.809414	0	drought-related	0.009901
novel-sbi-miR-31	AAGUGCUCCUGGACGACUCUUU	9	3	0	0.56414	0	drought-related	0	0	0	0	DS-specific	0.019802
novel-sbi-miR-32	AAGUUGCGAUGUCGGAUGCCU	10	2	5	0.376093	0.770395	1.03451	2	1	0.323766	0.169884	-0.9304	0.009901
novel-sbi-miR-33	AAUAAAGUCAGGCGCACUGA	3	0	1	0	0.154079	drought-related	1	3	0.161883	0.509652	1.65456	0.029703
novel-sbi-miR-34a-b	AAUAAGACAAGUGGUUAAACU	4	13	7	2.44461	1.07855	-1.1805	4	13	0.647531	2.20849	1.77004	0.009901
novel-sbi-miR-35	AAUAAGUUUGACCACUCGUCU	2	0	1	0	0.154079	drought-related	0	2	0	0.339768	drought-related	0.009901
novel-sbi-miR-36	AAUCCACAUGUAUUGAGCUG	9	1	3	0.188047	0.462237	1.29754	6	1	0.971297	0.169884	-2.51536	0.009901
novel-sbi-miR-37	AAUGAGAAGCUCUCAAGGCCU	2	0	1	0	0.154079	drought-related	0	3	0	0.509652	drought-related	0.009901
novel-sbi-miR-38	AAUGCCCAUGUAUUCACCUCA	6	1	1	0.188047	0.154079	-0.28742	0	3	0	0.509652	drought-related	0.009901
novel-sbi-miR-39	AAUGGUUGAUCCAAAGGAGCC	3	2	4	0.376093	0.616316	0.71258	0	2	0	0.339768	drought-related	0.029703
novel-sbi-miR-40	AAUGUAAUAGACACGUGGUUGA	9	0	1	0	0.154079	drought-related	0	3	0	0.509652	drought-related	0.009901
novel-sbi-miR-41	AAUUAUCUAUAUGUAUGGCA	2	7	2	1.31633	0.308158	-2.09477	2	8	0.323766	1.35907	2.0696	0.029703
novel-sbi-miR-42a-b	AAUUCUGCUCGGCAAAGGGACU	8	3	0	0.56414	0	drought-related	0	0	0	0	DS-specific	0.009901
novel-sbi-miR-43	AAUUCUGUUCAGUAUAACUGU	7	0	0	0	0	DT-specific	0	3	0	0.509652	drought-related	0.009901
novel-sbi-miR-44	AAUUGAAGUAAGAAGUCCCCCG	2	3	13	0.56414	2.00303	1.82806	2	30	0.323766	5.09652	3.97649	0.009901
novel-sbi-miR-45	AAUUGCAACUGCUGAGGCAU	1	6	3	1.12828	0.462237	-1.28742	0	9	0	1.52896	drought-related	0.039604
novel-sbi-miR-46	AAUUGUAAGUCGUUCUGGCU	2	9	5	1.69242	0.770395	-1.13542	2	13	0.323766	2.20849	2.77004	0.009901
novel-sbi-miR-47	AAUUUAUGGGUUGUUUUGGCU	3	1	4	0.188047	0.616316	1.71258	1	3	0.161883	0.509652	1.65456	0.009901
novel-sbi-miR-48	ACAAAAUUUGAGAUUCGAAC	4	5	1	0.940233	0.154079	-2.60935	1	3	0.161883	0.509652	1.65456	0.009901
novel-sbi-miR-49	ACAAAAUUUGAGAUUCGAACU	4	5	5	0.940233	0.770395	-0.28742	2	5	0.323766	0.849419	1.39153	0.009901
novel-sbi-miR-50	ACAACUUCGGCGGCAUCAACG	1	2	3	0.376093	0.462237	0.297543	1	1	0.161883	0.169884	0.0695998	0.029703
novel-sbi-miR-51	ACAGGAUAUUGGGUAUUUCUU	2	137	372	25.7624	57.3174	1.15371	539	565	87.2548	95.9844	0.137565	0.009901
novel-sbi-miR-52	ACAUGAACAUGAACUAGGUACA	1	1	1	0.188047	0.154079	-0.28742	0	3	0	0.509652	drought-related	0.019802
novel-sbi-miR-53	ACAUGCUGACAGUCACUCUGU	1	13	9	2.44461	1.38671	-0.817934	12	18	1.94259	3.05791	0.654562	0.009901
novel-sbi-miR-54	ACCCGUAGUCGUAGCUGUAUA	6	1	1	0.188047	0.154079	-0.28742	1	3	0.161883	0.509652	1.65456	0.019802
novel-sbi-miR-55	ACCCUCGACGUGCGCGACGA	5	0	0	0	0	DT-specific	0	3	0	0.509652	drought-related	0.009901
novel-sbi-miR-56	ACCGAUUCGAUUGAUUGAUU	4	3	0	0.56414	0	drought-related	0	0	0	0	DS-specific	0.049505
novel-sbi-miR-57	ACCGGACACUGAAAGUGGCC	10	19	4	3.57289	0.616316	-2.53535	17	7	2.75201	1.18919	-1.21051	0.009901
novel-sbi-miR-58	ACCUCAUUUAUGUCUGAAUG	10	3	1	0.56414	0.154079	-1.87238	5	0	0.809414	0	drought-related	0.009901
novel-sbi-miR-59a-c	ACGAAUUCUGGACACUCACGCC	1	1	7	0.188047	1.07855	2.51994	3	2	0.485648	0.339768	-0.515363	0.009901
novel-sbi-miR-60	ACGAGUAGGACUCCGCGAGGA	7	0	3	0	0.462237	drought-related	0	0	0	0	DS-specific	0.009901
novel-sbi-miR-61	ACGGACGCCGCACAGUGGGGC	4	0	3	0	0.462237	drought-related	1	0	0.161883	0	drought-related	0.049505
novel-sbi-miR-62	ACUAGGACAAGACUUUGGCC	5	0	1	0	0.154079	drought-related	2	2	0.323766	0.339768	0.0695998	0.009901
novel-sbi-miR-63	ACUCGAACGUCAAGAUUGAUU	7	0	3	0	0.462237	drought-related	0	5	0	0.849419	drought-related	0.019802
novel-sbi-miR-64	ACUGACACUGAGAGACGAAA	6	59	116	11.0947	17.8732	0.687918	140	33	22.6636	5.60617	-2.01529	0.009901
novel-sbi-miR-65	ACUUGAUAUAUUUUGACUCUC	10	0	0	0	0	DT-specific	0	3	0	0.509652	drought-related	0.009901
novel-sbi-miR-66a-b	ACUUUAGACGUUGGAUCUAGA	1	3	3	0.56414	0.462237	-0.28742	1	2	0.161883	0.339768	1.0696	0.009901
novel-sbi-miR-67	ACUUUUCUAGAUGCAUUGCCU	8	1	2	0.188047	0.308158	0.71258	0	3	0	0.509652	drought-related	0.009901
novel-sbi-miR-68	AGAACCUUCUAUAGCAGUAC	1	3	0	0.56414	0	drought-related	0	0	0	0	DS-specific	0.009901
novel-sbi-miR-69a-g	AGAAGAACCGCGGGUACCCGU	7	20	10	3.76093	1.54079	-1.28742	8	12	1.29506	2.03861	0.654562	0.009901
miR529	AGAAGAGAGAGAGUACAGCCU	4	8	1	1.50437	0.154079	-3.28742	2	1	0.323766	0.169884	-0.9304	0.009901
novel-sbi-miR-70	AGAAGCAUCGCCUUUGGACU	3	1	0	0.188047	0	drought-related	3	3	0.485648	0.509652	0.0695998	0.009901
novel-sbi-miR-71	AGAAUCCGUGACAUUUGAACU	6	0	0	0	0	DT-specific	2	0	0.323766	0	drought-related	0.009901
miR172a-c	AGAAUCUUGAUGAUGCUGCAU	2	342	376	64.3119	57.9337	-0.150683	184	235	29.7864	39.9227	0.422555	0.009901
novel-sbi-miR-72	AGAGACGGGUCGUAGAUUGCC	9	1	0	0.188047	0	drought-related	0	3	0	0.509652	drought-related	0.039604
novel-sbi-miR-73	AGAGAGAGAGACAGGAGUGGA	4	0	0	0	0	DT-specific	0	3	0	0.509652	drought-related	0.009901
novel-sbi-miR-74	AGAGCCUCCCGCACCGUGCCUU	10	2	2	0.376093	0.308158	-0.28742	0	4	0	0.679536	drought-related	0.009901
novel-sbi-miR-75	AGAUGCAGAAGUUAUGAAGGCU	2	16	32	3.00875	4.93053	0.71258	13	43	2.10448	7.30501	1.79542	0.049505
novel-sbi-miR-76a-d	AGAUGUCACUCGUUGUGGAGCU	8	27	4	5.07726	0.616316	-3.04231	7	8	1.13318	1.35907	0.262245	0.009901
novel-sbi-miR-77a-b	AGCAAUUCGUCGAACAGCUUG	10	495	419	93.0831	64.5591	-0.527898	243	774	39.3375	131.49	1.74098	0.029703
novel-sbi-miR-78	AGCAUAUUUUCUCACUAGGUUC	5	3	0	0.56414	0	drought-related	0	0	0	0	DS-specific	0.009901
novel-sbi-miR-79	AGCCCUGAAAUCAGCUCUGAAU	1	1	0	0.188047	0	drought-related	0	2	0	0.339768	drought-related	0.009901
novel-sbi-miR-80	AGCGGAUGAAGAAGUUUCACC	4	5	2	0.940233	0.308158	-1.60935	4	5	0.647531	0.849419	0.391528	0.009901
novel-sbi-miR-81	AGCUAUGAAUCUAGAAACGCC	7	7	9	1.31633	1.38671	0.0751504	3	8	0.485648	1.35907	1.48464	0.009901
novel-sbi-miR-82	AGCUAUGAGAUCUGAGGGAC	7	4	0	0.752186	0	drought-related	2	10	0.323766	1.69884	2.39153	0.009901
novel-sbi-miR-83	AGCUGAUUCGUAUCUGAGCCU	10	208	441	39.1137	67.9489	0.796775	379	360	61.3536	61.1582	-0.00460117	0.049505
novel-sbi-miR-84	AGCUGUUGGAAGCAUGGGCCCU	1	0	0	0	0	DT-specific	0	4	0	0.679536	drought-related	0.019802
novel-sbi-miR-85a-k	AGGAUGGAUGUAUCUCAUGGCC	4	447	148	84.0568	22.8037	-1.8821	115	204	18.6165	34.6563	0.896535	0.009901
novel-sbi-miR-86	AGGAUGUCGAUUGCCUGGCCU	2	0	0	0	0	DT-specific	0	2	0	0.339768	drought-related	0.019802
novel-sbi-miR-87	AGGAUUGAGUAUGCGAAUUGCU	5	9	1	1.69242	0.154079	-3.45734	0	2	0	0.339768	drought-related	0.009901
novel-sbi-miR-88	AGGCACUCGGCAAAGAGAACUU	2	2	0	0.376093	0	drought-related	6	0	0.971297	0	drought-related	0.009901
novel-sbi-miR-89	AGGCAUGAAUUUGGACAAACA	3	9	3	1.69242	0.462237	-1.87238	3	5	0.485648	0.849419	0.806565	0.009901
novel-sbi-miR-90	AGGCUACUCUGAUGCAACAAA	2	3	8	0.56414	1.23263	1.12762	2	6	0.323766	1.0193	1.65456	0.029703
novel-sbi-miR-91	AGGGACCUAGAUGACACCAC	4	2	0	0.376093	0	drought-related	0	0	0	0	DS-specific	0.009901
novel-sbi-miR-92	AGGGCUGGUGAUGUCGAUGC	1	0	0	0	0	DT-specific	3	0	0.485648	0	drought-related	0.009901
novel-sbi-miR-93	AGGGUUAUGAACUUAUAAUCA	5	83	107	15.6079	16.4865	0.0790079	102	77	16.512	13.0811	-0.336039	0.009901
novel-sbi-miR-94	AGGUUGUAUUGUAGUUUUGUUA	7	1	5	0.188047	0.770395	2.03451	1	5	0.161883	0.849419	2.39153	0.009901
novel-sbi-miR-95	AGUAGAACCAAACAGGGCCU	7	3	0	0.56414	0	drought-related	3	1	0.485648	0.169884	-1.51536	0.009901
novel-sbi-miR-96	AGUAGAGAAGAACCGCGGGUA	10	0	0	0	0	DT-specific	0	4	0	0.679536	drought-related	0.009901
novel-sbi-miR-97	AGUAGGCUUAGUAGAUUCGUUU	4	3	0	0.56414	0	drought-related	3	1	0.485648	0.169884	-1.51536	0.009901
novel-sbi-miR-98	AGUCAUGUGGGCUCGAUGCCUC	1	3	0	0.56414	0	drought-related	0	0	0	0	DS-specific	0.009901
novel-sbi-miR-99	AGUCAUGUUUCUCUGAUGCCC	2	4	16	0.752186	2.46526	1.71258	8	4	1.29506	0.679536	-0.9304	0.009901
novel-sbi-miR-100	AGUGCUGUGCUGUUUCGGGCU	3	0	0	0	0	DT-specific	3	0	0.485648	0	drought-related	0.009901
novel-sbi-miR-101	AGUGGACACCGAAUUCUUGGG	2	4	3	0.752186	0.462237	-0.702457	0	1	0	0.169884	drought-related	0.009901
novel-sbi-miR-102	AGUUCGUUAAGUUGGACUAGA	5	2	0	0.376093	0	drought-related	0	0	0	0	DS-specific	0.009901
novel-sbi-miR-103	AUAAGAUGAGUUGUCAAGCU	7	1	0	0.188047	0	drought-related	0	2	0	0.339768	drought-related	0.009901
novel-sbi-miR-104	AUACAUGAAUUCAGAAACCCU	6	0	0	0	0	DT-specific	0	3	0	0.509652	drought-related	0.009901
novel-sbi-miR-105a-b	AUACCGAGGACUCUGAUUCAU	4	1	4	0.188047	0.616316	1.71258	2	9	0.323766	1.52896	2.23952	0.009901
novel-sbi-miR-106	AUACGUCUAAAGAUUUGAUAUU	1	0	2	0	0.308158	drought-related	0	0	0	0	DS-specific	0.009901
novel-sbi-miR-107	AUAGCUAUGAGAUCUGAGGGAC	7	8	3	1.50437	0.462237	-1.70246	5	8	0.809414	1.35907	0.747672	0.009901
novel-sbi-miR-108	AUAGUUUGGUGUAGAAUACU	2	2	9	0.376093	1.38671	1.88251	1	7	0.161883	1.18919	2.87695	0.009901
novel-sbi-miR-109	AUAUGCUGAGAGACUGAACU	4	1	1	0.188047	0.154079	-0.28742	1	3	0.161883	0.509652	1.65456	0.029703
novel-sbi-miR-110	AUCAAUUCACAUGUGUUGGGAU	6	1	0	0.188047	0	drought-related	3	0	0.485648	0	drought-related	0.009901
novel-sbi-miR-111	AUCCAAGACUGUUGUAGUAAC	8	9	1	1.69242	0.154079	-3.45734	3	1	0.485648	0.169884	-1.51536	0.009901
novel-sbi-miR-112	AUCCUCUCCUCCUCGGGCUCC	4	15	6	2.8207	0.924474	-1.60935	4	6	0.647531	1.0193	0.654562	0.009901
novel-sbi-miR-113	AUCCUGUCAGGGUUCUGCCA	7	0	0	0	0	DT-specific	0	3	0	0.509652	drought-related	0.009901
novel-sbi-miR-114	AUCGCAACUUGCUCGAAACCU	3	5	10	0.940233	1.54079	0.71258	2	8	0.323766	1.35907	2.0696	0.009901
novel-sbi-miR-115a-b	AUCGCCUGUAGAAAUCAUAUUU	1	4	0	0.752186	0	drought-related	0	2	0	0.339768	drought-related	0.009901
novel-sbi-miR-116	AUCGGAGUGGCGCAGCGGAAGC	6	10	30	1.88047	4.62237	1.29754	20	20	3.23766	3.39768	0.0695998	0.019802
novel-sbi-miR-117	AUCGGCUGUAGGAUGGAGUAC	2	0	0	0	0	DT-specific	0	3	0	0.509652	drought-related	0.019802
novel-sbi-miR-118	AUCUGAAACUUUGUGCAUCCA	2	3	1	0.56414	0.154079	-1.87238	2	1	0.323766	0.169884	-0.9304	0.009901
novel-sbi-miR-119	AUGACAGAAGAGAGAGAGCAC	2	30	9	5.6414	1.38671	-2.02439	10	12	1.61883	2.03861	0.332634	0.009901
novel-sbi-miR-120a-b	AUGACGGAGAAUCUUGAAAAAA	4	0	21	0	3.23566	drought-related	29	1	4.6946	0.169884	-4.78838	0.009901
novel-sbi-miR-121	AUGAUUGUGUACUUUGAGAUAC	2	0	3	0	0.462237	drought-related	3	3	0.485648	0.509652	0.0695998	0.019802
novel-sbi-miR-122	AUGCAUGGCUGAGAGGCGCCU	1	2	5	0.376093	0.770395	1.03451	2	2	0.323766	0.339768	0.0695998	0.009901
novel-sbi-miR-123	AUGCCCCGAUGAGUAGGAGG	3	11	21	2.06851	3.23566	0.645466	18	13	2.91389	2.20849	-0.399886	0.029703
novel-sbi-miR-124	AUGCCGGAUUAAUCGUAUUC	7	2	5	0.376093	0.770395	1.03451	6	2	0.971297	0.339768	-1.51536	0.009901
novel-sbi-miR-125	AUGCCGUUCCGCACGCUGGAC	4	4	0	0.752186	0	drought-related	0	0	0	0	DS-specific	0.009901
novel-sbi-miR-126	AUGCUGGGUAUGUAGUAGCACU	3	0	3	0	0.462237	drought-related	0	0	0	0	DS-specific	0.039604
novel-sbi-miR-127	AUGGACAGAGAGCGGGAUGCCU	4	3	0	0.56414	0	drought-related	0	0	0	0	DS-specific	0.049505
novel-sbi-miR-128	AUGGAGCUGAACCAGUUUGGC	10	0	0	0	0	DT-specific	0	3	0	0.509652	drought-related	0.039604
novel-sbi-miR-129a-e	AUGGAGCUUAGUACCUGUACU	6	22	12	4.13703	1.84895	-1.16189	6	12	0.971297	2.03861	1.0696	0.019802
novel-sbi-miR-130	AUGGAUACCCGCGGCUCUUCU	8	0	0	0	0	DT-specific	2	0	0.323766	0	drought-related	0.009901
novel-sbi-miR-131	AUGGAUGGAUUGGAGCCUGAGU	9	1	5	0.188047	0.770395	2.03451	1	5	0.161883	0.849419	2.39153	0.039604
novel-sbi-miR-132	AUGGGUACCUUUUGCUAUGGAC	1	0	5	0	0.770395	drought-related	8	0	1.29506	0	drought-related	0.019802
novel-sbi-miR-133	AUGUAUGGAACCAGCCCAAGGG	3	0	3	0	0.462237	drought-related	0	0	0	0	DS-specific	0.029703
novel-sbi-miR-134	AUGUCAGAAUUACGAACCGCCU	6	3	0	0.56414	0	drought-related	0	0	0	0	DS-specific	0.009901
novel-sbi-miR-135	AUUAUGGCUUUAUCCCUUUCA	8	1	4	0.188047	0.616316	1.71258	0	1	0	0.169884	drought-related	0.019802
novel-sbi-miR-136	AUUCGCAUCAAUCCACAAGUG	8	0	3	0	0.462237	drought-related	0	0	0	0	DS-specific	0.009901
novel-sbi-miR-137	AUUCUGGUCUCUGUAAGAGU	4	0	0	0	0	DT-specific	3	2	0.485648	0.339768	-0.515363	0.009901
novel-sbi-miR-138	AUUCUGUCCAUUUUGAAGCCU	2	5	1	0.940233	0.154079	-2.60935	0	3	0	0.509652	drought-related	0.049505
novel-sbi-miR-139	AUUCUGUCUGGUUGCUACUGA	3	0	3	0	0.462237	drought-related	0	1	0	0.169884	drought-related	0.029703
novel-sbi-miR-140	AUUCUUUGCCGACUGCACUC	7	2	1	0.376093	0.154079	-1.28742	0	0	0	0	DS-specific	0.009901
novel-sbi-miR-141	AUUGUAGGCAUUCUGGCAGACA	5	1	6	0.188047	0.924474	2.29754	1	12	0.161883	2.03861	3.65456	0.019802
novel-sbi-miR-142	AUUGUAUGCUUGAACUAUGCU	1	0	6	0	0.924474	drought-related	7	2	1.13318	0.339768	-1.73776	0.009901
novel-sbi-miR-143a-c	AUUUUCAAAGUUUGUGGACCU	4	8	5	1.50437	0.770395	-0.965492	3	3	0.485648	0.509652	0.0695998	0.009901
novel-sbi-miR-144	AUUUUGGUAUCUUGGGUGAUU	9	12	2	2.25656	0.308158	-2.87238	0	16	0	2.71814	drought-related	0.009901
novel-sbi-miR-145	CAAAACAGCGAUAACAGAACA	4	0	0	0	0	DT-specific	3	0	0.485648	0	drought-related	0.009901
novel-sbi-miR-146	CAAAACCGCUCAAAUCACCCC	4	1	2	0.188047	0.308158	0.71258	5	0	0.809414	0	drought-related	0.019802
novel-sbi-miR-147	CAAACACCCAUCUCAAAGCAGA	5	1	0	0.188047	0	drought-related	0	4	0	0.679536	drought-related	0.009901
novel-sbi-miR-148	CAAAUUACAAGCUGUUUUGGC	2	3	0	0.56414	0	drought-related	4	3	0.647531	0.509652	-0.345438	0.009901
novel-sbi-miR-149	CAAAUUAUAGGCCGUUUUGCC	8	1	10	0.188047	1.54079	3.03451	0	10	0	1.69884	drought-related	0.009901
novel-sbi-miR-150	CAAGAAUACAAUAAUGAGCCU	1	0	6	0	0.924474	drought-related	3	0	0.485648	0	drought-related	0.009901
novel-sbi-miR-151	CAAGACGACUUAUAAUUUGGG	8	4	1	0.752186	0.154079	-2.28742	4	4	0.647531	0.679536	0.0695998	0.009901
novel-sbi-miR-152	CAAGCAACGGAUUGAGCAACU	3	2	2	0.376093	0.308158	-0.28742	2	0	0.323766	0	drought-related	0.019802
novel-sbi-miR-153	CAAGGUGAAACGAACAAGCCU	2	0	0	0	0	DT-specific	0	4	0	0.679536	drought-related	0.009901
novel-sbi-miR-154	CAAGUCGCACCAAGUUCUGAGA	4	3	0	0.56414	0	drought-related	0	1	0	0.169884	drought-related	0.019802
novel-sbi-miR-155	CAAUGUAUCUGGAAAAGCCA	2	0	0	0	0	DT-specific	0	2	0	0.339768	drought-related	0.009901
novel-sbi-miR-156	CACAUGUAUUGAAGUGGAUUGU	2	2	0	0.376093	0	drought-related	0	0	0	0	DS-specific	0.009901
novel-sbi-miR-157	CACGCGGCUCCGUCGAGCGG	4	22	16	4.13703	2.46526	-0.746851	14	18	2.26636	3.05791	0.43217	0.009901
novel-sbi-miR-158	CACGGUGGUUGCUAAAGAUA	2	0	0	0	0	DT-specific	4	0	0.647531	0	drought-related	0.009901
novel-sbi-miR-159	CACGUAUGACAUGAUCACAGU	3	1	4	0.188047	0.616316	1.71258	2	7	0.323766	1.18919	1.87695	0.009901
novel-sbi-miR-160	CACUGACACUGAGAGACGAAA	6	56	122	10.5306	18.7976	0.835963	128	49	20.721	8.32431	-1.31569	0.029703
novel-sbi-miR-161	CACUGUCAGAAUCGAGAAGGG	7	0	1	0	0.154079	drought-related	0	3	0	0.509652	drought-related	0.019802
novel-sbi-miR-162	CACUUAAUUUUGUUAGGUCU	1	0	1	0	0.154079	drought-related	4	8	0.647531	1.35907	1.0696	0.009901
novel-sbi-miR-163	CAGAGCCUCCCGCACCGUGCCU	10	2	1	0.376093	0.154079	-1.28742	0	2	0	0.339768	drought-related	0.009901
miR169a	CAGCCAAGGAUGACUUGCCG	10	1	2	0.188047	0.308158	0.71258	4	0	0.647531	0	drought-related	0.009901
novel-sbi-miR-164	CAGCCGCAACAAUUCAGAUUG	9	5	1	0.940233	0.154079	-2.60935	0	1	0	0.169884	drought-related	0.009901
novel-sbi-miR-165	CAGCUGGAGGAUGGCCGCACCC	4	0	6	0	0.924474	drought-related	5	14	0.809414	2.37837	1.55503	0.019802
novel-sbi-miR-166	CAGGACUCGUGGCUCCAAGG	10	0	0	0	0	DT-specific	3	0	0.485648	0	drought-related	0.009901
novel-sbi-miR-167	CAGGCUAACUCUUAGACAGGCC	10	3	0	0.56414	0	drought-related	0	0	0	0	DS-specific	0.029703
novel-sbi-miR-168	CAGUCUGAAAGAGAGAGCCAAA	10	0	2	0	0.308158	drought-related	0	7	0	1.18919	drought-related	0.019802
novel-sbi-miR-169	CAUAGUUACUCUGAUAGGCU	1	0	0	0	0	DT-specific	3	1	0.485648	0.169884	-1.51536	0.009901
novel-sbi-miR-170	CAUCCUAUGAUCAUGAAACUU	8	2	4	0.376093	0.616316	0.71258	8	5	1.29506	0.849419	-0.608472	0.019802
novel-sbi-miR-171	CAUCGAAUCUUACGGCACAUAG	1	2	0	0.376093	0	drought-related	0	0	0	0	DS-specific	0.009901
novel-sbi-miR-172	CAUCUGUGACUGGUGCGAGGA	6	11	4	2.06851	0.616316	-1.74685	0	0	0	0	DS-specific	0.049505
novel-sbi-miR-173	CAUGCAUGAAGCAUUAAGGGCC	3	0	1	0	0.154079	drought-related	3	0	0.485648	0	drought-related	0.009901
novel-sbi-miR-174	CAUGGGUAUCCAAACAAGGCCU	2	11	0	2.06851	0	drought-related	1	3	0.161883	0.509652	1.65456	0.009901
novel-sbi-miR-175	CAUGGUAUUGACUUGGCUCAUC	2	0	3	0	0.462237	drought-related	0	4	0	0.679536	drought-related	0.009901
novel-sbi-miR-176	CAUGUGUUGGAGUGGAUUGAAA	4	48	12	9.02624	1.84895	-2.28742	1	77	0.161883	13.0811	6.33639	0.009901
novel-sbi-miR-177	CAUUUAUUCGUCUGAGCCUU	4	2	2	0.376093	0.308158	-0.28742	3	4	0.485648	0.679536	0.484637	0.019802
novel-sbi-miR-178a-b	CCAAAGAAUUCGCGUGACCUG	10	9	1	1.69242	0.154079	-3.45734	0	4	0	0.679536	drought-related	0.029703
novel-sbi-miR-179	CCAAAUAUGAGAGAGACAAAG	2	0	0	0	0	DT-specific	0	2	0	0.339768	drought-related	0.009901
novel-sbi-miR-180a-c	CCAAGAUCUGUGGCUCCGACC	8	14	1	2.63265	0.154079	-4.09477	0	9	0	1.52896	drought-related	0.009901
miR5385	CCACCAACACCACCGCUUCUC	6	39	7	7.33382	1.07855	-2.76547	1	24	0.161883	4.07721	4.65456	0.009901
novel-sbi-miR-181	CCAUUGGACUCGCUUUGAGAA	3	2	0	0.376093	0	drought-related	0	0	0	0	DS-specific	0.009901
novel-sbi-miR-182a-b	CCCUGUGGAAAAUCGUUACUC	3	0	1	0	0.154079	drought-related	1	7	0.161883	1.18919	2.87695	0.009901
novel-sbi-miR-183	CCGAGCCUGGCGCACCCCAA	2	13	27	2.44461	4.16013	0.767028	26	15	4.20895	2.54826	-0.723949	0.019802
novel-sbi-miR-184	CCGAGUCGAGUUGAACCGAGCU	3	0	0	0	0	DT-specific	0	3	0	0.509652	drought-related	0.009901
novel-sbi-miR-185	CCGGAGCCAUUUUGACGAAGCC	5	0	0	0	0	DT-specific	3	0	0.485648	0	drought-related	0.009901
novel-sbi-miR-186	CCGUGUUCUGAAGCUGUUGGC	2	0	7	0	1.07855	drought-related	1	2	0.161883	0.339768	1.0696	0.009901
novel-sbi-miR-187	CCUCCGUUCCAAAUUAUGAGAC	1	2	0	0.376093	0	drought-related	0	0	0	0	DS-specific	0.009901
novel-sbi-miR-188	CCUCCUACUGCUCUGAGCUCCA	4	0	3	0	0.462237	drought-related	0	0	0	0	DS-specific	0.039604
novel-sbi-miR-189	CCUGGACCAAUUGAUACGGGCU	2	0	1	0	0.154079	drought-related	2	4	0.323766	0.679536	1.0696	0.049505
novel-sbi-miR-190	CCUUCAUCUCCGUCGGCACCGA	4	2	0	0.376093	0	drought-related	3	1	0.485648	0.169884	-1.51536	0.009901
novel-sbi-miR-191	CGAAAUGAGGAGACUGAAAC	4	2	13	0.376093	2.00303	2.41302	6	11	0.971297	1.86872	0.944069	0.019802
novel-sbi-miR-192	CGACAAUUUUUUCCUGAAGUUU	1	0	1	0	0.154079	drought-related	1	5	0.161883	0.849419	2.39153	0.009901
novel-sbi-miR-193	CGACGCGGGAUCUGAGCCGC	4	2	3	0.376093	0.462237	0.297543	1	3	0.161883	0.509652	1.65456	0.009901
novel-sbi-miR-194	CGACUAUGAACUCUUGGUGCC	6	0	6	0	0.924474	drought-related	1	0	0.161883	0	drought-related	0.009901
novel-sbi-miR-195	CGAGACUGGAUCAAUGGCACC	10	0	0	0	0	DT-specific	0	4	0	0.679536	drought-related	0.009901
novel-sbi-miR-196	CGAGAUCCUCGGGGUGCCCA	1	3	0	0.56414	0	drought-related	3	3	0.485648	0.509652	0.0695998	0.009901
novel-sbi-miR-197	CGAGAUCCUCGGGGUGCCCAA	1	1	1	0.188047	0.154079	-0.28742	4	1	0.647531	0.169884	-1.9304	0.019802
novel-sbi-miR-198	CGAGAUGACCCGGCGGUACA	2	1	3	0.188047	0.462237	1.29754	0	2	0	0.339768	drought-related	0.039604
novel-sbi-miR-199	CGAGCUAUUCUUUCGCCUUU	6	1	1	0.188047	0.154079	-0.28742	0	3	0	0.509652	drought-related	0.029703
novel-sbi-miR-200	CGAGUAAUAGUUGAGGGACC	2	0	84	0	12.9426	drought-related	113	20	18.2928	3.39768	-2.42865	0.019802
novel-sbi-miR-201	CGAGUCCCACUGGGCGUGCCA	3	0	2	0	0.308158	drought-related	3	1	0.485648	0.169884	-1.51536	0.049505
novel-sbi-miR-202	CGAUGGCCUGGACUUCGACC	9	0	0	0	0	DT-specific	4	0	0.647531	0	drought-related	0.049505
novel-sbi-miR-203	CGCGCGGCGAACUGAUGCCU	5	35	41	6.58163	6.31724	-0.0591507	41	49	6.63719	8.32431	0.326758	0.009901
novel-sbi-miR-204	CGCUGGCGUGGAGCCGGGCG	3	2	0	0.376093	0	drought-related	0	5	0	0.849419	drought-related	0.039604
novel-sbi-miR-205	CGCUGGCUGGGCCCUUUGGAC	2	2	3	0.376093	0.462237	0.297543	2	9	0.323766	1.52896	2.23952	0.019802
novel-sbi-miR-206	CGGAGGACUUUGAGGCAGAA	7	5	3	0.940233	0.462237	-1.02439	6	0	0.971297	0	drought-related	0.019802
novel-sbi-miR-207	CGGAGUAGACUGUCAAUGAUGA	2	57	58	10.7187	8.93658	-0.262329	85	17	13.76	2.88803	-2.25233	0.019802
novel-sbi-miR-208	CGGAUAUGUCGGAAGGACGUC	4	4	0	0.752186	0	drought-related	0	0	0	0	DS-specific	0.009901
novel-sbi-miR-209	CGGGACCAAUGUUACGAGCUUC	4	10	12	1.88047	1.84895	-0.0243853	8	12	1.29506	2.03861	0.654562	0.019802
miR6221	CGGGGCCAGAUCUCAGAAGC	1	3	5	0.56414	0.770395	0.449546	0	3	0	0.509652	drought-related	0.009901
novel-sbi-miR-210	CGGGGUUUGAUGAUUCUGAUGA	1	0	0	0	0	DT-specific	0	3	0	0.509652	drought-related	0.009901
novel-sbi-miR-211	CGUCCCCCAUUGUGUGUCGUU	5	0	2	0	0.308158	drought-related	0	0	0	0	DS-specific	0.009901
novel-sbi-miR-212	CGUCGAAUUCACCUCAAUCCA	3	2	0	0.376093	0	drought-related	1	5	0.161883	0.849419	2.39153	0.009901
novel-sbi-miR-213	CUAGCCAAGAAUGACUUGCCU	5	311	113	58.4825	17.4109	-1.74801	40	56	6.47531	9.5135	0.555027	0.009901
novel-sbi-miR-214	CUAGGCCCCUGAACUUGCACA	4	0	2	0	0.308158	drought-related	0	0	0	0	DS-specific	0.009901
novel-sbi-miR-215	CUAUGGACUACCUUAUGGCAC	1	0	51	0	7.85803	drought-related	47	9	7.60849	1.52896	-2.31506	0.019802
miR1432	CUCAGGAGAGAUGACACCGA	2	108	94	20.309	14.4834	-0.487718	83	259	13.4363	43.9999	1.71137	0.009901
novel-sbi-miR-216	CUCCGAGAUUUUUAGAAUGACU	9	3	0	0.56414	0	drought-related	0	0	0	0	DS-specific	0.009901
novel-sbi-miR-217	CUCCGAGGUCGGCGCCAAGAUC	3	4	0	0.752186	0	drought-related	0	0	0	0	DS-specific	0.009901
novel-sbi-miR-218	CUCCGGGUAUAGUCCAGUGCCU	10	7	3	1.31633	0.462237	-1.50981	1	1	0.161883	0.169884	0.0695998	0.049505
novel-sbi-miR-219	CUCGAGGAUUGUUGCAUGAGUG	10	0	0	0	0	DT-specific	0	3	0	0.509652	drought-related	0.029703
novel-sbi-miR-220	CUCGCUAUGGUGACAAUAGUC	8	0	3	0	0.462237	drought-related	2	4	0.323766	0.679536	1.0696	0.009901
novel-sbi-miR-221a-h	CUCUAGUCUAAUUUAAUGAAC	9	2	19	0.376093	2.9275	2.96051	0	14	0	2.37837	drought-related	0.009901
novel-sbi-miR-222	CUGAAGCUCUUCAAUGUCGCA	4	8	7	1.50437	1.07855	-0.480065	2	6	0.323766	1.0193	1.65456	0.009901
novel-sbi-miR-223	CUGCAGCGCUGAAGUAUGAGCC	10	9	33	1.69242	5.08461	1.58705	56	9	9.06543	1.52896	-2.56783	0.029703
novel-sbi-miR-224	CUGGACGUCGAGGAACUACA	6	0	2	0	0.308158	drought-related	2	8	0.323766	1.35907	2.0696	0.029703
novel-sbi-miR-225	CUGUUCUAUAGGAUCGUACC	6	49	84	9.21428	12.9426	0.490188	197	224	31.8909	38.054	0.254903	0.019802
novel-sbi-miR-226	CUUAGCCAAGAAUGGCUUGCCU	8	191	114	35.9169	17.565	-1.03196	78	122	12.6269	20.7258	0.714935	0.009901
novel-sbi-miR-227a-c	CUUAGGCAUUGUUUAGUUCC	7	0	17	0	2.61934	drought-related	56	9	9.06543	1.52896	-2.56783	0.009901
miR159	CUUGGAUUGAAGGGAGCUCC	3	0	5	0	0.770395	drought-related	1	0	0.161883	0	drought-related	0.009901
novel-sbi-miR-228	CUUUCUCGAAUGUCAUGGGCC	6	3	0	0.56414	0	drought-related	0	1	0	0.169884	drought-related	0.009901
novel-sbi-miR-229	CUUUUUCCUUUCUGCAGGGACC	6	0	3	0	0.462237	drought-related	1	5	0.161883	0.849419	2.39153	0.019802
novel-sbi-miR-230	GAAAAGGGCUGAACCAUUUGA	6	1	4	0.188047	0.616316	1.71258	4	4	0.647531	0.679536	0.0695998	0.009901
novel-sbi-miR-231	GAAAGCGAUCUGUUCAGGAU	1	2	0	0.376093	0	drought-related	0	4	0	0.679536	drought-related	0.009901
novel-sbi-miR-232	GAAAUCCGUUGUAGUCUAGC	9	0	4	0	0.616316	drought-related	6	5	0.971297	0.849419	-0.193435	0.019802
novel-sbi-miR-233	GAAAUUCCGUCUCGGACGGGC	2	0	2	0	0.308158	drought-related	3	0	0.485648	0	drought-related	0.009901
novel-sbi-miR-234	GAAAUUCCUGUAGCAAAGAACU	9	1	0	0.188047	0	drought-related	0	3	0	0.509652	drought-related	0.029703
novel-sbi-miR-235	GAACUGUGAGAUGCUGUGCU	4	0	1	0	0.154079	drought-related	0	3	0	0.509652	drought-related	0.029703
novel-sbi-miR-236	GAAGGAUCAUUGUCGUGACC	5	13	21	2.44461	3.23566	0.404458	23	28	3.7233	4.75675	0.353393	0.009901
novel-sbi-miR-237	GAAGUGUUUGGAGGAACUCU	7	0	0	0	0	DT-specific	4	1	0.647531	0.169884	-1.9304	0.009901
novel-sbi-miR-238	GAAUAAGACGAGUGGUCAGACU	3	2	0	0.376093	0	drought-related	0	0	0	0	DS-specific	0.009901
novel-sbi-miR-239	GAAUCUUGAAAACUUUUGAGU	6	2	0	0.376093	0	drought-related	0	0	0	0	DS-specific	0.009901
novel-sbi-miR-240	GACUAGAGAAGAACCGCGGGU	8	5	1	0.940233	0.154079	-2.60935	0	8	0	1.35907	drought-related	0.009901
novel-sbi-miR-241	GAGAAGUCGGAACCAUUUUGGC	1	0	2	0	0.308158	drought-related	3	0	0.485648	0	drought-related	0.009901
novel-sbi-miR-242	GAGAUGUGCUUCGGAGAUGA	9	0	3	0	0.462237	drought-related	1	1	0.161883	0.169884	0.0695998	0.009901
novel-sbi-miR-243	GAGGAUAGGAGCGCUCUGACGC	1	6	7	1.12828	1.07855	-0.0650273	8	8	1.29506	1.35907	0.0695998	0.009901
novel-sbi-miR-244	GAGGAUUGUGUCUGAGGGCGCA	5	0	3	0	0.462237	drought-related	0	2	0	0.339768	drought-related	0.009901
novel-sbi-miR-245	GAGUAGACUGUCAAUGAUGA	2	64	59	12.035	9.09066	-0.404777	85	19	13.76	3.22779	-2.09186	0.029703
novel-sbi-miR-246	GAUAUGUAUCUAGAAAGGCC	1	0	2	0	0.308158	drought-related	0	0	0	0	DS-specific	0.009901
novel-sbi-miR-247	GAUGCAAGUAGGUUGGCCUGC	1	0	7	0	1.07855	drought-related	2	6	0.323766	1.0193	1.65456	0.009901
novel-sbi-miR-248	GCACGGCACGGCAGUUCGGCU	10	0	2	0	0.308158	drought-related	0	3	0	0.509652	drought-related	0.009901
novel-sbi-miR-249	GCAGCAUCAUCAAGAUUCACA	2	1	4	0.188047	0.616316	1.71258	3	1	0.485648	0.169884	-1.51536	0.009901
novel-sbi-miR-250	GCAGGACCGUAAGAAUGUAAGA	3	0	0	0	0	DT-specific	0	3	0	0.509652	drought-related	0.019802
novel-sbi-miR-251	GCCAGAAUCAAGCGAUCACAUG	3	5	4	0.940233	0.616316	-0.609348	0	3	0	0.509652	drought-related	0.019802
novel-sbi-miR-252	GCCCAAGCCUGGCACACCCAAC	2	0	0	0	0	DT-specific	3	0	0.485648	0	drought-related	0.009901
novel-sbi-miR-253	GCCCGUGUCAUUGUGACUGA	5	1	3	0.188047	0.462237	1.29754	1	2	0.161883	0.339768	1.0696	0.049505
novel-sbi-miR-254	GCCGGCGCCGUCGAGCUCGACU	10	7	4	1.31633	0.616316	-1.09477	8	11	1.29506	1.86872	0.529031	0.029703
novel-sbi-miR-255	GCCGUCCUAGCUCAGUGGUAGA	2	1	9	0.188047	1.38671	2.88251	8	8	1.29506	1.35907	0.0695998	0.049505
novel-sbi-miR-256	GCCGUCUUAGCUCAGUCGGUA	6	6	14	1.12828	2.15711	0.934973	14	2	2.26636	0.339768	-2.73776	0.009901
novel-sbi-miR-257	GCGCAGGACUUGUCUAGACA	2	4	4	0.752186	0.616316	-0.28742	0	11	0	1.86872	drought-related	0.009901
novel-sbi-miR-258	GCGCCUGUAGCUCAGCGGAU	1	18	21	3.38484	3.23566	-0.0650273	14	21	2.26636	3.56756	0.654562	0.029703
novel-sbi-miR-259	GCGGAUGAAGAAGUUUCACC	4	11	1	2.06851	0.154079	-3.74685	0	0	0	0	DS-specific	0.009901
novel-sbi-miR-260	GCUAGUCGUGGGAAUCAAGGA	8	3	0	0.56414	0	drought-related	0	0	0	0	DS-specific	0.019802
novel-sbi-miR-261	GCUAUGAGAUCUGAGGGACA	7	0	8	0	1.23263	drought-related	2	5	0.323766	0.849419	1.39153	0.009901
novel-sbi-miR-262	GCUCUUGUAGCUCAGUUGGU	4	0	7	0	1.07855	drought-related	1	1	0.161883	0.169884	0.0695998	0.009901
novel-sbi-miR-263a-c	GCUUUCGUAGCUCAGUUGGU	9	2	10	0.376093	1.54079	2.03451	1	9	0.161883	1.52896	3.23952	0.019802
novel-sbi-miR-264a-c	GGAUGGAUGUAUCUCAUGGCC	7	190	87	35.7289	13.4049	-1.41433	55	109	8.90355	18.5173	1.05642	0.009901
novel-sbi-miR-265	GGCAAAGCAGUCGAUGACAAC	7	0	0	0	0	DT-specific	3	0	0.485648	0	drought-related	0.049505
miR169b	GGCAAGUCUGUCCUUGGCUA	6	5	7	0.940233	1.07855	0.198007	5	3	0.809414	0.509652	-0.667366	0.009901
novel-sbi-miR-266	GGCAGGAACUGCAUUACUUGC	4	39	3	7.33382	0.462237	-3.98786	20	4	3.23766	0.679536	-2.25233	0.039604
novel-sbi-miR-267a-b	GGGCAAAUCAUCUGGGCUAGC	1	3	0	0.56414	0	drought-related	2	2	0.323766	0.339768	0.0695998	0.009901
novel-sbi-miR-268	GGGCAGUUCGUCUUUGGCAC	3	3	7	0.56414	1.07855	0.934973	15	1	2.42824	0.169884	-3.83729	0.009901
novel-sbi-miR-269	GGGCCUGUAGCUCAGAGGAU	1	625	974	117.529	150.073	0.352646	318	1814	51.4787	308.169	2.58168	0.009901
novel-sbi-miR-270	GGGCGAUGAUGCUCAACCUAUU	10	4	2	0.752186	0.308158	-1.28742	2	1	0.323766	0.169884	-0.9304	0.049505
novel-sbi-miR-271	GGUAUGUGCCCUCACUCUCCU	3	4	2	0.752186	0.308158	-1.28742	2	3	0.323766	0.509652	0.654562	0.009901
novel-sbi-miR-272	GGUCGCCGUCGUCGGCACGG	2	24	81	4.51312	12.4804	1.46747	81	43	13.1125	7.30501	-0.843985	0.009901
novel-sbi-miR-273	GGUGUCGUGGUGUAGUUGGU	1	4	11	0.752186	1.69487	1.17201	13	17	2.10448	2.88803	0.456623	0.039604
novel-sbi-miR-274	GUAAGAUCGCGCACCUCUGACC	10	0	0	0	0	DT-specific	2	3	0.323766	0.509652	0.654562	0.039604
novel-sbi-miR-275	GUAGUAGUGUUCAUUCUGAGCA	3	0	0	0	0	DT-specific	6	3	0.971297	0.509652	-0.9304	0.019802
novel-sbi-miR-276a-b	GUAGUCGGUGUAGAGGUUCGCG	4	0	3	0	0.462237	drought-related	1	2	0.161883	0.339768	1.0696	0.009901
novel-sbi-miR-277	GUCGGGGUGGUCGUCUCCGGC	6	3	0	0.56414	0	drought-related	0	2	0	0.339768	drought-related	0.029703
novel-sbi-miR-278	GUCUAGAGGUUGGAUUGCCU	9	1	0	0.188047	0	drought-related	1	3	0.161883	0.509652	1.65456	0.009901
novel-sbi-miR-279	GUGGUCGGUUUGGCUCUAGGCU	7	0	4	0	0.616316	drought-related	1	1	0.161883	0.169884	0.0695998	0.009901
novel-sbi-miR-280a-c	GUGGUCGUGCCGGAGUGGUU	3	9	12	1.69242	1.84895	0.127618	12	3	1.94259	0.509652	-1.9304	0.009901
novel-sbi-miR-281	GUUAUGCUCGGAGUUCUGUAGU	3	0	1	0	0.154079	drought-related	0	5	0	0.849419	drought-related	0.029703
miR395	GUUCCCUGCAAACACUUCAC	7	2	0	0.376093	0	drought-related	1	0	0.161883	0	drought-related	0.009901
novel-sbi-miR-282	GUUGAGAUGGCCGAGUUGGUC	7	19	52	3.57289	8.01211	1.16509	59	20	9.55108	3.39768	-1.49112	0.049505
novel-sbi-miR-283	GUUGUUUUCUCUGAAGUGCA	8	3	2	0.56414	0.308158	-0.872382	0	4	0	0.679536	drought-related	0.019802
novel-sbi-miR-284	GUUUGACCAAGUUUGUAGAGCU	4	6	0	1.12828	0	drought-related	1	1	0.161883	0.169884	0.0695998	0.009901
novel-sbi-miR-285	UAAAAAGACUGUUGUUUUAGC	3	11	0	2.06851	0	drought-related	1	11	0.161883	1.86872	3.52903	0.009901
novel-sbi-miR-286	UAAACUUGUCUAACUUUGACC	3	0	1	0	0.154079	drought-related	1	3	0.161883	0.509652	1.65456	0.009901
novel-sbi-miR-287	UAAAUUUUAGAGCUCUAAACU	4	4	1	0.752186	0.154079	-2.28742	2	2	0.323766	0.339768	0.0695998	0.009901
novel-sbi-miR-288	UAAGUCAAACUAUUCCAAGUU	6	3	0	0.56414	0	drought-related	0	1	0	0.169884	drought-related	0.009901
novel-sbi-miR-289a-c	UAAGUCGAGUGGUCAAACUUG	6	3	7	0.56414	1.07855	0.934973	3	8	0.485648	1.35907	1.48464	0.009901
novel-sbi-miR-290	UACACCACAGAAGCUGGCUG	2	0	0	0	0	DT-specific	0	3	0	0.509652	drought-related	0.009901
novel-sbi-miR-291	UACUCCCUCCGUUCCAAAUCG	9	0	2	0	0.308158	drought-related	0	0	0	0	DS-specific	0.009901
novel-sbi-miR-292	UACUCUGACGCCUCUUAUGCUU	1	12	2	2.25656	0.308158	-2.87238	2	4	0.323766	0.679536	1.0696	0.049505
novel-sbi-miR-293	UAGAAAAGAAUUGUGAAUACCU	5	3	1	0.56414	0.154079	-1.87238	0	0	0	0	DS-specific	0.009901
novel-sbi-miR-294a-b	UAGAGAAGAACCGCGGGUACC	8	9	5	1.69242	0.770395	-1.13542	4	6	0.647531	1.0193	0.654562	0.009901
novel-sbi-miR-295	UAGAGAAGUUUGACUUAGGCC	4	0	24	0	3.6979	drought-related	18	1	2.91389	0.169884	-4.10033	0.009901
novel-sbi-miR-296a-b	UAGAUCUAGAUUCUGUGGCCU	7	0	3	0	0.462237	drought-related	3	2	0.485648	0.339768	-0.515363	0.009901
novel-sbi-miR-297a-c	UAGAUGGUGCUCGCGUGCGACC	5	0	15	0	2.31119	drought-related	29	1	4.6946	0.169884	-4.78838	0.009901
miR169c	UAGCCAAGGAUGACUUGCCG	2	11	4	2.06851	0.616316	-1.74685	1	1	0.161883	0.169884	0.0695998	0.009901
miR169d-l	UAGCCAAGGAUGACUUGCCU	6	4644	681	873.288	104.928	-3.05706	1011	482	163.663	81.884	-0.999078	0.009901
novel-sbi-miR-298	UAGCCAGGGAUGAUUUGCCC	1	25	35	4.70116	5.39277	0.198007	33	18	5.34213	3.05791	-0.804869	0.009901
novel-sbi-miR-299	UAGGACACCAAACAAUGCGUU	3	13	9	2.44461	1.38671	-0.817934	6	16	0.971297	2.71814	1.48464	0.009901
novel-sbi-miR-300	UAGGCAUGAAUUUGGACAAGC	3	0	7	0	1.07855	drought-related	8	2	1.29506	0.339768	-1.9304	0.009901
novel-sbi-miR-301	UAGGCAUGAAUUUGGACAAGCA	3	0	12	0	1.84895	drought-related	8	1	1.29506	0.169884	-2.9304	0.009901
novel-sbi-miR-302	UAGGUGCACCUCUGAACCUCU	1	0	3	0	0.462237	drought-related	1	1	0.161883	0.169884	0.0695998	0.009901
novel-sbi-miR-303	UAGUUGUUUUCUCUGAAGUGCA	8	0	3	0	0.462237	drought-related	1	3	0.161883	0.509652	1.65456	0.019802
novel-sbi-miR-304	UAUACCUAGAAAAGCCAGAAC	4	6	6	1.12828	0.924474	-0.28742	1	4	0.161883	0.679536	2.0696	0.009901
novel-sbi-miR-305	UAUAUGAACAGAGCUGGCACA	3	3	0	0.56414	0	drought-related	0	1	0	0.169884	drought-related	0.009901
novel-sbi-miR-306	UAUCUUGUCCGAACUCGACU	1	0	0	0	0	DT-specific	0	2	0	0.339768	drought-related	0.009901
novel-sbi-miR-307	UAUGACCAGAGACCUGAUAU	3	0	0	0	0	DT-specific	3	0	0.485648	0	drought-related	0.009901
novel-sbi-miR-308	UAUGGACUGGUUGUGGCACU	1	3	4	0.56414	0.616316	0.127618	4	3	0.647531	0.509652	-0.345438	0.029703
novel-sbi-miR-309	UAUUGGAGGACUGCUCGAGAA	3	0	3	0	0.462237	drought-related	0	0	0	0	DS-specific	0.049505
novel-sbi-miR-310a-e	UCAAACUGAAUUGUUGUGGCU	3	57	44	10.7187	6.77948	-0.660878	22	112	3.56142	19.027	2.41752	0.009901
novel-sbi-miR-311	UCAAACUUUUUGAACUUUGACC	1	0	3	0	0.462237	drought-related	1	0	0.161883	0	drought-related	0.009901
novel-sbi-miR-312	UCAAGAAUACAAUAAUGAGCCU	1	0	5	0	0.770395	drought-related	4	0	0.647531	0	drought-related	0.009901
novel-sbi-miR-313	UCAAUCUGAAUUGUUGUGGCU	4	1	6	0.188047	0.924474	2.29754	0	6	0	1.0193	drought-related	0.009901
novel-sbi-miR-314a-c	UCAGAUGUCACUCGUUGUGGAG	8	46	11	8.65014	1.69487	-2.35155	1	14	0.161883	2.37837	3.87695	0.009901
novel-sbi-miR-315a-b	UCAUCCAAGACUGUUGUAGU	2	7	0	1.31633	0	drought-related	1	0	0.161883	0	drought-related	0.009901
novel-sbi-miR-316	UCAUCUGUGACUGGUGCGAGGA	6	16	1	3.00875	0.154079	-4.28742	1	4	0.161883	0.679536	2.0696	0.039604
novel-sbi-miR-317	UCAUGUUUCUCUGAUGCCCU	2	13	13	2.44461	2.00303	-0.28742	13	12	2.10448	2.03861	-0.0458774	0.029703
novel-sbi-miR-318a-i	UCAUUAAGUUAGACUAGAGAA	1	30	25	5.6414	3.85198	-0.550454	16	32	2.59012	5.43628	1.0696	0.009901
miR393a-b	UCCAAAGGGAUCGCAUUGAUC	3	190	176	35.7289	27.1179	-0.397844	126	213	20.3972	36.1853	0.827029	0.009901
miR396a	UCCACAGGCUUUCUUGAACUG	4	12452	8866	2341.56	1366.06	-0.777442	5214	10071	844.057	1710.9	1.01934	0.009901
novel-sbi-miR-319	UCCAUCUCUAUCUCUAAGACU	1	3	0	0.56414	0	drought-related	1	0	0.161883	0	drought-related	0.009901
novel-sbi-miR-320	UCCAUGAACUCUCAAAGUGAU	7	7	5	1.31633	0.770395	-0.772846	1	2	0.161883	0.339768	1.0696	0.009901
novel-sbi-miR-321	UCCAUUGUCGUCUAGUCCGG	1	186	574	34.9767	88.4414	1.33833	533	394	86.2835	66.9343	-0.36634	0.009901
novel-sbi-miR-322	UCCAUUGUCGUCUAGUCCGGU	1	67	1011	12.5991	155.774	3.62806	131	688	21.2066	116.88	2.46244	0.009901
novel-sbi-miR-323	UCCCGGAUGGUAUUACGAGCC	5	3	0	0.56414	0	drought-related	0	0	0	0	DS-specific	0.009901
novel-sbi-miR-324	UCCCGUGCUCUGUGGACCUUCG	5	4	6	0.752186	0.924474	0.297543	1	5	0.161883	0.849419	2.39153	0.009901
novel-sbi-miR-325	UCCGAAUCAUAAGACAUUUUG	4	1	2	0.188047	0.308158	0.71258	0	1	0	0.169884	drought-related	0.009901
novel-sbi-miR-326	UCCGGACGGGACUUUAGAUCC	5	3	0	0.56414	0	drought-related	0	1	0	0.169884	drought-related	0.029703
novel-sbi-miR-327	UCCGGGUAUAGUCCAGUGCCU	10	0	4	0	0.616316	drought-related	3	4	0.485648	0.679536	0.484637	0.039604
novel-sbi-miR-328	UCCUCUAACCAGUUCGGCUAG	3	0	3	0	0.462237	drought-related	0	0	0	0	DS-specific	0.029703
novel-sbi-miR-329	UCCUGUGCCUGCGCCUGCGCC	1	1	0	0.188047	0	drought-related	1	3	0.161883	0.509652	1.65456	0.009901
novel-sbi-miR-330	UCGCUGGCUGGGCCCUUUGGAC	2	0	0	0	0	DT-specific	3	2	0.485648	0.339768	-0.515363	0.009901
miR166a-b	UCGGACCAGGCUUCAAUCCCU	2	215	203	40.43	31.278	-0.370277	113	160	18.2928	27.1814	0.571349	0.009901
miR166c-i	UCGGACCAGGCUUCAUUCCCC	1	34584	27016	6503.4	4162.6	-0.64371	15524	31575	2513.07	5364.08	1.09388	0.009901
miR166j-k	UCGGACCAGGCUUCAUUCCUC	8	1568	925	294.857	142.523	-1.04882	763	893	123.517	151.706	0.296577	0.009901
novel-sbi-miR-331a-d	UCUAGAAAAUCCAAAACGUCU	2	0	6	0	0.924474	drought-related	2	1	0.323766	0.169884	-0.9304	0.009901
novel-sbi-miR-332a-b	UCUAUAAACUUAGUCAAAGCU	10	1	3	0.188047	0.462237	1.29754	1	2	0.161883	0.339768	1.0696	0.009901
novel-sbi-miR-333a-b	UCUAUAAACUUAGUCAAAGCUA	10	5	2	0.940233	0.308158	-1.60935	0	3	0	0.509652	drought-related	0.009901
novel-sbi-miR-334	UCUGAUCACUCGUCUUAUUC	3	0	0	0	0	DT-specific	0	2	0	0.339768	drought-related	0.009901
novel-sbi-miR-335	UCUGCGACAAUUCUUUAUCCU	1	11	2	2.06851	0.308158	-2.74685	1	4	0.161883	0.679536	2.0696	0.009901
novel-sbi-miR-336	UGAAACUACAACUUUGUAACU	9	17	9	3.19679	1.38671	-1.20496	4	17	0.647531	2.88803	2.15706	0.009901
novel-sbi-miR-337	UGAAACUGAAUUGUUGUGGCU	3	5	9	0.940233	1.38671	0.560577	4	20	0.647531	3.39768	2.39153	0.009901
miR167a-c	UGAAGCUGCCAGCAUGAUCU	1	74	93	13.9154	14.3293	0.0422858	69	91	11.1699	15.4594	0.46887	0.009901
miR167d-e	UGAAGCUGCCAGCAUGAUCUG	8	1937	1636	364.246	252.073	-0.531071	1394	1088	225.665	184.834	-0.287952	0.009901
miR167f-j	UGAAGCUGCCAGCAUGAUCUGA	2	2377	1890	446.987	291.209	-0.618175	1103	1688	178.557	286.764	0.683482	0.009901
novel-sbi-miR-338a-f	UGAAUUGAUGCGAAUCCGACU	3	8	6	1.50437	0.924474	-0.702457	2	2	0.323766	0.339768	0.0695998	0.009901
miR156a	UGACAGAAGAGAGAGAGCAC	2	37	15	6.95772	2.31119	-1.58998	21	8	3.39954	1.35907	-1.32272	0.009901
miR156b	UGACAGAAGAGAGCGAGCAC	10	157	626	29.5233	96.4535	1.70798	84	123	13.5982	20.8957	0.619797	0.009901
miR156c-f	UGACAGAAGAGAGUGAGCAC	3	2090	1307	393.017	201.381	-0.964663	1062	1950	171.919	331.274	0.94629	0.009901
novel-sbi-miR-339	UGACGUCCCCAUGUCCCCCC	4	50	27	9.40233	4.16013	-1.17639	82	20	13.2744	3.39768	-1.96602	0.009901
novel-sbi-miR-340	UGAGACUAGUUUUUUAAGCCU	2	18	5	3.38484	0.770395	-2.13542	7	11	1.13318	1.86872	0.721676	0.009901
novel-sbi-miR-341	UGAGAGCUUAUGGGCCUAGGU	3	1	3	0.188047	0.462237	1.29754	0	2	0	0.339768	drought-related	0.009901
miR171a-b	UGAGCCGAACCAAUAUCACUC	6	219	168	41.1822	25.8853	-0.669889	104	141	16.8358	23.9536	0.508711	0.009901
novel-sbi-miR-342	UGAGGCAGGAACUGCAUUACU	4	37	24	6.95772	3.6979	-0.911911	18	15	2.91389	2.54826	-0.193435	0.029703
novel-sbi-miR-343	UGAGGCUCAGAUCAGUAGGGA	10	0	0	0	0	DT-specific	3	0	0.485648	0	drought-related	0.019802
novel-sbi-miR-344	UGAGGGACCAAAAUGACUAUU	8	0	377	0	58.0878	drought-related	298	35	48.2411	5.94594	-3.02029	0.009901
novel-sbi-miR-345	UGAUCCUCUUUGAACUUGGCCC	4	73	32	13.7274	4.93053	-1.47724	8	27	1.29506	4.58687	1.82449	0.049505
miR171c-f	UGAUUGAGCCGUGCCAAUAUC	7	78	118	14.6676	18.1813	0.309821	66	92	10.6843	15.6293	0.548768	0.009901
novel-sbi-miR-346	UGCACAACCUUGUAGGAGCCU	2	0	0	0	0	DT-specific	3	0	0.485648	0	drought-related	0.009901
novel-sbi-miR-347	UGCACCGCAGGUACGACGAC	4	2	0	0.376093	0	drought-related	4	2	0.647531	0.339768	-0.9304	0.049505
novel-sbi-miR-348	UGCACUUUCUCUGCGCACCA	1	5	3	0.940233	0.462237	-1.02439	3	4	0.485648	0.679536	0.484637	0.039604
novel-sbi-miR-349	UGCAGCGCUGAAGUAUGAGCC	10	23	54	4.32507	8.32027	0.943906	46	17	7.44661	2.88803	-1.3665	0.009901
novel-sbi-miR-350	UGCAUUUGCACCUGCACCUCC	6	40	16	7.52186	2.46526	-1.60935	113	32	18.2928	5.43628	-1.75058	0.009901
miR399a	UGCCAAAGGAAAUUUGCCCCG	9	0	0	0	0	DT-specific	3	1	0.485648	0.169884	-1.51536	0.009901
miR399b-d	UGCCAAAGGAGAAUUGCCCUG	4	5	3	0.940233	0.462237	-1.02439	4	3	0.647531	0.509652	-0.345438	0.009901
miR399e	UGCCAAAGGAGAGCUGCCCU	4	0	1	0	0.154079	drought-related	6	0	0.971297	0	drought-related	0.009901
miR399f	UGCCAAAGGAGAGCUGCCCUG	4	1	2	0.188047	0.308158	0.71258	2	0	0.323766	0	drought-related	0.009901
miR399g	UGCCAAAGGAGAGUUGCCCUG	6	196	117	36.8571	18.0272	-1.03176	87	156	14.0838	26.5019	0.912058	0.009901
miR160a	UGCCUGGCUCCCUGAAUGCCA	7	13	4	2.44461	0.616316	-1.98786	0	6	0	1.0193	drought-related	0.009901
miR160b-f	UGCCUGGCUCCCUGUAUGCCA	7	3352	3102	630.332	477.953	-0.399243	1857	2883	300.616	489.775	0.704197	0.009901
novel-sbi-miR-351	UGCGACGGUAGUUCAAACUGC	2	8	2	1.50437	0.308158	-2.28742	1	5	0.161883	0.849419	2.39153	0.009901
novel-sbi-miR-352	UGCUAUGGAUUUAGAAAUGCC	3	3	1	0.56414	0.154079	-1.87238	0	3	0	0.509652	drought-related	0.009901
novel-sbi-miR-353a-b	UGCUCCUUCAGCAGUUGGACA	1	1	0	0.188047	0	drought-related	3	6	0.485648	1.0193	1.0696	0.009901
miR164a-b	UGGAGAAGCAGGGCACGUGCA	9	27	58	5.07726	8.93658	0.815674	38	19	6.15154	3.22779	-0.9304	0.009901
miR164c	UGGAGAAGCAGGGCACGUGCU	4	20	17	3.76093	2.61934	-0.521885	10	15	1.61883	2.54826	0.654562	0.009901
novel-sbi-miR-354	UGGCAACUUUAUCGAGAGGGGC	3	0	4	0	0.616316	drought-related	0	1	0	0.169884	drought-related	0.009901
novel-sbi-miR-355	UGGCACGAGAACUCUAGACGG	1	3	0	0.56414	0	drought-related	0	0	0	0	DS-specific	0.019802
novel-sbi-miR-356	UGGGAAGCAAUUCGUCGAACA	5	1993	1838	374.777	283.197	-0.404225	1407	1823	227.769	309.698	0.443292	0.009901
novel-sbi-miR-357	UGGGCCUGUAGCUCAGAGGA	1	710	1365	133.513	210.318	0.65559	958	677	155.084	115.011	-0.43127	0.009901
miR5564a-b	UGGGGAAGCAAUUCGUCGAAC	5	3872	4537	728.116	699.057	-0.05876	2802	4545	453.595	772.122	0.767423	0.009901
novel-sbi-miR-358	UGGGUGAUGCUGAACACUUCUA	1	3	1	0.56414	0.154079	-1.87238	3	1	0.485648	0.169884	-1.51536	0.019802
novel-sbi-miR-359	UGGUGAGAAUUCCACGUUGU	10	1	5	0.188047	0.770395	2.03451	9	0	1.45694	0	drought-related	0.019802
novel-sbi-miR-360a-c	UGGUGGAACCAAACAAGGCCU	9	5	37	0.940233	5.70092	2.60011	19	2	3.07577	0.339768	-3.17833	0.009901
novel-sbi-miR-361	UGUACAAACUGUGCAAACUCU	8	0	0	0	0	DT-specific	0	2	0	0.339768	drought-related	0.009901
novel-sbi-miR-362	UGUAGAAAUGCCAAAACGUCU	10	0	2	0	0.308158	drought-related	0	0	0	0	DS-specific	0.009901
novel-sbi-miR-363	UGUAGCGAAUUAUGUAUGCCU	2	0	2	0	0.308158	drought-related	0	1	0	0.169884	drought-related	0.039604
novel-sbi-miR-364	UGUCAUAGUUACUCUGAUAGGG	1	1	2	0.188047	0.308158	0.71258	0	7	0	1.18919	drought-related	0.019802
novel-sbi-miR-365	UGUGAUUGGUCGCGCCGGUGUC	3	5	4	0.940233	0.616316	-0.609348	0	2	0	0.339768	drought-related	0.009901
novel-sbi-miR-366	UGUGGAUGUGUUUUUCUGGGGA	6	0	0	0	0	DT-specific	3	1	0.485648	0.169884	-1.51536	0.029703
miR398	UGUGUUCUCAGGUCGCCCCCG	2	2400	2210	451.312	340.515	-0.406408	1899	797	307.415	135.397	-1.18299	0.009901
novel-sbi-miR-367	UUAAACUUUUACAACUUUGACC	4	6	0	1.12828	0	drought-related	1	1	0.161883	0.169884	0.0695998	0.009901
novel-sbi-miR-368	UUAAGUCAGGGGUAAAAGACC	3	7	1	1.31633	0.154079	-3.09477	0	23	0	3.90733	drought-related	0.009901
novel-sbi-miR-369	UUAAUGUUCCGUGUAUGUGCC	5	1	2	0.188047	0.308158	0.71258	0	3	0	0.509652	drought-related	0.009901
novel-sbi-miR-370	UUACUACCACAAUCUCAGAUG	8	0	2	0	0.308158	drought-related	0	0	0	0	DS-specific	0.009901
novel-sbi-miR-371	UUACUCUCAGCCAUGGCUUUU	7	3	0	0.56414	0	drought-related	0	3	0	0.509652	drought-related	0.009901
novel-sbi-miR-372	UUAGACUAGAGAGAAACCACG	8	0	0	0	0	DT-specific	0	3	0	0.509652	drought-related	0.009901
novel-sbi-miR-373	UUAGGCAUCCGACAUCGCAAC	10	4	1	0.752186	0.154079	-2.28742	0	3	0	0.509652	drought-related	0.009901
novel-sbi-miR-374	UUAGUAGAUUCGUUUCACAAA	4	0	3	0	0.462237	drought-related	2	0	0.323766	0	drought-related	0.009901
novel-sbi-miR-375	UUAUUAUCUGACUAUAGACU	3	2	0	0.376093	0	drought-related	0	0	0	0	DS-specific	0.009901
novel-sbi-miR-376	UUCAAGCACUGUUGAGCUGC	1	2	8	0.376093	1.23263	1.71258	9	2	1.45694	0.339768	-2.10033	0.009901
novel-sbi-miR-377	UUCCAAAUUGCAAGCUGUUUU	3	0	2	0	0.308158	drought-related	0	0	0	0	DS-specific	0.009901
miR396b-c	UUCCACAGCUUUCUUGAACU	10	75	23	14.1035	3.54382	-1.99268	25	36	4.04707	6.11582	0.595669	0.009901
miR396d-e	UUCCACAGCUUUCUUGAACUG	10	75	36	14.1035	5.54684	-1.34631	16	99	2.59012	16.8185	2.69896	0.009901
miR396f	UUCCACAGCUUUCUUGAACUU	4	907	530	170.558	81.6619	-1.06253	212	450	34.3191	76.4478	1.15546	0.009901
miR2118a-b	UUCCCAAUGCCUCCCAUUCCUA	6	18	6	3.38484	0.924474	-1.87238	12	13	1.94259	2.20849	0.185077	0.009901
novel-sbi-miR-378	UUCCCGAACUAUGAAACAGUCU	10	0	0	0	0	DT-specific	3	0	0.485648	0	drought-related	0.009901
miR2118c	UUCCCGAUGCCUCCCAUGCCUA	6	1	0	0.188047	0	drought-related	3	0	0.485648	0	drought-related	0.009901
miR2118d	UUCCCGAUGCCUCUCAUUCCU	6	3	2	0.56414	0.308158	-0.872382	3	0	0.485648	0	drought-related	0.009901
miR2118e	UUCCCGAUGCCUCUCAUUCCUA	6	2	4	0.376093	0.616316	0.71258	9	2	1.45694	0.339768	-2.10033	0.009901
novel-sbi-miR-379	UUCUCGCUCGUCGGCUCGCUC	1	0	0	0	0	DT-specific	2	0	0.323766	0	drought-related	0.009901
novel-sbi-miR-380	UUCUGGAUCCCUAAACUUGUU	7	3	2	0.56414	0.308158	-0.872382	0	5	0	0.849419	drought-related	0.009901
novel-sbi-miR-381	UUCUUCCGUCUGUAAUACAUA	9	0	0	0	0	DT-specific	3	1	0.485648	0.169884	-1.51536	0.009901
novel-sbi-miR-382	UUGAACACCUGAACAAAGCCU	10	2	0	0.376093	0	drought-related	0	0	0	0	DS-specific	0.009901
novel-sbi-miR-383	UUGACAGAAGAGAGCGAGCAC	10	117	672	22.0015	103.541	2.23453	109	147	17.6452	24.9729	0.501088	0.009901
miR156g-h	UUGACAGAAGAGAGUGAGCAC	3	3522	3326	662.3	512.467	-0.370026	2198	4154	355.818	705.698	0.98791	0.009901
novel-sbi-miR-384	UUGACUGUAGGACGUGUGCCU	3	1	0	0.188047	0	drought-related	1	3	0.161883	0.509652	1.65456	0.019802
novel-sbi-miR-385	UUGACUGUAUCUACAAAGCCU	5	5	1	0.940233	0.154079	-2.60935	0	1	0	0.169884	drought-related	0.029703
novel-sbi-miR-386	UUGAGAUACUUUGACUCCAAA	1	3	1	0.56414	0.154079	-1.87238	0	2	0	0.339768	drought-related	0.009901
novel-sbi-miR-387	UUGAGCCGCGCCAAUAUCUCU	10	11	5	2.06851	0.770395	-1.42492	6	1	0.971297	0.169884	-2.51536	0.009901
novel-sbi-miR-388	UUGCCGAGAGCCGGACUGGC	1	4	0	0.752186	0	drought-related	0	1	0	0.169884	drought-related	0.009901
novel-sbi-miR-389	UUGCCGUGGCUGUUCUGUCCU	8	0	0	0	0	DT-specific	2	3	0.323766	0.509652	0.654562	0.009901
novel-sbi-miR-390	UUGCGAUGAUGAGAAUCUCAU	10	10	9	1.88047	1.38671	-0.439423	7	35	1.13318	5.94594	2.39153	0.019802
novel-sbi-miR-391	UUGCUGGACAUAGAUGGCACC	3	7	4	1.31633	0.616316	-1.09477	2	11	0.323766	1.86872	2.52903	0.009901
miR319a-b	UUGGACUGAAGGGUGCUCCCU	3	31	29	5.82944	4.46829	-0.383635	21	8	3.39954	1.35907	-1.32272	0.009901
novel-sbi-miR-392a-c	UUGGAUGUAGUCGGAUUCACU	9	11	1	2.06851	0.154079	-3.74685	0	17	0	2.88803	drought-related	0.009901
novel-sbi-miR-393	UUGGCACUGUCGUAGAUCUGUC	10	0	0	0	0	DT-specific	3	0	0.485648	0	drought-related	0.009901
novel-sbi-miR-394	UUGGCAUCUUAGGAUUUUUGC	10	29	21	5.45335	3.23566	-0.753083	14	45	2.26636	7.64478	1.7541	0.009901
miR394a-b	UUGGCAUUCUGUCCACCUCC	4	260	250	48.8921	38.5198	-0.344003	168	201	27.1963	34.1467	0.328334	0.009901
novel-sbi-miR-395a-b	UUGGCCAAAGUUAGAGAAGUU	6	15	13	2.8207	2.00303	-0.493871	2	5	0.323766	0.849419	1.39153	0.009901
novel-sbi-miR-396	UUGGCCACCGGACACUGAAAG	10	10	8	1.88047	1.23263	-0.609348	7	8	1.13318	1.35907	0.262245	0.009901
novel-sbi-miR-397	UUGGCCUGCGAACCUGCAUAU	1	3	0	0.56414	0	drought-related	0	2	0	0.339768	drought-related	0.009901
novel-sbi-miR-398	UUGGCGCCAAGUUCUGAAUACC	4	1	3	0.188047	0.462237	1.29754	0	0	0	0	DS-specific	0.029703
novel-sbi-miR-399	UUGGCUUUUGUAGAUACGUAGC	5	2	3	0.376093	0.462237	0.297543	4	1	0.647531	0.169884	-1.9304	0.009901
novel-sbi-miR-400	UUGGGCAUACGGAAUGAAUU	4	1	0	0.188047	0	drought-related	2	0	0.323766	0	drought-related	0.009901
novel-sbi-miR-401a-b	UUGGUCAAAGUUAGAGAACUU	6	1	1	0.188047	0.154079	-0.28742	0	4	0	0.679536	drought-related	0.009901
novel-sbi-miR-402	UUGUACUGCCUGCUUAUGGA	6	0	3	0	0.462237	drought-related	0	0	0	0	DS-specific	0.019802
novel-sbi-miR-403	UUGUAGGCAUUCUGGCAGACA	5	0	4	0	0.616316	drought-related	3	5	0.485648	0.849419	0.806565	0.039604
novel-sbi-miR-404	UUGUCUGGCUUGCUGAGGCU	4	8	3	1.50437	0.462237	-1.70246	7	12	1.13318	2.03861	0.847207	0.009901
novel-sbi-miR-405	UUGUCUGGCUUGCUGAGGCUU	4	4	7	0.752186	1.07855	0.519935	11	12	1.78071	2.03861	0.195131	0.019802
novel-sbi-miR-406	UUGUGGUCAUAUUAGAGCGCCU	8	6	0	1.12828	0	drought-related	0	10	0	1.69884	drought-related	0.009901
novel-sbi-miR-407	UUUAAUAUCUGAUAUGUGGGCC	1	17	22	3.19679	3.38974	0.0845491	25	20	4.04707	3.39768	-0.252328	0.019802
novel-sbi-miR-408	UUUAGCCAAAGUGUCUGCUGUU	6	3	7	0.56414	1.07855	0.934973	3	7	0.485648	1.18919	1.29199	0.009901
novel-sbi-miR-409	UUUAGUCCCAGAAUCGUUGUCC	5	3	0	0.56414	0	drought-related	0	0	0	0	DS-specific	0.009901
novel-sbi-miR-410	UUUCAAGAAGCGAAAACGACA	9	3	0	0.56414	0	drought-related	0	0	0	0	DS-specific	0.009901
novel-sbi-miR-411	UUUCAAGCACUGUUGAGCUGC	1	3	9	0.56414	1.38671	1.29754	5	5	0.809414	0.849419	0.0695998	0.009901
novel-sbi-miR-412	UUUCAGCUGGAAGUUCUCUGC	4	10	3	1.88047	0.462237	-2.02439	1	3	0.161883	0.509652	1.65456	0.009901
novel-sbi-miR-413	UUUCCUAUUCCAUCCAGUUCGA	3	29	2	5.45335	0.308158	-4.1454	0	7	0	1.18919	drought-related	0.009901
novel-sbi-miR-414	UUUCGGCACUCGGCAAAGCCU	2	4	0	0.752186	0	drought-related	0	0	0	0	DS-specific	0.019802
novel-sbi-miR-415	UUUGCUUGUGUAGGUGGGGACC	3	4	7	0.752186	1.07855	0.519935	3	10	0.485648	1.69884	1.80657	0.039604
novel-sbi-miR-416	UUUGCUUUGAGAUUCAUGUCC	2	7	1	1.31633	0.154079	-3.09477	0	2	0	0.339768	drought-related	0.009901
novel-sbi-miR-417	UUUGGAGGGUUUCUUUCUCUUU	1	0	0	0	0	DT-specific	0	3	0	0.509652	drought-related	0.049505
novel-sbi-miR-418	UUUGGAUGUUCUCGGAUUCACU	4	3	0	0.56414	0	drought-related	0	0	0	0	DS-specific	0.009901
novel-sbi-miR-419	UUUGGAUUUAGUCGGAUUCGC	2	2	3	0.376093	0.462237	0.297543	0	3	0	0.509652	drought-related	0.009901
novel-sbi-miR-420	UUUGGCACGAGAACUCUAGAC	1	1	1	0.188047	0.154079	-0.28742	2	3	0.323766	0.509652	0.654562	0.029703
miR2275	UUUGGUUUCCUCCAAUGUCUC	7	1	4	0.188047	0.616316	1.71258	5	1	0.809414	0.169884	-2.25233	0.009901
novel-sbi-miR-421	UUUGUUGCUGUUCUAGGAGUCC	2	3	4	0.56414	0.616316	0.127618	0	5	0	0.849419	drought-related	0.019802
novel-sbi-miR-422	UUUUGAGAUACUUUGCAUACC	9	3	1	0.56414	0.154079	-1.87238	1	1	0.161883	0.169884	0.0695998	0.009901
novel-sbi-miR-423	UUUUGCUAUGAACCUAGACA	9	2	6	0.376093	0.924474	1.29754	5	4	0.809414	0.679536	-0.252328	0.009901
miR6230a-b	UUUUGGGUCCCUAAACUUGUU	9	3	4	0.56414	0.616316	0.127618	2	3	0.323766	0.509652	0.654562	0.009901
* Yellow highlighted miRNAs denote to known miRNAs in miRBase 21
List of drought-responsive miRNAs (≥ 2 and ≤ -2 fold change)
miRBase ID	Unique miRNAs	Ctrl ( C )	Drought ( D )	TPM ( C )	TPM ( D )	*log2 (Drought/Ctrl)	Ctrl ( C )	Drought ( D )	TPM ( C )	TPM ( D )	*log2 (Drought/Ctrl)	Remark (DS)	Remark (DT)
novel-sbi-miR-4	AAAGAACCGGUCAGCUGCAAGA	4	1	0.752186	0.154079	-2.28742	1	6	0.161883	1.0193	2.65456	drought-responsive	drought-responsive
novel-sbi-miR-6	AAAGAGAAAAUUUAGUUGGCU	2	0	0.376093	0	NA	1	5	0.161883	0.849419	2.39153	drought-suppressed	drought-responsive
novel-sbi-miR-19	AACCUCUUAAGUUCAAAUAUU	3	3	0.56414	0.462237	-0.28742	1	5	0.161883	0.849419	2.39153	NA	drought-responsive
novel-sbi-miR-26	AAGAUGACGGAGCUUUCGGGGG	8	2	1.50437	0.308158	-2.28742	2	2	0.323766	0.339768	0.0695998	drought-responsive	NA
novel-sbi-miR-36	AAUCCACAUGUAUUGAGCUG	1	3	0.188047	0.462237	1.29754	6	1	0.971297	0.169884	-2.51536	NA	drought-responsive
novel-sbi-miR-41	AAUUAUCUAUAUGUAUGGCA	7	2	1.31633	0.308158	-2.09477	2	8	0.323766	1.35907	2.0696	drought-responsive	drought-responsive
novel-sbi-miR-44	AAUUGAAGUAAGAAGUCCCCCG	3	13	0.56414	2.00303	1.82806	2	30	0.323766	5.09652	3.97649	NA	drought-responsive
novel-sbi-miR-46	AAUUGUAAGUCGUUCUGGCU	9	5	1.69242	0.770395	-1.13542	2	13	0.323766	2.20849	2.77004	NA	drought-responsive
novel-sbi-miR-48	ACAAAAUUUGAGAUUCGAAC	5	1	0.940233	0.154079	-2.60935	1	3	0.161883	0.509652	1.65456	drought-responsive	NA
novel-sbi-miR-57	ACCGGACACUGAAAGUGGCC	19	4	3.57289	0.616316	-2.53535	17	7	2.75201	1.18919	-1.21051	drought-responsive	NA
novel-sbi-miR-59a-c	ACGAAUUCUGGACACUCACGCC	1	7	0.188047	1.07855	2.51994	3	2	0.485648	0.339768	-0.515363	drought-responsive	NA
novel-sbi-miR-64	ACUGACACUGAGAGACGAAA	59	116	11.0947	17.8732	0.687918	140	33	22.6636	5.60617	-2.01529	NA	drought-responsive
miR529	AGAAGAGAGAGAGUACAGCCU	8	1	1.50437	0.154079	-3.28742	2	1	0.323766	0.169884	-0.9304	drought-responsive	NA
novel-sbi-miR-76a-d	AGAUGUCACUCGUUGUGGAGCU	27	4	5.07726	0.616316	-3.04231	7	8	1.13318	1.35907	0.262245	drought-responsive	NA
novel-sbi-miR-82	AGCUAUGAGAUCUGAGGGAC	4	0	0.752186	0	NA	2	10	0.323766	1.69884	2.39153	drought-suppressed	drought-responsive
novel-sbi-miR-87	AGGAUUGAGUAUGCGAAUUGCU	9	1	1.69242	0.154079	-3.45734	0	2	0	0.339768	NA	drought-responsive	droght-induced
novel-sbi-miR-94	AGGUUGUAUUGUAGUUUUGUUA	1	5	0.188047	0.770395	2.03451	1	5	0.161883	0.849419	2.39153	drought-responsive	drought-responsive
novel-sbi-miR-105a-b	AUACCGAGGACUCUGAUUCAU	1	4	0.188047	0.616316	1.71258	2	9	0.323766	1.52896	2.23952	NA	drought-responsive
novel-sbi-miR-108	AUAGUUUGGUGUAGAAUACU	2	9	0.376093	1.38671	1.88251	1	7	0.161883	1.18919	2.87695	NA	drought-responsive
novel-sbi-miR-111	AUCCAAGACUGUUGUAGUAAC	9	1	1.69242	0.154079	-3.45734	3	1	0.485648	0.169884	-1.51536	drought-responsive	NA
novel-sbi-miR-114	AUCGCAACUUGCUCGAAACCU	5	10	0.940233	1.54079	0.71258	2	8	0.323766	1.35907	2.0696	NA	drought-responsive
novel-sbi-miR-119	AUGACAGAAGAGAGAGAGCAC	30	9	5.6414	1.38671	-2.02439	10	12	1.61883	2.03861	0.332634	drought-responsive	NA
novel-sbi-miR-120a-b	AUGACGGAGAAUCUUGAAAAAA	0	21	0	3.23566	NA	29	1	4.6946	0.169884	-4.78838	droght-induced	drought-responsive
novel-sbi-miR-131	AUGGAUGGAUUGGAGCCUGAGU	1	5	0.188047	0.770395	2.03451	1	5	0.161883	0.849419	2.39153	drought-responsive	drought-responsive
novel-sbi-miR-138	AUUCUGUCCAUUUUGAAGCCU	5	1	0.940233	0.154079	-2.60935	0	3	0	0.509652	NA	drought-responsive	droght-induced
novel-sbi-miR-141	AUUGUAGGCAUUCUGGCAGACA	1	6	0.188047	0.924474	2.29754	1	12	0.161883	2.03861	3.65456	drought-responsive	drought-responsive
novel-sbi-miR-144	AUUUUGGUAUCUUGGGUGAUU	12	2	2.25656	0.308158	-2.87238	0	16	0	2.71814	NA	drought-responsive	droght-induced
novel-sbi-miR-149	CAAAUUAUAGGCCGUUUUGCC	1	10	0.188047	1.54079	3.03451	0	10	0	1.69884	NA	drought-responsive	droght-induced
novel-sbi-miR-151	CAAGACGACUUAUAAUUUGGG	4	1	0.752186	0.154079	-2.28742	4	4	0.647531	0.679536	0.0695998	drought-responsive	NA
novel-sbi-miR-164	CAGCCGCAACAAUUCAGAUUG	5	1	0.940233	0.154079	-2.60935	0	1	0	0.169884	NA	drought-responsive	droght-induced
novel-sbi-miR-176	CAUGUGUUGGAGUGGAUUGAAA	48	12	9.02624	1.84895	-2.28742	1	77	0.161883	13.0811	6.33639	drought-responsive	drought-responsive
novel-sbi-miR-178a-b	CCAAAGAAUUCGCGUGACCUG	9	1	1.69242	0.154079	-3.45734	0	4	0	0.679536	NA	drought-responsive	droght-induced
novel-sbi-miR-180a-c	CCAAGAUCUGUGGCUCCGACC	14	1	2.63265	0.154079	-4.09477	0	9	0	1.52896	NA	drought-responsive	droght-induced
miR5385	CCACCAACACCACCGCUUCUC	39	7	7.33382	1.07855	-2.76547	1	24	0.161883	4.07721	4.65456	drought-responsive	drought-responsive
novel-sbi-miR-182a-b	CCCUGUGGAAAAUCGUUACUC	0	1	0	0.154079	NA	1	7	0.161883	1.18919	2.87695	droght-induced	drought-responsive
novel-sbi-miR-191	CGAAAUGAGGAGACUGAAAC	2	13	0.376093	2.00303	2.41302	6	11	0.971297	1.86872	0.944069	drought-responsive	NA
novel-sbi-miR-192	CGACAAUUUUUUCCUGAAGUUU	0	1	0	0.154079	NA	1	5	0.161883	0.849419	2.39153	droght-induced	drought-responsive
novel-sbi-miR-200	CGAGUAAUAGUUGAGGGACC	0	84	0	12.9426	NA	113	20	18.2928	3.39768	-2.42865	droght-induced	drought-responsive
novel-sbi-miR-205	CGCUGGCUGGGCCCUUUGGAC	2	3	0.376093	0.462237	0.297543	2	9	0.323766	1.52896	2.23952	NA	drought-responsive
novel-sbi-miR-207	CGGAGUAGACUGUCAAUGAUGA	57	58	10.7187	8.93658	-0.262329	85	17	13.76	2.88803	-2.25233	NA	drought-responsive
novel-sbi-miR-212	CGUCGAAUUCACCUCAAUCCA	2	0	0.376093	0	NA	1	5	0.161883	0.849419	2.39153	drought-suppressed	drought-responsive
novel-sbi-miR-215	CUAUGGACUACCUUAUGGCAC	0	51	0	7.85803	NA	47	9	7.60849	1.52896	-2.31506	droght-induced	drought-responsive
novel-sbi-miR-221a-h	CUCUAGUCUAAUUUAAUGAAC	2	19	0.376093	2.9275	2.96051	0	14	0	2.37837	NA	drought-responsive	droght-induced
novel-sbi-miR-223	CUGCAGCGCUGAAGUAUGAGCC	9	33	1.69242	5.08461	1.58705	56	9	9.06543	1.52896	-2.56783	NA	drought-responsive
novel-sbi-miR-224	CUGGACGUCGAGGAACUACA	0	2	0	0.308158	NA	2	8	0.323766	1.35907	2.0696	droght-induced	drought-responsive
novel-sbi-miR-227a-c	CUUAGGCAUUGUUUAGUUCC	0	17	0	2.61934	NA	56	9	9.06543	1.52896	-2.56783	droght-induced	drought-responsive
novel-sbi-miR-229	CUUUUUCCUUUCUGCAGGGACC	0	3	0	0.462237	NA	1	5	0.161883	0.849419	2.39153	droght-induced	drought-responsive
novel-sbi-miR-240	GACUAGAGAAGAACCGCGGGU	5	1	0.940233	0.154079	-2.60935	0	8	0	1.35907	NA	drought-responsive	droght-induced
novel-sbi-miR-245	GAGUAGACUGUCAAUGAUGA	64	59	12.035	9.09066	-0.404777	85	19	13.76	3.22779	-2.09186	NA	drought-responsive
novel-sbi-miR-255	GCCGUCCUAGCUCAGUGGUAGA	1	9	0.188047	1.38671	2.88251	8	8	1.29506	1.35907	0.0695998	drought-responsive	NA
novel-sbi-miR-256	GCCGUCUUAGCUCAGUCGGUA	6	14	1.12828	2.15711	0.934973	14	2	2.26636	0.339768	-2.73776	NA	drought-responsive
novel-sbi-miR-259	GCGGAUGAAGAAGUUUCACC	11	1	2.06851	0.154079	-3.74685	0	0	0	0	NA	drought-responsive	DS-specific
novel-sbi-miR-263a-c	GCUUUCGUAGCUCAGUUGGU	2	10	0.376093	1.54079	2.03451	1	9	0.161883	1.52896	3.23952	drought-responsive	drought-responsive
novel-sbi-miR-266	GGCAGGAACUGCAUUACUUGC	39	3	7.33382	0.462237	-3.98786	20	4	3.23766	0.679536	-2.25233	drought-responsive	drought-responsive
novel-sbi-miR-268	GGGCAGUUCGUCUUUGGCAC	3	7	0.56414	1.07855	0.934973	15	1	2.42824	0.169884	-3.83729	NA	drought-responsive
novel-sbi-miR-269	GGGCCUGUAGCUCAGAGGAU	625	974	117.529	150.073	0.352646	318	1814	51.4787	308.169	2.58168	NA	drought-responsive
novel-sbi-miR-285	UAAAAAGACUGUUGUUUUAGC	11	0	2.06851	0	NA	1	11	0.161883	1.86872	3.52903	drought-suppressed	drought-responsive
novel-sbi-miR-287	UAAAUUUUAGAGCUCUAAACU	4	1	0.752186	0.154079	-2.28742	2	2	0.323766	0.339768	0.0695998	drought-responsive	NA
novel-sbi-miR-292	UACUCUGACGCCUCUUAUGCUU	12	2	2.25656	0.308158	-2.87238	2	4	0.323766	0.679536	1.0696	drought-responsive	NA
novel-sbi-miR-295	UAGAGAAGUUUGACUUAGGCC	0	24	0	3.6979	NA	18	1	2.91389	0.169884	-4.10033	droght-induced	drought-responsive
novel-sbi-miR-297a-c	UAGAUGGUGCUCGCGUGCGACC	0	15	0	2.31119	NA	29	1	4.6946	0.169884	-4.78838	droght-induced	drought-responsive
miR169d-l	UAGCCAAGGAUGACUUGCCU	4644	681	873.288	104.928	-3.05706	1011	482	163.663	81.884	-0.999078	drought-responsive	NA
novel-sbi-miR-301	UAGGCAUGAAUUUGGACAAGCA	0	12	0	1.84895	NA	8	1	1.29506	0.169884	-2.9304	droght-induced	drought-responsive
novel-sbi-miR-304	UAUACCUAGAAAAGCCAGAAC	6	6	1.12828	0.924474	-0.28742	1	4	0.161883	0.679536	2.0696	NA	drought-responsive
novel-sbi-miR-310a-e	UCAAACUGAAUUGUUGUGGCU	57	44	10.7187	6.77948	-0.660878	22	112	3.56142	19.027	2.41752	NA	drought-responsive
novel-sbi-miR-313	UCAAUCUGAAUUGUUGUGGCU	1	6	0.188047	0.924474	2.29754	0	6	0	1.0193	NA	drought-responsive	droght-induced
novel-sbi-miR-314a-c	UCAGAUGUCACUCGUUGUGGAG	46	11	8.65014	1.69487	-2.35155	1	14	0.161883	2.37837	3.87695	drought-responsive	drought-responsive
novel-sbi-miR-316	UCAUCUGUGACUGGUGCGAGGA	16	1	3.00875	0.154079	-4.28742	1	4	0.161883	0.679536	2.0696	drought-responsive	drought-responsive
novel-sbi-miR-322	UCCAUUGUCGUCUAGUCCGGU	67	1011	12.5991	155.774	3.62806	131	688	21.2066	116.88	2.46244	drought-responsive	drought-responsive
novel-sbi-miR-324	UCCCGUGCUCUGUGGACCUUCG	4	6	0.752186	0.924474	0.297543	1	5	0.161883	0.849419	2.39153	NA	drought-responsive
novel-sbi-miR-335	UCUGCGACAAUUCUUUAUCCU	11	2	2.06851	0.308158	-2.74685	1	4	0.161883	0.679536	2.0696	drought-responsive	drought-responsive
novel-sbi-miR-336	UGAAACUACAACUUUGUAACU	17	9	3.19679	1.38671	-1.20496	4	17	0.647531	2.88803	2.15706	NA	drought-responsive
novel-sbi-miR-337	UGAAACUGAAUUGUUGUGGCU	5	9	0.940233	1.38671	0.560577	4	20	0.647531	3.39768	2.39153	NA	drought-responsive
novel-sbi-miR-339	UGACGUCCCCAUGUCCCCCC	50	27	9.40233	4.16013	-1.17639	82	20	13.2744	3.39768	-1.96602	NA	drought-responsive
novel-sbi-miR-340	UGAGACUAGUUUUUUAAGCCU	18	5	3.38484	0.770395	-2.13542	7	11	1.13318	1.86872	0.721676	drought-responsive	NA
novel-sbi-miR-344	UGAGGGACCAAAAUGACUAUU	0	377	0	58.0878	NA	298	35	48.2411	5.94594	-3.02029	droght-induced	drought-responsive
miR160a	UGCCUGGCUCCCUGAAUGCCA	13	4	2.44461	0.616316	-1.98786	0	6	0	1.0193	NA	drought-responsive	droght-induced
novel-sbi-miR-351	UGCGACGGUAGUUCAAACUGC	8	2	1.50437	0.308158	-2.28742	1	5	0.161883	0.849419	2.39153	drought-responsive	drought-responsive
novel-sbi-miR-359	UGGUGAGAAUUCCACGUUGU	1	5	0.188047	0.770395	2.03451	9	0	1.45694	0	NA	drought-responsive	drought-suppressed
novel-sbi-miR-360a-c	UGGUGGAACCAAACAAGGCCU	5	37	0.940233	5.70092	2.60011	19	2	3.07577	0.339768	-3.17833	drought-responsive	drought-responsive
novel-sbi-miR-368	UUAAGUCAGGGGUAAAAGACC	7	1	1.31633	0.154079	-3.09477	0	23	0	3.90733	NA	drought-responsive	droght-induced
novel-sbi-miR-373	UUAGGCAUCCGACAUCGCAAC	4	1	0.752186	0.154079	-2.28742	0	3	0	0.509652	NA	drought-responsive	droght-induced
novel-sbi-miR-376	UUCAAGCACUGUUGAGCUGC	2	8	0.376093	1.23263	1.71258	9	2	1.45694	0.339768	-2.10033	NA	drought-responsive
miR396b-c	UUCCACAGCUUUCUUGAACU	75	23	14.1035	3.54382	-1.99268	25	36	4.04707	6.11582	0.595669	drought-responsive	NA
miR396d-e	UUCCACAGCUUUCUUGAACUG	75	36	14.1035	5.54684	-1.34631	16	99	2.59012	16.8185	2.69896	NA	drought-responsive
miR2118e	UUCCCGAUGCCUCUCAUUCCUA	2	4	0.376093	0.616316	0.71258	9	2	1.45694	0.339768	-2.10033	NA	drought-responsive
novel-sbi-miR-383	UUGACAGAAGAGAGCGAGCAC	117	672	22.0015	103.541	2.23453	109	147	17.6452	24.9729	0.501088	drought-responsive	NA
novel-sbi-miR-385	UUGACUGUAUCUACAAAGCCU	5	1	0.940233	0.154079	-2.60935	0	1	0	0.169884	NA	drought-responsive	droght-induced
novel-sbi-miR-387	UUGAGCCGCGCCAAUAUCUCU	11	5	2.06851	0.770395	-1.42492	6	1	0.971297	0.169884	-2.51536	NA	drought-responsive
novel-sbi-miR-390	UUGCGAUGAUGAGAAUCUCAU	10	9	1.88047	1.38671	-0.439423	7	35	1.13318	5.94594	2.39153	NA	drought-responsive
novel-sbi-miR-391	UUGCUGGACAUAGAUGGCACC	7	4	1.31633	0.616316	-1.09477	2	11	0.323766	1.86872	2.52903	NA	drought-responsive
novel-sbi-miR-392a-c	UUGGAUGUAGUCGGAUUCACU	11	1	2.06851	0.154079	-3.74685	0	17	0	2.88803	NA	drought-responsive	droght-induced
novel-sbi-miR-412	UUUCAGCUGGAAGUUCUCUGC	10	3	1.88047	0.462237	-2.02439	1	3	0.161883	0.509652	1.65456	drought-responsive	NA
novel-sbi-miR-413	UUUCCUAUUCCAUCCAGUUCGA	29	2	5.45335	0.308158	-4.1454	0	7	0	1.18919	NA	drought-responsive	droght-induced
novel-sbi-miR-416	UUUGCUUUGAGAUUCAUGUCC	7	1	1.31633	0.154079	-3.09477	0	2	0	0.339768	NA	drought-responsive	droght-induced
miR2275	UUUGGUUUCCUCCAAUGUCUC	1	4	0.188047	0.616316	1.71258	5	1	0.809414	0.169884	-2.25233	NA	drought-responsive
List of extended drought-responsive miRNAs ( ≥ 5 read length at-lest in one genotypes)
miRBase ID	Unique miRNAs	Ctrl ( C )	Drought ( D )	TPM ( C )	TPM ( D )	*log2 (Drought/Ctrl)	Ctrl ( C )	Drought ( D )	TPM ( C )	TPM ( D )	*log2 (Drought/Ctrl)	Remark (DS)	Remark (DT)
novel-sbi-miR-30	AAGUCUGUAGAAAAAUGUACC	4	0	0.752186	0	NA	5	0	0.809414	0	NA	drought-suppressed	drought-suppressed
novel-sbi-miR-45	AAUUGCAACUGCUGAGGCAU	6	3	1.12828	0.462237	-1.28742	0	9	0	1.52896	NA	NA	droght-induced
novel-sbi-miR-58	ACCUCAUUUAUGUCUGAAUG	3	1	0.56414	0.154079	-1.87238	5	0	0.809414	0	NA	NA	drought-suppressed
novel-sbi-miR-63	ACUCGAACGUCAAGAUUGAUU	0	3	0	0.462237	NA	0	5	0	0.849419	NA	droght-induced	droght-induced
novel-sbi-miR-88	AGGCACUCGGCAAAGAGAACUU	2	0	0.376093	0	NA	6	0	0.971297	0	NA	drought-suppressed	drought-suppressed
novel-sbi-miR-132	AUGGGUACCUUUUGCUAUGGAC	0	5	0	0.770395	NA	8	0	1.29506	0	NA	droght-induced	drought-suppressed
novel-sbi-miR-142	AUUGUAUGCUUGAACUAUGCU	0	6	0	0.924474	NA	7	2	1.13318	0.339768	-1.73776	droght-induced	NA
novel-sbi-miR-146	CAAAACCGCUCAAAUCACCCC	1	2	0.188047	0.308158	0.71258	5	0	0.809414	0	NA	NA	drought-suppressed
novel-sbi-miR-150	CAAGAAUACAAUAAUGAGCCU	0	6	0	0.924474	NA	3	0	0.485648	0	NA	droght-induced	drought-suppressed
novel-sbi-miR-162	CACUUAAUUUUGUUAGGUCU	0	1	0	0.154079	NA	4	8	0.647531	1.35907	1.0696	droght-induced	NA
novel-sbi-miR-165	CAGCUGGAGGAUGGCCGCACCC	0	6	0	0.924474	NA	5	14	0.809414	2.37837	1.55503	droght-induced	NA
novel-sbi-miR-168	CAGUCUGAAAGAGAGAGCCAAA	0	2	0	0.308158	NA	0	7	0	1.18919	NA	droght-induced	droght-induced
novel-sbi-miR-172	CAUCUGUGACUGGUGCGAGGA	11	4	2.06851	0.616316	-1.74685	0	0	0	0	NA	NA	DS-specific
novel-sbi-miR-174	CAUGGGUAUCCAAACAAGGCCU	11	0	2.06851	0	NA	1	3	0.161883	0.509652	1.65456	drought-suppressed	NA
novel-sbi-miR-186	CCGUGUUCUGAAGCUGUUGGC	0	7	0	1.07855	NA	1	2	0.161883	0.339768	1.0696	droght-induced	NA
novel-sbi-miR-194	CGACUAUGAACUCUUGGUGCC	0	6	0	0.924474	NA	1	0	0.161883	0	NA	droght-induced	drought-suppressed
novel-sbi-miR-204	CGCUGGCGUGGAGCCGGGCG	2	0	0.376093	0	NA	0	5	0	0.849419	NA	drought-suppressed	droght-induced
novel-sbi-miR-206	CGGAGGACUUUGAGGCAGAA	5	3	0.940233	0.462237	-1.02439	6	0	0.971297	0	NA	NA	drought-suppressed
miR6221	CGGGGCCAGAUCUCAGAAGC	3	5	0.56414	0.770395	0.449546	0	3	0	0.509652	NA	NA	droght-induced
miR159	CUUGGAUUGAAGGGAGCUCC	0	5	0	0.770395	NA	1	0	0.161883	0	NA	droght-induced	drought-suppressed
novel-sbi-miR-232	GAAAUCCGUUGUAGUCUAGC	0	4	0	0.616316	NA	6	5	0.971297	0.849419	-0.193435	droght-induced	NA
novel-sbi-miR-247	GAUGCAAGUAGGUUGGCCUGC	0	7	0	1.07855	NA	2	6	0.323766	1.0193	1.65456	droght-induced	NA
novel-sbi-miR-251	GCCAGAAUCAAGCGAUCACAUG	5	4	0.940233	0.616316	-0.609348	0	3	0	0.509652	NA	NA	droght-induced
novel-sbi-miR-257	GCGCAGGACUUGUCUAGACA	4	4	0.752186	0.616316	-0.28742	0	11	0	1.86872	NA	NA	droght-induced
novel-sbi-miR-259	GCGGAUGAAGAAGUUUCACC	11	1	2.06851	0.154079	-3.74685	0	0	0	0	NA	drought-responsive	DS-specific
novel-sbi-miR-261	GCUAUGAGAUCUGAGGGACA	0	8	0	1.23263	NA	2	5	0.323766	0.849419	1.39153	droght-induced	NA
novel-sbi-miR-262	GCUCUUGUAGCUCAGUUGGU	0	7	0	1.07855	NA	1	1	0.161883	0.169884	0.0695998	droght-induced	NA
novel-sbi-miR-275	GUAGUAGUGUUCAUUCUGAGCA	0	0	0	0	NA	6	3	0.971297	0.509652	-0.9304	NA	DT-specific
novel-sbi-miR-281	GUUAUGCUCGGAGUUCUGUAGU	0	1	0	0.154079	NA	0	5	0	0.849419	NA	droght-induced	droght-induced
novel-sbi-miR-284	GUUUGACCAAGUUUGUAGAGCU	6	0	1.12828	0	NA	1	1	0.161883	0.169884	0.0695998	drought-suppressed	NA
novel-sbi-miR-300	UAGGCAUGAAUUUGGACAAGC	0	7	0	1.07855	NA	8	2	1.29506	0.339768	-1.9304	droght-induced	NA
novel-sbi-miR-312	UCAAGAAUACAAUAAUGAGCCU	0	5	0	0.770395	NA	4	0	0.647531	0	NA	droght-induced	drought-suppressed
novel-sbi-miR-315a-b	UCAUCCAAGACUGUUGUAGU	7	0	1.31633	0	NA	1	0	0.161883	0	NA	drought-suppressed	drought-suppressed
novel-sbi-miR-331a-d	UCUAGAAAAUCCAAAACGUCU	0	6	0	0.924474	NA	2	1	0.323766	0.169884	-0.9304	droght-induced	NA
novel-sbi-miR-333a-b	UCUAUAAACUUAGUCAAAGCUA	5	2	0.940233	0.308158	-1.60935	0	3	0	0.509652	NA	NA	droght-induced
miR399e	UGCCAAAGGAGAGCUGCCCU	0	1	0	0.154079	NA	6	0	0.971297	0	NA	droght-induced	drought-suppressed
novel-sbi-miR-353a-b	UGCUCCUUCAGCAGUUGGACA	1	0	0.188047	0	NA	3	6	0.485648	1.0193	1.0696	drought-suppressed	NA
novel-sbi-miR-364	UGUCAUAGUUACUCUGAUAGGG	1	2	0.188047	0.308158	0.71258	0	7	0	1.18919	NA	NA	droght-induced
novel-sbi-miR-365	UGUGAUUGGUCGCGCCGGUGUC	5	4	0.940233	0.616316	-0.609348	0	2	0	0.339768	NA	NA	droght-induced
novel-sbi-miR-367	UUAAACUUUUACAACUUUGACC	6	0	1.12828	0	NA	1	1	0.161883	0.169884	0.0695998	drought-suppressed	NA
novel-sbi-miR-380	UUCUGGAUCCCUAAACUUGUU	3	2	0.56414	0.308158	-0.872382	0	5	0	0.849419	NA	NA	droght-induced
novel-sbi-miR-403	UUGUAGGCAUUCUGGCAGACA	0	4	0	0.616316	NA	3	5	0.485648	0.849419	0.806565	droght-induced	NA
novel-sbi-miR-406	UUGUGGUCAUAUUAGAGCGCCU	6	0	1.12828	0	NA	0	10	0	1.69884	NA	drought-suppressed	droght-induced
novel-sbi-miR-421	UUUGUUGCUGUUCUAGGAGUCC	3	4	0.56414	0.616316	0.127618	0	5	0	0.849419	NA	NA	droght-induced

## Sheet: Table S4
Table S4:
Putative targets of predicted sorghum miRNAs by psRobot tool						Transcript frequency of conserved miRNA families with their in susceptible and tolerant genotypes of sorghum
sRNA ID	#Target ID	Score	Annotation	Mul			Drought susceptible (DS)		Drought tolerant (DT)
miR1432	Sb08g019090.1	3	Symbols: | Purple acid phosphatases superfamily protein | Best Arabidopsis Hit: AT1G13750.1	1		miRNA Family	¥ TPM (CTR)	TPM (DRT)	TPM (CTR)	TPM (DRT)	*Target gene annotation
miR1432	Sb03g033850.1	3	Symbols: | phenylalanyl-tRNA synthetase class IIc family protein | Best Arabidopsis Hit: AT3G58140.1	1		miR1432	20.309	14.4834	13.4363	43.9999	Phe-tRNA-synth_IIc; Cal-bin EF; 2OG and Fe (II)
miR1432	Sb04g029170.1	3	Symbols: NIK1 | NSP-interacting kinase 1 | Best Arabidopsis Hit: AT5G16000.1	1		miR156a	6.95772	2.31119	3.39954	1.35907	SBP; ENODL9; IRX1
miR1432	Sb03g038530.1	2.5	Symbols: | Protein of unknown function (DUF399 and DUF3411) | Best Arabidopsis Hit: AT3G56140.1	1		miR156b	29.5233	96.4535	13.5982	20.8957
miR1432	Sb02g020290.1	3	Symbols: | Chlorophyll A-B binding family protein | Best Arabidopsis Hit: AT1G76570.1	1		miR156c-f	393.017	201.381	171.919	331.274
miR1432	Sb06g022700.1	3	Symbols: WAK5 | wall associated kinase 5 | Best Arabidopsis Hit: AT1G21230.1	1		miR156g-h	662.3	512.467	355.818	705.698
miR1432	Sb06g026340.1	2.5	Symbols: DMR6 | 2-oxoglutarate (2OG) and Fe(II)-dependent oxygenase superfamily protein | Best Arabidopsis Hit: AT5G24530.1	1		miR159	0	0.770395	0.161883	0	Zinc finger (TTF); PPR; MYB101; MYB33; DUO1; CPK5
miR1432	Sb03g033850.2	3	Symbols: | phenylalanyl-tRNA synthetase class IIc family protein | Best Arabidopsis Hit: AT3G58140.1	1		miR160a	2.44461	0.616316	0	1.0193	ARF; SP
miR1432	Sb01g003730.1	1.5	Symbols: | Calcium-binding EF-hand family protein | Best Arabidopsis Hit: AT3G59440.1	1		miR160b-f	630.332	477.953	300.616	489.775
miR156a	Sb03g007850.2	3	Symbols: | | Best Arabidopsis Hit: AT2G01100.3	1		miR164a-b	5.07726	8.93658	6.15154	3.22779	NAC; G10; PAP2; FPS1; LAC17
miR156a	Sb03g044160.1	0	Symbols: SPL13B | Squamosa promoter-binding protein-like (SBP domain) transcription factor family protein | Best Arabidopsis Hit: AT5G50670.1	1		miR164c	3.76093	2.61934	1.61883	2.54826
miR156a	Sb04g003175.1	0	Symbols: SPL2 | squamosa promoter binding protein-like 2 | Best Arabidopsis Hit: AT5G43270.3	1		miR166a-b	40.43	31.278	18.2928	27.1814	HD-ZIPIII; PSD2; MATE
miR156a	Sb01g035460.1	3	Symbols: TPS21 | terpene synthase 21 | Best Arabidopsis Hit: AT5G23960.2	1		miR166c-i	6503.4	4162.6	2513.07	5364.08
miR156a	Sb06g024630.1	0	Symbols: SPL14 | squamosa promoter binding protein-like 14 | Best Arabidopsis Hit: AT1G20980.1	1		miR166j-k	294.857	142.523	123.517	151.706
miR156a	Sb10g022260.1	2.5	Symbols: ATB BETA | Protein phosphatase 2A, regulatory subunit PR55 | Best Arabidopsis Hit: AT1G17720.1	1		miR167a-c	13.9154	14.3293	11.1699	15.4594	ARF 6/8; NB-ARC; Nodulin-like; PPR; ANK; ABCB4; PAD; Pre-Deh; Sugar-Tra
miR156a	Sb08g020220.1	3	Symbols: | MuDR family transposase | Best Arabidopsis Hit: AT1G64260.1	1		miR167d-e	364.246	252.073	225.665	184.834
miR156a	Sb10g000260.1	3	Symbols: | Acyl-CoA N-acyltransferase with RING/FYVE/PHD-type zinc finger domain | Best Arabidopsis Hit: AT2G27980.1	1		miR167f-j	446.987	291.209	178.557	286.764
miR156a	Sb07g027740.1	0	Symbols: SPL9 | squamosa promoter binding protein-like 9 | Best Arabidopsis Hit: AT2G42200.1	1		miR169a	0.188047	0.308158	0.647531	0	CHX15; LHT1; NF-YA1/3/6/7; LRR-family
miR156a	Sb07g026220.1	0	Symbols: SPL13A | Squamosa promoter-binding protein-like (SBP domain) transcription factor family protein | Best Arabidopsis Hit: AT5G50570.2	1		miR169b	0.940233	1.07855	0.809414	0.509652
miR156a	Sb02g029300.1	0	Symbols: SPL13A | Squamosa promoter-binding protein-like (SBP domain) transcription factor family protein | Best Arabidopsis Hit: AT5G50570.1	1		miR169c	2.06851	0.616316	0.161883	0.169884
miR156a	Sb04g004940.1	0	Symbols: SPL2 | squamosa promoter binding protein-like 2 | Best Arabidopsis Hit: AT5G43270.3	1		miR169d-l	873.288	104.928	163.663	81.884
miR156a	Sb02g028420.1	0	Symbols: SPL9 | squamosa promoter binding protein-like 9 | Best Arabidopsis Hit: AT2G42200.1	1		miR171a-b	41.1822	25.8853	16.8358	23.9536	PDR12; GRP; ConA
miR156a	Sb05g017510.1	0	Symbols: SPL13A | Squamosa promoter-binding protein-like (SBP domain) transcription factor family protein | Best Arabidopsis Hit: AT5G50570.2	1		miR171c-f	14.6676	18.1813	10.6843	15.6293
miR156a	Sb03g007850.1	3	Symbols: | | Best Arabidopsis Hit: AT2G01100.2	1		miR172a-c	64.3119	57.9337	29.7864	39.9227	AP2; GGH2
miR156a	Sb10g029190.1	0	Symbols: SPL2 | squamosa promoter binding protein-like 2 | Best Arabidopsis Hit: AT5G43270.3	1		miR2118a-b	3.38484	0.924474	1.94259	2.20849	NB-ARC; P-loop-NTH; DNA-bin-bro; DNA-bin-int; RNP
miR156b	Sb07g026220.1	1	Symbols: SPL13A | Squamosa promoter-binding protein-like (SBP domain) transcription factor family protein | Best Arabidopsis Hit: AT5G50570.2	1		miR2118c	0.188047	0	0.485648	0
miR156b	Sb04g004940.1	1	Symbols: SPL2 | squamosa promoter binding protein-like 2 | Best Arabidopsis Hit: AT5G43270.3	1		miR2118d	0.56414	0.308158	0.485648	0
miR156b	Sb05g017510.1	1	Symbols: SPL13A | Squamosa promoter-binding protein-like (SBP domain) transcription factor family protein | Best Arabidopsis Hit: AT5G50570.2	1		miR2118e	0.376093	0.616316	1.45694	0.339768
miR156b	Sb03g034680.1	3	Symbols: IRX1 | cellulose synthase family protein | Best Arabidopsis Hit: AT4G18780.1	1		miR2275	0.188047	0.616316	0.809414	0.169884	FC1; TPS21; CaLB; SEC6 ; PPR; RLP7
miR156b	Sb10g029190.1	1	Symbols: SPL2 | squamosa promoter binding protein-like 2 | Best Arabidopsis Hit: AT5G43270.3	1		miR319a-b	5.82944	4.46829	3.39954	1.35907	TCP2; MYB33
miR156b	Sb06g024630.1	1	Symbols: SPL14 | squamosa promoter binding protein-like 14 | Best Arabidopsis Hit: AT1G20980.1	1		miR390	3.19679	2.61934	2.91389	1.18919	PEPR1; LRR
miR156b	Sb10g027460.1	3	Symbols: ENODL9 | early nodulin-like protein 9 | Best Arabidopsis Hit: AT3G20570.1	1		miR393a-b	35.7289	27.1179	20.3972	36.1853	F-box/RNI (TIR1); AFB2
miR156b	Sb02g029300.1	1	Symbols: SPL13A | Squamosa promoter-binding protein-like (SBP domain) transcription factor family protein | Best Arabidopsis Hit: AT5G50570.1	1		miR394a-b	48.8921	38.5198	27.1963	34.1467	F-box protein; GRAS; PRP18; NAD(P)-binding; GO/KR-type
miR156b	Sb04g002780.1	3	Symbols: | alpha/beta-Hydrolases superfamily protein | Best Arabidopsis Hit: AT3G19970.1	1		miR395	0.376093	0	0.161883	0	DML1; ROPGEF14; Zinc finger (TFF); S-locus lectin
miR156b	Sb04g003175.1	1	Symbols: SPL2 | squamosa promoter binding protein-like 2 | Best Arabidopsis Hit: AT5G43270.3	1		miR396a	2341.56	1366.06	844.057	1710.9	GRF; HSP; GAMYB; TPR; CPL2; SKIP; AGO5; PSP/ CCHC-type; MHC; MuDR; ORP1D; PP2C
miR156b	Sb03g044160.1	1	Symbols: SPL13B | Squamosa promoter-binding protein-like (SBP domain) transcription factor family protein | Best Arabidopsis Hit: AT5G50670.1	1		miR396b-c	14.1035	3.54382	4.04707	6.11582
miR156b	Sb02g028420.1	1	Symbols: SPL9 | squamosa promoter binding protein-like 9 | Best Arabidopsis Hit: AT2G42200.1	1		miR396d-e	14.1035	5.54684	2.59012	16.8185
miR156b	Sb07g027740.1	1	Symbols: SPL9 | squamosa promoter binding protein-like 9 | Best Arabidopsis Hit: AT2G42200.1	1		miR396f	170.558	81.6619	34.3191	76.4478
miR156c-f	Sb02g028420.1	1	Symbols: SPL9 | squamosa promoter binding protein-like 9 | Best Arabidopsis Hit: AT2G42200.1	1		miR398	451.312	340.515	307.415	135.397	CSD1; SBP1; Cytochrome C
miR156c-f	Sb10g029190.1	1	Symbols: SPL2 | squamosa promoter binding protein-like 2 | Best Arabidopsis Hit: AT5G43270.3	1		miR399a	0	0	0.485648	0.169884	ATP-binding factor; PHT1
miR156c-f	Sb07g027740.1	1	Symbols: SPL9 | squamosa promoter binding protein-like 9 | Best Arabidopsis Hit: AT2G42200.1	1		miR399b-d	0.940233	0.462237	0.647531	0.509652
miR156c-f	Sb07g026220.1	1	Symbols: SPL13A | Squamosa promoter-binding protein-like (SBP domain) transcription factor family protein | Best Arabidopsis Hit: AT5G50570.2	1		miR399e	0	0.154079	0.971297	0
miR156c-f	Sb04g003175.1	1	Symbols: SPL2 | squamosa promoter binding protein-like 2 | Best Arabidopsis Hit: AT5G43270.3	1		miR399f	0.188047	0.308158	0.323766	0
miR156c-f	Sb02g029300.1	1	Symbols: SPL13A | Squamosa promoter-binding protein-like (SBP domain) transcription factor family protein | Best Arabidopsis Hit: AT5G50570.1	1		miR399g	36.8571	18.0272	14.0838	26.5019
miR156c-f	Sb04g004940.1	1	Symbols: SPL2 | squamosa promoter binding protein-like 2 | Best Arabidopsis Hit: AT5G43270.3	1		miR437	0.752186	0.308158	0	0.509652	RRP41; XYL1; ZIGA4; SD2-5; CoTs; Zinc finger (BED); TM4SF
miR156c-f	Sb10g025650.1	3	Symbols: | DNA glycosylase superfamily protein | Best Arabidopsis Hit: AT5G57970.2	1		miR529	1.50437	0.154079	0.323766	0.169884	SBP; DCD; CSLC12; UFP
miR156c-f	Sb05g017510.1	1	Symbols: SPL13A | Squamosa promoter-binding protein-like (SBP domain) transcription factor family protein | Best Arabidopsis Hit: AT5G50570.2	1		miR5385	7.33382	1.07855	0.161883	4.07721	WRKY21; RHA3A; IDD4; HAI3; EXO70C1; CYP714A1; BPM1; bHLH121; ATMAP65-6; ARM; AT-hook; Fatty-alcohol-deh; Carbo-binding X8; Alba
miR156c-f	Sb09g020290.1	3	Symbols: | Major facilitator superfamily protein | Best Arabidopsis Hit: AT1G68570.1	1		miR5564a-b	728.116	699.057	453.595	772.122	TPR; RPF2; PPR; F-box
miR156c-f	Sb03g044160.1	1	Symbols: SPL13B | Squamosa promoter-binding protein-like (SBP domain) transcription factor family protein | Best Arabidopsis Hit: AT5G50670.1	1		miR6221	0.56414	0.770395	0	0.509652	SIG2; SAT32
miR156c-f	Sb06g024630.1	1	Symbols: SPL14 | squamosa promoter binding protein-like 14 | Best Arabidopsis Hit: AT1G20980.1	1		miR6230a-b	0.56414	0.616316	0.323766	0.509652	CAM5
miR156c-f	Sb07g006540.1	3	Symbols: | Major facilitator superfamily protein | Best Arabidopsis Hit: AT1G59740.1	1		¥ TPM: Transcript per million; CTR: control; DRT: Drought
miR156g-h	Sb04g003175.1	1	Symbols: SPL2 | squamosa promoter binding protein-like 2 | Best Arabidopsis Hit: AT5G43270.3	1
miR156g-h	Sb07g026220.1	1.5	Symbols: SPL13A | Squamosa promoter-binding protein-like (SBP domain) transcription factor family protein | Best Arabidopsis Hit: AT5G50570.2	1		*2OG and Fe (II)	2-oxoglutarate (2OG) and Fe(II)-dependent oxygenase superfamily protein
miR156g-h	Sb07g027740.1	1	Symbols: SPL9 | squamosa promoter binding protein-like 9 | Best Arabidopsis Hit: AT2G42200.1	1		RRP41	3\'-5\'-exoribonuclease family protein
miR156g-h	Sb06g024630.1	2	Symbols: SPL14 | squamosa promoter binding protein-like 14 | Best Arabidopsis Hit: AT1G20980.1	1		Alba	alba DNA/RNA-binding protein
miR156g-h	Sb03g044160.1	1.5	Symbols: SPL13B | Squamosa promoter-binding protein-like (SBP domain) transcription factor family protein | Best Arabidopsis Hit: AT5G50670.1	1		XYL1	alpha-xylosidase 1
miR156g-h	Sb10g029190.1	1.5	Symbols: SPL2 | squamosa promoter binding protein-like 2 | Best Arabidopsis Hit: AT5G43270.3	1		ANK	ankyrin repeat family protein
miR156g-h	Sb05g017510.1	2	Symbols: SPL13A | Squamosa promoter-binding protein-like (SBP domain) transcription factor family protein | Best Arabidopsis Hit: AT5G50570.2	1		AP2	AP2 family transcription factor
miR156g-h	Sb02g028420.1	1	Symbols: SPL9 | squamosa promoter binding protein-like 9 | Best Arabidopsis Hit: AT2G42200.1	1		ZIGA4	ARF GAP-like zinc finger-containing protein ZIGA4
miR156g-h	Sb04g004940.1	1.5	Symbols: SPL2 | squamosa promoter binding protein-like 2 | Best Arabidopsis Hit: AT5G43270.3	1		AGO5	argonaute family protein
miR156g-h	Sb02g029300.1	2	Symbols: SPL13A | Squamosa promoter-binding protein-like (SBP domain) transcription factor family protein | Best Arabidopsis Hit: AT5G50570.1	1		ARM	ARM repeat superfamily protein
miR159	Sb03g037680.1	1	Symbols: MYB33 | myb domain protein 33 | Best Arabidopsis Hit: AT5G06100.3	1		AT-hook	AT-hook DNA-binding family protein
miR159	Sb07g027160.1	2.5	Symbols: DUO1 | myb-like HTH transcriptional regulator family protein | Best Arabidopsis Hit: AT3G60460.1	1		ABCB4	ATP binding cassette subfamily B4
miR159	Sb08g006400.1	3	Symbols: | S-adenosyl-L-methionine-dependent methyltransferases superfamily protein | Best Arabidopsis Hit: AT1G22800.1	1		ARF6	auxin response factor 6
miR159	Sb05g026175.1	2.5	Symbols: | structural molecules | Best Arabidopsis Hit: AT1G79990.1	1		ARF8	auxin response factor 8
miR159	Sb01g015920.1	2	Symbols: MYB101 | myb domain protein 101 | Best Arabidopsis Hit: AT2G32460.1	1		AFB2	auxin signaling F-box 2
miR159	Sb10g027280.1	2.5	Symbols: MYB101 | myb domain protein 101 | Best Arabidopsis Hit: AT2G32460.1	1		bHLH121	basic helix-loop-helix (bHLH) DNA-binding superfamily protein
miR159	Sb03g001990.1	3	NULL	1		Zinc finger (BED)	BED zinc finger, hAT family dimerisation domain
miR159	Sb06g024510.1	2.5	Symbols: DUO1 | myb-like HTH transcriptional regulator family protein | Best Arabidopsis Hit: AT3G60460.1	1		BPM1	BTB-POZ and MATH domain 1
miR160a	Sb04g026610.1	3	Symbols: ARF10 | auxin response factor 10 | Best Arabidopsis Hit: AT2G28350.1	1		Cal-bin EF	calcium-binding EF-hand family protein
miR160a	Sb06g022810.1	2	Symbols: ARF16 | auxin response factor 16 | Best Arabidopsis Hit: AT4G30080.1	1		CaLB	calcium-dependent lipid-binding (CaLB domain) family protein
miR160a	Sb01g019130.1	2	Symbols: ARF16 | auxin response factor 16 | Best Arabidopsis Hit: AT4G30080.1	1		CAM5	calmodulin 5
miR160a	Sb10g027790.1	2	Symbols: ARF16 | auxin response factor 16 | Best Arabidopsis Hit: AT4G30080.1	1		CPK5	calmodulin-domain protein kinase 5
miR160a	Sb06g033970.1	1	Symbols: ARF17 | auxin response factor 17 | Best Arabidopsis Hit: AT1G77850.1	1		Carbo-binding X8	carbohydrate-binding X8 domain superfamily protein
miR160b-f	Sb06g033970.1	0.5	Symbols: ARF17 | auxin response factor 17 | Best Arabidopsis Hit: AT1G77850.1	1		CPL2	carboxyl-terminal domain (ctd) phosphatase-like 2
miR160b-f	Sb10g027790.1	1	Symbols: ARF16 | auxin response factor 16 | Best Arabidopsis Hit: AT4G30080.1	1		CHX15	cation/hydrogen exchanger 15
miR160b-f	Sb01g019130.1	1	Symbols: ARF16 | auxin response factor 16 | Best Arabidopsis Hit: AT4G30080.1	1		IRX1	cellulose synthase family protein
miR160b-f	Sb06g022810.1	1	Symbols: ARF16 | auxin response factor 16 | Best Arabidopsis Hit: AT4G30080.1	1		CSLC12	cellulose-synthase-like C12
miR160b-f	Sb04g026610.1	2	Symbols: ARF10 | auxin response factor 10 | Best Arabidopsis Hit: AT2G28350.1	1		SKIP	chromatin protein family
miR164a-b	Sb03g039530.1	3	Symbols: LAC17 | laccase 17 | Best Arabidopsis Hit: AT5G60020.1	1		CoTs	cobalt ion transmembrane transporters
miR164a-b	Sb09g027190.1	3	Symbols: FPS1 | farnesyl diphosphate synthase 1 | Best Arabidopsis Hit: AT5G47770.1	1		ConA	concanavalin A-like lectin protein kinase family protein
miR164a-b	Sb07g005610.1	3	Symbols: NAC1 | NAC domain containing protein 1 | Best Arabidopsis Hit: AT1G56010.2	1		CSD1	copper/zinc superoxide dismutase 1
miR164a-b	Sb10g027100.1	2	Symbols: NAC1 | NAC domain containing protein 1 | Best Arabidopsis Hit: AT1G56010.2	1		CYP714A1	cytochrome P450, family 714, subfamily A, polypeptide 1
miR164a-b	Sb10g004590.1	3	Symbols: PAP2 | phytochrome-associated protein 2 | Best Arabidopsis Hit: AT4G29080.1	1		DML1	demeter-like 1
miR164a-b	Sb08g006330.1	2	Symbols: CUC2 | NAC (No Apical Meristem) domain transcriptional regulator superfamily protein | Best Arabidopsis Hit: AT5G53950.1	1		DCD	development and Cell Death
miR164a-b	Sb01g049280.1	2.5	Symbols: SDD1 | Subtilase family protein | Best Arabidopsis Hit: AT1G04110.1	1		LRR-family	disease resistance family protein / LRR family protein
miR164a-b	Sb04g023990.1	3	Symbols: NAC100 | NAC domain containing protein 100 | Best Arabidopsis Hit: AT5G61430.1	1		DNA-bin-bro	DNA-binding bromodomain-containing protein
miR164a-b	Sb02g024530.1	3	Symbols: NAC080 | NAC domain containing protein 80 | Best Arabidopsis Hit: AT5G07680.2	1		ENODL9	early nodulin-like protein 9
miR164a-b	Sb08g021080.1	2	Symbols: NAC1 | NAC domain containing protein 1 | Best Arabidopsis Hit: AT1G56010.2	1		EXO70C1	exocyst subunit exo70 family protein C1
miR164c	Sb03g040410.1	3	Symbols: | G10 family protein | Best Arabidopsis Hit: AT4G21110.1	1		FPS1	farnesyl diphosphate synthase 1
miR164c	Sb08g006330.1	1	Symbols: CUC2 | NAC (No Apical Meristem) domain transcriptional regulator superfamily protein | Best Arabidopsis Hit: AT5G53950.1	1		F-box	F-box and associated interaction domains-containing protein
miR164c	Sb08g021080.1	1	Symbols: NAC1 | NAC domain containing protein 1 | Best Arabidopsis Hit: AT1G56010.2	1		F-box /RNI	F-box/RNI-like superfamily protein (TIR1)
miR164c	Sb10g027100.1	1	Symbols: NAC1 | NAC domain containing protein 1 | Best Arabidopsis Hit: AT1G56010.2	1		FC1	ferrochelatase 1
miR164c	Sb07g005610.1	2	Symbols: NAC1 | NAC domain containing protein 1 | Best Arabidopsis Hit: AT1G56010.2	1		G10	G10 family protein
miR164c	Sb02g024530.1	2	Symbols: NAC080 | NAC domain containing protein 80 | Best Arabidopsis Hit: AT5G07680.2	1		GO/KR-type	Galactose oxidase/kelch repeat superfamily protein
miR166c-i	Sb04g008140.1	3	NULL	1		GGH2	gamma-glutamyl hydrolase 2
miR166c-i	Sb02g024790.1	3	NULL	1		GAMYB	GAMYB-binding protein
miR166c-i	Sb05g005900.1	2	NULL	1		GRP	glycine-rich protein
miR166c-i	Sb04g031980.1	3	Symbols: | MATE efflux family protein | Best Arabidopsis Hit: AT4G29140.1	1		GRAS	GRAS family transcription factor
miR166c-i	Sb08g019680.1	3	NULL	1		GRF	growth-regulating factor
miR166c-i	Sb08g017440.1	2.5	NULL	1		HSP	heat shock protein
miR166c-i	Sb05g006300.1	2	NULL	1		HAI3	highly ABA-induced PP2C gene 3
miR166j-k	Sb08g017440.1	3	NULL	1		HD-ZIPIII	homeobox-leucine zipper family protein
miR166j-k	Sb03g046500.1	3	Symbols: PSD2 | phosphatidylserine decarboxylase 2 | Best Arabidopsis Hit: AT5G57190.1	1		IDD4	indeterminate (ID)-domain 4
miR166j-k	Sb05g006300.1	2.5	NULL	1		DNA-bin-int	integrase-type DNA-binding superfamily protein
miR166j-k	Sb05g005900.1	2.5	NULL	1		SAT32	interferon-related developmental regulator family protein / IFRD protein family
miR167a-c	Sb10g027220.1	3	Symbols: ARF6 | auxin response factor 6 | Best Arabidopsis Hit: AT1G30330.2	1		LAC17	laccase 17
miR167a-c	Sb04g004430.1	3	Symbols: ARF8 | auxin response factor 8 | Best Arabidopsis Hit: AT5G37020.1	1		LRR	leucine-rich receptor-like protein kinase family protein
miR167a-c	Sb06g032500.1	3	Symbols: ARF6 | auxin response factor 6 | Best Arabidopsis Hit: AT1G30330.1	1		Fatty-alcohol-deh	long-chain fatty alcohol dehydrogenase family protein
miR167a-c	Sb08g021460.1	3	Symbols: ARF6 | auxin response factor 6 | Best Arabidopsis Hit: AT1G30330.2	1		LHT1	lysine histidine transporter 1
miR167a-c	Sb04g026450.1	3	Symbols: LSH6 | Protein of unknown function (DUF640) | Best Arabidopsis Hit: AT1G07090.1	1		MFS	major facilitator superfamily protein
miR167a-c	Sb06g019370.1	2.5	Symbols: EMB1873 | porphyromonas-type peptidyl-arginine deiminase family protein | Best Arabidopsis Hit: AT5G08170.1	1		MATE	MATE efflux family protein
miR167a-c	Sb01g000640.1	3	Symbols: | pentatricopeptide (PPR) repeat-containing protein | Best Arabidopsis Hit: AT5G46580.1	1		ATMAP65-6	microtubule associated protein (MAP65/ASE1) family protein
miR169a	Sb08g021910.1	2.5	Symbols: NF-YA3 | nuclear factor Y, subunit A3 | Best Arabidopsis Hit: AT1G72830.1	1		MuDR	MuDR family transposase
miR169a	Sb03g010900.1	3	Symbols: | Heat shock protein DnaJ with tetratricopeptide repeat | Best Arabidopsis Hit: AT5G12430.1	1		MYB101	myb domain protein 101
miR169a	Sb09g008100.1	3	Symbols: LHT1 | lysine histidine transporter 1 | Best Arabidopsis Hit: AT5G40780.1	1		MYB33	myb domain protein 33
miR169a	Sb01g045500.1	2.5	Symbols: NF-YA6 | nuclear factor Y, subunit A6 | Best Arabidopsis Hit: AT3G14020.1	1		MHC	myosin heavy chain-related protein
miR169a	Sb01g006770.1	3	Symbols: | Concanavalin A-like lectin protein kinase family protein | Best Arabidopsis Hit: AT3G53810.1	1		NAC	NAC domain containing protein
miR169b	Sb06g019730.1	3	Symbols: SVL1 | SHV3-like 1 | Best Arabidopsis Hit: AT5G55480.1	1		NAD(P)-binding	NAD(P)-binding Rossmann-fold superfamily protein
miR169b	Sb10g000640.1	3	Symbols: | ankyrin repeat family protein | Best Arabidopsis Hit: AT1G03670.1	1		NB-ARC	NB-ARC domain-containing disease resistance protein
miR169b	Sb03g011736.1	2.5	NULL	1		Nodulin-like	nodulin-like / major Facilitator Superfamily protein
miR169b	Sb01g037700.1	1.5	Symbols: | Protein of unknown function (DUF1645) | Best Arabidopsis Hit: AT3G62630.1	1		NF-YA1	nuclear factor Y, subunit A1
miR169b	Sb04g028240.1	3	Symbols: | | Best Arabidopsis Hit: AT1G34770.1	1		NF-YA3	nuclear factor Y, subunit A3
miR169c	Sb08g021910.1	3	Symbols: NF-YA3 | nuclear factor Y, subunit A3 | Best Arabidopsis Hit: AT1G72830.1	1		NF-YA6	nuclear factor Y, subunit A6
miR169c	Sb02g002020.1	3	Symbols: WAK5 | wall associated kinase 5 | Best Arabidopsis Hit: AT1G21230.1	1		NF-YA7	nuclear factor Y, subunit A7
miR169c	Sb09g008100.1	3	Symbols: LHT1 | lysine histidine transporter 1 | Best Arabidopsis Hit: AT5G40780.1	1		Sugar-tra	nucleotide/sugar transporter family protein
miR169c	Sb01g045500.1	2.5	Symbols: NF-YA6 | nuclear factor Y, subunit A6 | Best Arabidopsis Hit: AT3G14020.1	1		ORP1D	oxysterol binding-related protein 1D
miR169c	Sb01g018270.1	3	Symbols: | Endosomal targeting BRO1-like domain-containing protein | Best Arabidopsis Hit: AT1G15130.1	1		PPR	Pentatricopeptide repeat (PPR) superfamily protein
miR169c	Sb02g002110.1	3	Symbols: WAK5 | wall associated kinase 5 | Best Arabidopsis Hit: AT1G21230.1	1		PEPR1	PEP1 receptor 1
miR169d-l	Sb01g011220.1	2.5	Symbols: NF-YA1 | nuclear factor Y, subunit A1 | Best Arabidopsis Hit: AT5G12840.2	1		Phe-tRNA-synth_IIc	phenylalanyl-tRNA synthetase class IIc family protein
miR169d-l	Sb01g011220.3	2.5	Symbols: NF-YA7 | nuclear factor Y, subunit A7 | Best Arabidopsis Hit: AT1G30500.2	1		PHT1	phosphate transporter protein 1
miR169d-l	Sb07g002080.1	3	Symbols: | AAA-type ATPase family protein | Best Arabidopsis Hit: AT4G24790.1	1		PSD2	phosphatidylserine decarboxylase 2
miR169d-l	Sb02g011000.1	3	Symbols: | | Best Arabidopsis Hit: AT1G01770.1	1		PAP2	phytochrome-associated protein 2
miR169d-l	Sb01g045500.1	3	Symbols: NF-YA6 | nuclear factor Y, subunit A6 | Best Arabidopsis Hit: AT3G14020.1	1		PDR12	pleiotropic drug resistance 12
miR169d-l	Sb08g021910.1	2	Symbols: NF-YA3 | nuclear factor Y, subunit A3 | Best Arabidopsis Hit: AT1G72830.1	1		P-loop-NTH	P-loop containing nucleoside triphosphate hydrolases superfamily protein
miR169d-l	Sb01g011220.2	2.5	Symbols: NF-YA1 | nuclear factor Y, subunit A1 | Best Arabidopsis Hit: AT5G12840.2	1		PAD	porphyromonas-type peptidyl-arginine deiminase family protein
miR171a-b	Sb03g027430.1	3	Symbols: PDR12 | pleiotropic drug resistance 12 | Best Arabidopsis Hit: AT1G15520.1	1		Pre-deh	prephenate dehydrogenase family protein
miR171a-b	Sb03g027440.1	3	Symbols: PDR12 | pleiotropic drug resistance 12 | Best Arabidopsis Hit: AT1G15520.1	1		PSP/ CCHC-type	proline-rich spliceosome-associated (PSP) family protein / zinc knuckle (CCHC-type) family protein
miR171a-b	Sb03g027460.1	3	Symbols: PDR12 | pleiotropic drug resistance 12 | Best Arabidopsis Hit: AT1G15520.1	1		PRSAP	proline-rich spliceosome-associated protein
miR171a-b	Sb01g040270.1	0.5	Symbols: | GRAS family transcription factor | Best Arabidopsis Hit: AT4G08250.1	1		PP2C	protein phosphatase 2C family protein
miR171a-b	Sb03g032360.1	3	Symbols: CLC-F | chloride channel F | Best Arabidopsis Hit: AT1G55620.2	1		RLP7	receptor like protein 7
miR171a-b	Sb04g032590.1	3	Symbols: HAM3 | GRAS family transcription factor | Best Arabidopsis Hit: AT4G00150.1	1		ROPGEF14	RHO guanyl-nucleotide exchange factor 14
miR171a-b	Sb04g032570.1	3	Symbols: HAM3 | GRAS family transcription factor | Best Arabidopsis Hit: AT4G00150.1	1		RHA3A	RING-H2 finger A3A
miR171a-b	Sb09g019380.1	3	Symbols: | glycine-rich protein | Best Arabidopsis Hit: AT4G17620.1	1		SIG2	RNA polymerase sigma subunit 2
miR171c-f	Sb04g032570.1	0.5	Symbols: HAM3 | GRAS family transcription factor | Best Arabidopsis Hit: AT4G00150.1	1		RPF2	rna processing factor 2
miR171c-f	Sb01g050333.1	3	Symbols: HAM3 | GRAS family transcription factor | Best Arabidopsis Hit: AT4G00150.1	1		RNP	RNA-binding (RRM/RBD/RNP motifs) family protein
miR171c-f	Sb04g028320.1	3	Symbols: NUA | nuclear pore anchor | Best Arabidopsis Hit: AT1G79280.1	1		SD2-5	S-domain-2 5
miR171c-f	Sb01g040270.1	2.5	Symbols: | GRAS family transcription factor | Best Arabidopsis Hit: AT4G08250.1	1		SBP1	selenium-binding protein 1
miR171c-f	Sb10g000520.1	1.5	Symbols: HAM3 | GRAS family transcription factor | Best Arabidopsis Hit: AT4G00150.1	1		SP	sensor protein
miR171c-f	Sb01g029650.1	1	Symbols: HAM3 | GRAS family transcription factor | Best Arabidopsis Hit: AT4G00150.1	1		S-locus lectin	S-locus lectin protein kinase family protein
miR171c-f	Sb06g024820.1	0.5	Symbols: HAM3 | GRAS family transcription factor | Best Arabidopsis Hit: AT4G00150.1	1		PRP18	splicing factor Prp18 family protein
miR171c-f	Sb04g032590.1	0.5	Symbols: HAM3 | GRAS family transcription factor | Best Arabidopsis Hit: AT4G00150.1	1		SBP	squamosa promoter-binding
miR172a-c	Sb01g003400.1	1.5	Symbols: RAP2.7 | related to AP2.7 | Best Arabidopsis Hit: AT2G28550.3	1		TauE/SafE	sulfite exporter TauE/SafE family protein
miR172a-c	Sb09g002080.1	1.5	Symbols: RAP2.7 | related to AP2.7 | Best Arabidopsis Hit: AT2G28550.2	1		TCP2	TEOSINTE BRANCHED 1, cycloidea and PCF transcription factor 2
miR172a-c	Sb09g025670.1	3	Symbols: GGH2 | gamma-glutamyl hydrolase 2 | Best Arabidopsis Hit: AT1G78680.1	1		TPS21	terpene synthase 21
miR172a-c	Sb06g030670.1	3	Symbols: AP2 | Integrase-type DNA-binding superfamily protein | Best Arabidopsis Hit: AT4G36920.1	1		TM4SF	tetraspanin family protein
miR172a-c	Sb01g029120.1	3	Symbols: G2484-1 | G2484-1 protein | Best Arabidopsis Hit: AT4G17330.1	1		TPR	tetratricopeptide repeat (TPR)-like superfamily protein
miR2118a-b	Sb04g021220.1	3	Symbols: IDD2 | indeterminate(ID)-domain 2 | Best Arabidopsis Hit: AT3G50700.1	1		Zinc finger (TTF)	TTF-type zinc finger protein with HAT dimerisation domain
miR2118a-b	Sb06g028930.1	2	Symbols: | NB-ARC domain-containing disease resistance protein | Best Arabidopsis Hit: AT3G14470.1	1		UFP	ubiquitin fusion protein
miR2118a-b	Sb04g021440.1	3	Symbols: IDD2 | indeterminate(ID)-domain 2 | Best Arabidopsis Hit: AT3G50700.1	1		WRKY21	WRKY DNA-binding protein 21
miR2118c	Sb03g036740.1	3	Symbols: | Sulfite exporter TauE/SafE family protein | Best Arabidopsis Hit: AT4G21250.1	1
miR2118c	Sb03g037120.1	2	Symbols: | P-loop containing nucleoside triphosphate hydrolases superfamily protein | Best Arabidopsis Hit: AT5G45490.1	1
miR2118c	Sb06g028930.1	1.5	Symbols: | NB-ARC domain-containing disease resistance protein | Best Arabidopsis Hit: AT3G14470.1	1
miR2118d	Sb01g036270.1	3	Symbols: | P-loop containing nucleoside triphosphate hydrolases superfamily protein | Best Arabidopsis Hit: AT1G06720.1	1
miR2118d	Sb09g004410.1	3	Symbols: | Disease resistance protein (CC-NBS-LRR class) family | Best Arabidopsis Hit: AT1G53350.1	1
miR2118d	Sb06g028930.1	3	Symbols: | NB-ARC domain-containing disease resistance protein | Best Arabidopsis Hit: AT3G14470.1	1
miR2118e	Sb09g004410.1	3	Symbols: | Disease resistance protein (CC-NBS-LRR class) family | Best Arabidopsis Hit: AT1G53350.1	1
miR2118e	Sb06g028930.1	3	Symbols: | NB-ARC domain-containing disease resistance protein | Best Arabidopsis Hit: AT3G14470.1	1
miR2275	Sb04g027870.1	3	Symbols: SEC6 | SEC6 | Best Arabidopsis Hit: AT1G71820.1	1
miR2275	Sb07g026850.2	3	Symbols: | Pyridoxamine 5\'-phosphate oxidase family protein | Best Arabidopsis Hit: AT1G51560.1	1
miR2275	Sb07g026850.1	3	Symbols: | Pyridoxamine 5\'-phosphate oxidase family protein | Best Arabidopsis Hit: AT1G51560.1	1
miR2275	Sb04g000740.1	3	Symbols: FC1 | ferrochelatase 1 | Best Arabidopsis Hit: AT5G26030.2	1
miR2275	Sb03g035670.1	3	Symbols: LINC4 | little nuclei4 | Best Arabidopsis Hit: AT5G65770.2	1
miR2275	Sb03g035670.2	3	Symbols: LINC4 | little nuclei4 | Best Arabidopsis Hit: AT5G65770.2	1
miR2275	Sb02g020320.1	3	Symbols: FC1 | ferrochelatase 1 | Best Arabidopsis Hit: AT5G26030.1	1
miR319a-b	Sb03g037680.1	3	Symbols: MYB33 | myb domain protein 33 | Best Arabidopsis Hit: AT5G06100.3	1
miR390	Sb04g031170.1	3	Symbols: PGP2 | P-glycoprotein 2 | Best Arabidopsis Hit: AT4G25960.1	1
miR390	Sb06g028760.1	3	Symbols: FLS2 | Leucine-rich receptor-like protein kinase family protein | Best Arabidopsis Hit: AT5G46330.1	2
miR390	Sb03g034220.1	3	Symbols: | Protein kinase family protein with leucine-rich repeat domain | Best Arabidopsis Hit: AT5G25930.1	1
miR390	Sb01g006690.1	3	Symbols: BAM1 | Leucine-rich receptor-like protein kinase family protein | Best Arabidopsis Hit: AT5G65700.2	1
miR390	Sb07g025500.1	3	Symbols: | disease resistance family protein / LRR family protein | Best Arabidopsis Hit: AT2G34930.1	1
miR390	Sb04g003910.1	3	Symbols: | Leucine-rich receptor-like protein kinase family protein | Best Arabidopsis Hit: AT1G72300.1	1
miR390	Sb06g028760.1	3	Symbols: FLS2 | Leucine-rich receptor-like protein kinase family protein | Best Arabidopsis Hit: AT5G46330.1	2
miR394a-b	Sb08g004220.1	2.5	Symbols: | | Best Arabidopsis Hit: AT1G76740.1	1
miR394a-b	Sb04g007690.1	3	Symbols: | | Best Arabidopsis Hit: AT5G13340.1	1
miR394a-b	Sb03g044270.1	0	Symbols: | Galactose oxidase/kelch repeat superfamily protein | Best Arabidopsis Hit: AT1G27340.1	1
miR394a-b	Sb02g043370.1	3	Symbols: | NAD(P)-binding Rossmann-fold superfamily protein | Best Arabidopsis Hit: AT3G61220.1	1
miR394a-b	Sb08g004210.1	2	NULL	1
miR394a-b	Sb04g002063.1	3	Symbols: | transducin family protein / WD-40 repeat family protein | Best Arabidopsis Hit: AT4G00800.1	1
miR394a-b	Sb10g024410.1	2.5	NULL	1
miR394a-b	Sb08g004870.1	2.5	Symbols: | S-adenosyl-L-methionine-dependent methyltransferases superfamily protein | Best Arabidopsis Hit: AT5G64030.1	1
miR394a-b	Sb06g000530.1	2.5	Symbols: | Major facilitator superfamily protein | Best Arabidopsis Hit: AT1G18010.1	1
miR394a-b	Sb01g011000.1	2.5	Symbols: | splicing factor Prp18 family protein | Best Arabidopsis Hit: AT1G03140.1	1
miR394a-b	Sb02g034550.1	2.5	Symbols: | GRAS family transcription factor | Best Arabidopsis Hit: AT2G37650.1	1
miR395	Sb04g028760.1	3	Symbols: | Rubisco methyltransferase family protein | Best Arabidopsis Hit: AT1G24610.1	1
miR395	Sb10g027040.1	2.5	Symbols: | | Best Arabidopsis Hit: AT3G03560.1	1
miR395	Sb06g025760.1	3	Symbols: | TTF-type zinc finger protein with HAT dimerisation domain | Best Arabidopsis Hit: AT1G19260.1	1
miR395	Sb07g022170.1	3	Symbols: | Subtilase family protein | Best Arabidopsis Hit: AT3G14240.1	1
miR395	Sb04g030700.1	2	Symbols: ROPGEF14 | RHO guanyl-nucleotide exchange factor 14 | Best Arabidopsis Hit: AT1G31650.1	1
miR396a	Sb04g030770.1	1	Symbols: GRF5 | growth-regulating factor 5 | Best Arabidopsis Hit: AT3G13960.1	1
miR396a	Sb04g031890.1	1	Symbols: GRF3 | growth-regulating factor 3 | Best Arabidopsis Hit: AT2G36400.1	1
miR396a	Sb04g034800.1	1	Symbols: GRF5 | growth-regulating factor 5 | Best Arabidopsis Hit: AT3G13960.1	1
miR396a	Sb10g001350.1	1	Symbols: GRF5 | growth-regulating factor 5 | Best Arabidopsis Hit: AT3G13960.1	1
miR396a	Sb05g021480.2	2	Symbols: GRF2 | growth-regulating factor 2 | Best Arabidopsis Hit: AT4G37740.1	1
miR396a	Sb05g021480.1	2	Symbols: GRF2 | growth-regulating factor 2 | Best Arabidopsis Hit: AT4G37740.1	1
miR396a	Sb10g006690.1	1	Symbols: GRF5 | growth-regulating factor 5 | Best Arabidopsis Hit: AT3G13960.1	1
miR396a	Sb06g027465.1	1	Symbols: GRF5 | growth-regulating factor 5 | Best Arabidopsis Hit: AT3G13960.1	1
miR396a	Sb01g012170.1	1	Symbols: GRF2 | growth-regulating factor 2 | Best Arabidopsis Hit: AT4G37740.1	1
miR396a	Sb07g005050.1	3	Symbols: | BED zinc finger ;hAT family dimerisation domain | Best Arabidopsis Hit: AT3G42170.1	1
miR396b-c	Sb10g010620.1	2	Symbols: | MuDR family transposase | Best Arabidopsis Hit: AT1G64260.1	1
miR396b-c	Sb01g012650.1	3	Symbols: PAPS1 | poly(A) polymerase 1 | Best Arabidopsis Hit: AT1G17980.1	1
miR396b-c	Sb04g023010.1	2.5	Symbols: | Proline-rich spliceosome-associated (PSP) family protein / zinc knuckle (CCHC-type) family protein | Best Arabidopsis Hit: AT5G38600.1	1
miR396b-c	Sb07g028270.1	3	Symbols: Hsp81.4 | HEAT SHOCK PROTEIN 81.4 | Best Arabidopsis Hit: AT5G56000.1	1
miR396b-c	Sb07g029120.1	3	Symbols: | Myosin heavy chain-related protein | Best Arabidopsis Hit: AT4G40020.1	1
miR396b-c	Sb06g028590.1	3	Symbols: PLE | Microtubule associated protein (MAP65/ASE1) family protein | Best Arabidopsis Hit: AT5G51600.1	1
miR396b-c	Sb07g011900.1	3	Symbols: ORF158 | DNA/RNA polymerases superfamily protein | Best Arabidopsis Hit: ATMG00860.1	1
miR396b-c	Sb09g026740.1	3	Symbols: | UDP-Glycosyltransferase superfamily protein | Best Arabidopsis Hit: AT5G12890.1	1
miR396b-c	Sb08g022065.1	3	Symbols: | Protein phosphatase 2C family protein | Best Arabidopsis Hit: AT1G09160.1	1
miR396b-c	Sb04g036790.1	3	Symbols: | Trimeric LpxA-like enzyme | Best Arabidopsis Hit: AT2G34970.1	1
miR396b-c	Sb02g032990.1	3	Symbols: AGO5 | Argonaute family protein | Best Arabidopsis Hit: AT2G27880.1	1
miR396b-c	Sb09g011890.1	2.5	Symbols: | Rhodanese/Cell cycle control phosphatase superfamily protein | Best Arabidopsis Hit: AT2G40760.1	1
miR396b-c	Sb04g033860.1	3	Symbols: SKIP | chromatin protein family | Best Arabidopsis Hit: AT1G77180.2	1
miR396b-c	Sb03g040355.1	2.5	Symbols: CPL2 | carboxyl-terminal domain (ctd) phosphatase-like 2 | Best Arabidopsis Hit: AT5G01270.2	1
miR396b-c	Sb01g019970.1	3	Symbols: | | Best Arabidopsis Hit: AT1G07040.1	1
miR396b-c	Sb08g011100.1	3	Symbols: ORP1D | OSBP(oxysterol binding protein)-related protein 1D | Best Arabidopsis Hit: AT1G13170.1	1
miR396b-c	Sb03g024530.1	2.5	Symbols: | Tetratricopeptide repeat (TPR)-like superfamily protein | Best Arabidopsis Hit: AT1G64310.1	1
miR396d-e	Sb02g032990.1	3	Symbols: AGO5 | Argonaute family protein | Best Arabidopsis Hit: AT2G27880.1	1
miR396d-e	Sb10g010620.1	2	Symbols: | MuDR family transposase | Best Arabidopsis Hit: AT1G64260.1	1
miR396d-e	Sb04g023010.1	2.5	Symbols: | Proline-rich spliceosome-associated (PSP) family protein / zinc knuckle (CCHC-type) family protein | Best Arabidopsis Hit: AT5G38600.1	1
miR396f	Sb01g019970.1	3	Symbols: | | Best Arabidopsis Hit: AT1G07040.1	1
miR396f	Sb03g040355.1	3	Symbols: CPL2 | carboxyl-terminal domain (ctd) phosphatase-like 2 | Best Arabidopsis Hit: AT5G01270.2	1
miR396f	Sb10g010620.1	3	Symbols: | MuDR family transposase | Best Arabidopsis Hit: AT1G64260.1	1
miR396f	Sb03g024530.1	3	Symbols: | Tetratricopeptide repeat (TPR)-like superfamily protein | Best Arabidopsis Hit: AT1G64310.1	1
miR396f	Sb04g036790.1	3	Symbols: | Trimeric LpxA-like enzyme | Best Arabidopsis Hit: AT2G34970.1	1
miR396f	Sb09g011890.1	2.5	Symbols: | Rhodanese/Cell cycle control phosphatase superfamily protein | Best Arabidopsis Hit: AT2G40760.1	1
miR396f	Sb04g033860.1	3	Symbols: SKIP | chromatin protein family | Best Arabidopsis Hit: AT1G77180.2	1
miR398	Sb02g042170.3	3	Symbols: CSD1 | copper/zinc superoxide dismutase 1 | Best Arabidopsis Hit: AT1G08830.1	1
miR398	Sb01g035350.1	2.5	Symbols: CSD1 | copper/zinc superoxide dismutase 1 | Best Arabidopsis Hit: AT1G08830.1	1
miR398	Sb01g035350.2	2.5	Symbols: CSD1 | copper/zinc superoxide dismutase 1 | Best Arabidopsis Hit: AT1G08830.1	1
miR398	Sb03g043750.1	2.5	Symbols: SBP1 | selenium-binding protein 1 | Best Arabidopsis Hit: AT4G14030.1	1
miR399e	Sb07g023780.1	2.5	Symbols: PHT1;7 | phosphate transporter 1;7 | Best Arabidopsis Hit: AT3G54700.1	1
miR399e	Sb06g008150.1	3	NULL	1
miR399e	Sb01g047910.1	3	Symbols: PHT1;7 | phosphate transporter 1;7 | Best Arabidopsis Hit: AT3G54700.1	1
miR399e	Sb10g022020.1	3	Symbols: | | Best Arabidopsis Hit: AT2G13770.1	1
miR399e	Sb03g034570.1	3	Symbols: | Integrin-linked protein kinase family | Best Arabidopsis Hit: AT3G58760.1	1
miR399e	Sb06g024240.1	2.5	Symbols: | Domain of unknown function (DUF3598) | Best Arabidopsis Hit: AT2G44760.1	1
miR399f	Sb07g023780.1	2.5	Symbols: PHT1;7 | phosphate transporter 1;7 | Best Arabidopsis Hit: AT3G54700.1	1
miR399f	Sb01g047910.1	3	Symbols: PHT1;7 | phosphate transporter 1;7 | Best Arabidopsis Hit: AT3G54700.1	1
miR399g	Sb07g023780.1	3	Symbols: PHT1;7 | phosphate transporter 1;7 | Best Arabidopsis Hit: AT3G54700.1	1
miR437	Sb07g026530.1	3	Symbols: | | Best Arabidopsis Hit: AT5G43490.1	1
miR437	Sb03g008510.1	3	Symbols: | DNAJ heat shock N-terminal domain-containing protein | Best Arabidopsis Hit: AT5G18750.1	1
miR437	Sb03g007230.1	2.5	Symbols: XYL1 | alpha-xylosidase 1 | Best Arabidopsis Hit: AT1G68560.1	1
miR437	Sb03g003980.1	2	Symbols: | cobalt ion transmembrane transporters | Best Arabidopsis Hit: AT3G21580.1	1
miR437	Sb02g023750.1	2	Symbols: | BED zinc finger ;hAT family dimerisation domain | Best Arabidopsis Hit: AT3G42170.1	1
miR437	Sb05g001150.1	3	Symbols: | bromo-adjacent homology (BAH) domain-containing protein | Best Arabidopsis Hit: AT5G11470.1	1
miR437	Sb09g022550.1	2.5	Symbols: RRP41 | 3\'-5\'-exoribonuclease family protein | Best Arabidopsis Hit: AT3G61620.2	1
miR437	Sb10g031310.1	2	Symbols: | Tetraspanin family protein | Best Arabidopsis Hit: AT2G20230.1	1
miR529	Sb07g026220.1	3	Symbols: SPL13A | Squamosa promoter-binding protein-like (SBP domain) transcription factor family protein | Best Arabidopsis Hit: AT5G50570.2	1
miR529	Sb02g011270.1	3	Symbols: | DCD (Development and Cell Death) domain protein | Best Arabidopsis Hit: AT2G35140.1	1
miR529	Sb09g024450.1	3	Symbols: DEG15 | protease-related | Best Arabidopsis Hit: AT1G28320.1	1
miR529	Sb09g025260.1	2.5	Symbols: CSLC12 | Cellulose-synthase-like C12 | Best Arabidopsis Hit: AT4G07960.1	1
miR529	Sb02g029300.1	2	Symbols: SPL13A | Squamosa promoter-binding protein-like (SBP domain) transcription factor family protein | Best Arabidopsis Hit: AT5G50570.1	1
miR5385	Sb03g028030.1	3	Symbols: bHLH121 | basic helix-loop-helix (bHLH) DNA-binding superfamily protein | Best Arabidopsis Hit: AT3G19860.1	1
miR5385	Sb04g026450.1	3	Symbols: LSH6 | Protein of unknown function (DUF640) | Best Arabidopsis Hit: AT1G07090.1	1
miR5385	Sb03g042930.1	2.5	NULL	1
miR5385	Sb09g028200.1	2.5	Symbols: | ARM repeat superfamily protein | Best Arabidopsis Hit: AT5G11550.1	1
miR5385	Sb01g027380.1	3	Symbols: | HXXXD-type acyl-transferase family protein | Best Arabidopsis Hit: AT5G17540.1	1
miR5385	Sb10g027440.1	2	Symbols: | | Best Arabidopsis Hit: AT1G05205.1	1
miR5385	Sb01g019470.1	3	Symbols: | Long-chain fatty alcohol dehydrogenase family protein | Best Arabidopsis Hit: AT4G28570.1	1
miR5385	Sb01g046110.1	3	Symbols: | Alba DNA/RNA-binding protein | Best Arabidopsis Hit: AT3G07030.1	1
miR5564a-b	Sb05g002620.1	1	Symbols: | Pentatricopeptide repeat (PPR) superfamily protein | Best Arabidopsis Hit: AT5G65560.1	1
miR5564a-b	Sb05g002250.1	1.5	Symbols: | Tetratricopeptide repeat (TPR)-like superfamily protein | Best Arabidopsis Hit: AT1G63130.1	1
miR5564a-b	Sb05g002310.1	1	Symbols: | Tetratricopeptide repeat (TPR)-like superfamily protein | Best Arabidopsis Hit: AT1G63130.1	1
miR5564a-b	Sb05g002330.1	2	Symbols: | Tetratricopeptide repeat (TPR)-like superfamily protein | Best Arabidopsis Hit: AT1G63130.1	1
miR5564a-b	Sb07g007630.1	2.5	Symbols: | Tetratricopeptide repeat (TPR)-like superfamily protein | Best Arabidopsis Hit: AT1G63130.1	1
miR5564a-b	Sb09g030360.1	1.5	Symbols: | Pentatricopeptide repeat (PPR) superfamily protein | Best Arabidopsis Hit: AT3G22470.1	1
miR5564a-b	Sb05g000986.1	3	Symbols: RPF2 | rna processing factor 2 | Best Arabidopsis Hit: AT1G62670.1	1
miR5564a-b	Sb02g004530.1	2.5	Symbols: | Pentatricopeptide repeat (PPR) superfamily protein | Best Arabidopsis Hit: AT1G62910.1	1
miR5564a-b	Sb06g020090.1	3	Symbols: | Pentatricopeptide repeat (PPR) superfamily protein | Best Arabidopsis Hit: AT2G15630.1	1
miR5564a-b	Sb03g030790.1	1	Symbols: RPF2 | rna processing factor 2 | Best Arabidopsis Hit: AT1G62670.1	1
miR5564a-b	Sb10g009870.1	3	Symbols: RPF2 | rna processing factor 2 | Best Arabidopsis Hit: AT1G62670.1	1
miR5564a-b	Sb05g022840.1	2.5	Symbols: | Tetratricopeptide repeat (TPR)-like superfamily protein | Best Arabidopsis Hit: AT1G63130.1	1
miR5564a-b	Sb05g002040.1	1.5	Symbols: | Tetratricopeptide repeat (TPR)-like superfamily protein | Best Arabidopsis Hit: AT1G63130.1	1
miR5564a-b	Sb05g002220.1	1.5	Symbols: RPF2 | rna processing factor 2 | Best Arabidopsis Hit: AT1G62670.1	1
miR5564a-b	Sb05g002370.1	2.5	Symbols: RPF2 | rna processing factor 2 | Best Arabidopsis Hit: AT1G62670.1	1
miR6221	Sb02g037950.1	2.5	Symbols: SAT32 | interferon-related developmental regulator family protein / IFRD protein family | Best Arabidopsis Hit: AT1G27760.3	1
miR6221	Sb01g017226.1	3	Symbols: | | Best Arabidopsis Hit: AT2G46080.1	1
miR6230a-b	Sb04g027340.1	3	Symbols: | RNA-binding (RRM/RBD/RNP motifs) family protein | Best Arabidopsis Hit: AT5G10350.1	1
miR6230a-b	Sb04g009830.1	3	Symbols: GLR2.7 | glutamate receptor 2.7 | Best Arabidopsis Hit: AT2G29120.1	1
miR6230a-b	Sb10g007620.1	3	Symbols: | RNA-binding (RRM/RBD/RNP motifs) family protein | Best Arabidopsis Hit: AT5G65260.1	1
miR6230a-b	Sb04g027340.2	3	Symbols: | RNA-binding (RRM/RBD/RNP motifs) family protein | Best Arabidopsis Hit: AT5G10350.1	1
miR6230a-b	Sb02g043510.1	3	Symbols: CAM5 | calmodulin 5 | Best Arabidopsis Hit: AT2G27030.3	1
novel-sbi-miR-1	Sb07g003280.1	2.5	Symbols: MDAR6 | monodehydroascorbate reductase 6 | Best Arabidopsis Hit: AT1G63940.2	1
novel-sbi-miR-1	Sb03g013640.1	3	Symbols: | Transducin/WD40 repeat-like superfamily protein | Best Arabidopsis Hit: AT2G40360.1	1
novel-sbi-miR-1	Sb08g018230.1	2.5	Symbols: GUN1 | genomes uncoupled 1 | Best Arabidopsis Hit: AT2G31400.1	1
novel-sbi-miR-1	Sb01g022030.1	3	Symbols: | Protein of unknown function, DUF593 | Best Arabidopsis Hit: AT1G08800.1	1
novel-sbi-miR-1	Sb07g003280.4	2.5	Symbols: MDAR6 | monodehydroascorbate reductase 6 | Best Arabidopsis Hit: AT1G63940.2	1
novel-sbi-miR-1	Sb07g003280.2	2.5	Symbols: MDAR6 | monodehydroascorbate reductase 6 | Best Arabidopsis Hit: AT1G63940.2	1
novel-sbi-miR-1	Sb07g003280.3	2.5	Symbols: MDAR6 | monodehydroascorbate reductase 6 | Best Arabidopsis Hit: AT1G63940.2	1
novel-sbi-miR-10	Sb01g046790.1	1.5	Symbols: | AMP-dependent synthetase and ligase family protein | Best Arabidopsis Hit: AT4G05160.1	1
novel-sbi-miR-10	Sb06g029000.1	3	Symbols: | Aldolase-type TIM barrel family protein | Best Arabidopsis Hit: AT4G18360.1	1
novel-sbi-miR-10	Sb01g046790.2	1.5	Symbols: | AMP-dependent synthetase and ligase family protein | Best Arabidopsis Hit: AT4G05160.1	1
novel-sbi-miR-10	Sb04g008350.1	2.5	Symbols: | Leucine-rich repeat transmembrane protein kinase | Best Arabidopsis Hit: AT1G53440.1	1
novel-sbi-miR-100	Sb04g031020.4	3	Symbols: | Target of Myb protein 1 | Best Arabidopsis Hit: AT5G16880.1	1
novel-sbi-miR-100	Sb04g031020.2	3	Symbols: | Target of Myb protein 1 | Best Arabidopsis Hit: AT5G16880.1	1
novel-sbi-miR-100	Sb04g031020.3	3	Symbols: | Target of Myb protein 1 | Best Arabidopsis Hit: AT5G16880.1	1
novel-sbi-miR-100	Sb04g031020.1	3	Symbols: | Target of Myb protein 1 | Best Arabidopsis Hit: AT5G16880.2	1
novel-sbi-miR-100	Sb04g035020.1	3	Symbols: | Pectin lyase-like superfamily protein | Best Arabidopsis Hit: AT1G19170.1	1
novel-sbi-miR-102	Sb02g038010.3	2	Symbols: | Nucleotide-sugar transporter family protein | Best Arabidopsis Hit: AT4G09810.1	1
novel-sbi-miR-102	Sb02g038010.2	2	Symbols: | Nucleotide-sugar transporter family protein | Best Arabidopsis Hit: AT4G09810.1	1
novel-sbi-miR-102	Sb02g038010.1	2	Symbols: | Nucleotide-sugar transporter family protein | Best Arabidopsis Hit: AT4G09810.1	1
novel-sbi-miR-103	Sb10g027680.1	2	Symbols: | ARM repeat superfamily protein | Best Arabidopsis Hit: AT1G61350.1	1
novel-sbi-miR-103	Sb06g021120.1	3	Symbols: NRPC1 | nuclear RNA polymerase C1 | Best Arabidopsis Hit: AT5G60040.1	1
novel-sbi-miR-103	Sb03g035540.1	3	Symbols: | Cytidine/deoxycytidylate deaminase family protein | Best Arabidopsis Hit: AT3G48540.1	1
novel-sbi-miR-103	Sb07g004090.1	3	Symbols: | P-loop containing nucleoside triphosphate hydrolases superfamily protein | Best Arabidopsis Hit: AT1G20920.1	1
novel-sbi-miR-103	Sb04g008780.1	2.5	Symbols: KAT1 | potassium channel in Arabidopsis thaliana 1 | Best Arabidopsis Hit: AT5G46240.1	1
novel-sbi-miR-103	Sb02g028500.1	3	Symbols: | AT hook motif DNA-binding family protein | Best Arabidopsis Hit: AT2G33620.2	1
novel-sbi-miR-103	Sb05g011460.1	3	NULL	1
novel-sbi-miR-103	Sb05g000740.1	3	Symbols: | RNI-like superfamily protein | Best Arabidopsis Hit: AT5G01720.1	1
novel-sbi-miR-103	Sb03g047340.1	3	Symbols: ZIP2 | ZRT/IRT-like protein 2 | Best Arabidopsis Hit: AT5G59520.1	1
novel-sbi-miR-104	Sb09g029580.1	3	Symbols: AUL1 | auxin-like 1 protein | Best Arabidopsis Hit: AT1G75310.1	1
novel-sbi-miR-104	Sb02g025340.1	3	Symbols: GLR2.9 | glutamate receptor 2.9 | Best Arabidopsis Hit: AT2G29100.1	1
novel-sbi-miR-106	Sb06g033170.1	2.5	Symbols: | DNA mismatch repair protein MutS, type 2 | Best Arabidopsis Hit: AT1G65070.2	1
novel-sbi-miR-106	Sb06g033840.1	2.5	Symbols: | Peroxidase superfamily protein | Best Arabidopsis Hit: AT1G71695.1	1
novel-sbi-miR-106	Sb05g021020.1	1.5	Symbols: GRF2 | general regulatory factor 2 | Best Arabidopsis Hit: AT1G78300.1	1
novel-sbi-miR-106	Sb03g010200.1	3	Symbols: | UDP-Glycosyltransferase superfamily protein | Best Arabidopsis Hit: AT1G75420.1	1
novel-sbi-miR-107	Sb0015s004030.1	2.5	NULL	1
novel-sbi-miR-108	Sb09g000670.1	3	Symbols: PXA1 | peroxisomal ABC transporter 1 | Best Arabidopsis Hit: AT4G39850.2	1
novel-sbi-miR-108	Sb03g045050.1	3	Symbols: MES1 | methyl esterase 1 | Best Arabidopsis Hit: AT2G23620.1	1
novel-sbi-miR-108	Sb01g032320.1	3	Symbols: WAKL5 | wall associated kinase-like 5 | Best Arabidopsis Hit: AT1G16160.1	1
novel-sbi-miR-108	Sb03g044260.1	3	Symbols: | NOP56-like pre RNA processing ribonucleoprotein | Best Arabidopsis Hit: AT3G05060.1	1
novel-sbi-miR-108	Sb09g027620.1	2	Symbols: BTS | zinc finger protein-related | Best Arabidopsis Hit: AT3G18290.1	1
novel-sbi-miR-108	Sb03g031280.1	3	Symbols: ATG6 | AUTOPHAGY 6 | Best Arabidopsis Hit: AT3G61710.2	1
novel-sbi-miR-108	Sb02g040890.1	2.5	Symbols: | GDSL-like Lipase/Acylhydrolase superfamily protein | Best Arabidopsis Hit: AT1G28600.1	1
novel-sbi-miR-108	Sb01g035410.1	2	Symbols: | NOP56-like pre RNA processing ribonucleoprotein | Best Arabidopsis Hit: AT3G05060.1	1
novel-sbi-miR-108	Sb01g035410.2	2	Symbols: | NOP56-like pre RNA processing ribonucleoprotein | Best Arabidopsis Hit: AT3G05060.1	1
novel-sbi-miR-109	Sb05g021460.1	2	Symbols: RPM1 | NB-ARC domain-containing disease resistance protein | Best Arabidopsis Hit: AT3G07040.1	1
novel-sbi-miR-109	Sb07g026650.1	3	Symbols: | Endonuclease/exonuclease/phosphatase family protein | Best Arabidopsis Hit: AT2G43900.1	1
novel-sbi-miR-109	Sb04g011330.1	3	Symbols: SOS3 | Calcium-binding EF-hand family protein | Best Arabidopsis Hit: AT5G24270.1	1
novel-sbi-miR-109	Sb01g012890.1	2.5	Symbols: | antitermination NusB domain-containing protein | Best Arabidopsis Hit: AT4G26370.1	1
novel-sbi-miR-109	Sb07g020160.1	3	Symbols: RPM1 | NB-ARC domain-containing disease resistance protein | Best Arabidopsis Hit: AT3G07040.1	1
novel-sbi-miR-110	Sb09g026510.1	2.5	Symbols: | Pollen Ole e 1 allergen and extensin family protein | Best Arabidopsis Hit: AT2G34700.1	1
novel-sbi-miR-110	Sb01g022490.1	1.5	Symbols: | Oxidoreductase family protein | Best Arabidopsis Hit: AT4G09670.1	1
novel-sbi-miR-111	Sb09g001090.1	3	Symbols: PUM1 | pumilio 1 | Best Arabidopsis Hit: AT2G29200.1	1
novel-sbi-miR-112	Sb01g031500.1	3	Symbols: | NB-ARC domain-containing disease resistance protein | Best Arabidopsis Hit: AT3G14470.1	1
novel-sbi-miR-112	Sb02g027200.1	3	Symbols: ATL6 | RING/U-box superfamily protein | Best Arabidopsis Hit: AT3G05200.1	1
novel-sbi-miR-112	Sb04g002920.1	2.5	Symbols: | S-adenosyl-L-methionine-dependent methyltransferases superfamily protein | Best Arabidopsis Hit: AT5G63100.1	1
novel-sbi-miR-112	Sb10g023620.1	2.5	Symbols: GEK1 | D-aminoacyl-tRNA deacylases | Best Arabidopsis Hit: AT2G03800.1	1
novel-sbi-miR-112	Sb04g025170.1	3	Symbols: | Remorin family protein | Best Arabidopsis Hit: AT1G67590.1	1
novel-sbi-miR-112	Sb04g024650.1	3	Symbols: PIRL1 | plant intracellular ras group-related LRR 1 | Best Arabidopsis Hit: AT5G05850.1	1
novel-sbi-miR-112	Sb04g023930.1	3	Symbols: UGT85A1 | UDP-Glycosyltransferase superfamily protein | Best Arabidopsis Hit: AT1G22400.1	1
novel-sbi-miR-112	Sb01g042340.1	3	Symbols: SDS | Cyclin family protein | Best Arabidopsis Hit: AT1G14750.1	1
novel-sbi-miR-112	Sb01g041320.1	3	Symbols: ACBP3 | acyl-CoA-binding domain 3 | Best Arabidopsis Hit: AT4G24230.6	1
novel-sbi-miR-112	Sb02g010900.1	3	Symbols: | RNA-binding (RRM/RBD/RNP motifs) family protein | Best Arabidopsis Hit: AT2G44710.1	1
novel-sbi-miR-112	Sb06g025400.1	2.5	Symbols: PK1B | protein kinase 1B | Best Arabidopsis Hit: AT2G28930.3	1
novel-sbi-miR-112	Sb04g030730.1	3	Symbols: | Homeodomain-like superfamily protein | Best Arabidopsis Hit: AT2G38250.1	1
novel-sbi-miR-112	Sb05g002790.2	3	Symbols: | microfibrillar-associated protein-related | Best Arabidopsis Hit: AT5G17900.1	1
novel-sbi-miR-112	Sb10g030660.1	3	Symbols: EXO70F1 | exocyst subunit exo70 family protein F1 | Best Arabidopsis Hit: AT5G50380.1	1
novel-sbi-miR-112	Sb10g025750.1	3	Symbols: UGT85A3 | UDP-glucosyl transferase 85A3 | Best Arabidopsis Hit: AT1G22380.1	1
novel-sbi-miR-112	Sb05g002790.1	3	Symbols: | microfibrillar-associated protein-related | Best Arabidopsis Hit: AT5G17900.1	1
novel-sbi-miR-112	Sb03g008280.1	2.5	Symbols: EDA35 | temperature sensing protein-related | Best Arabidopsis Hit: AT4G05440.1	1
novel-sbi-miR-112	Sb07g025040.1	2	Symbols: | ATP binding microtubule motor family protein | Best Arabidopsis Hit: AT3G51150.1	1
novel-sbi-miR-112	Sb07g025200.1	3	Symbols: | TraB family protein | Best Arabidopsis Hit: AT5G52030.2	1
novel-sbi-miR-112	Sb01g003980.1	3	Symbols: | O-fucosyltransferase family protein | Best Arabidopsis Hit: AT4G17430.1	1
novel-sbi-miR-112	Sb06g033340.1	3	NULL	1
novel-sbi-miR-112	Sb05g021030.1	3	Symbols: FKF1 | flavin-binding, kelch repeat, f box 1 | Best Arabidopsis Hit: AT1G68050.1	1
novel-sbi-miR-112	Sb04g006400.1	3	Symbols: BZIP60 | basic region/leucine zipper motif 60 | Best Arabidopsis Hit: AT1G42990.1	1
novel-sbi-miR-112	Sb01g007690.1	3	Symbols: | Ribosomal protein L13 family protein | Best Arabidopsis Hit: AT5G48760.1	1
novel-sbi-miR-112	Sb01g038410.1	3	Symbols: | Protein phosphatase 2C family protein | Best Arabidopsis Hit: AT2G30020.1	1
novel-sbi-miR-112	Sb09g019470.1	3	Symbols: PAC | pale cress protein (PAC) | Best Arabidopsis Hit: AT2G48120.1	1
novel-sbi-miR-112	Sb09g020830.1	3	Symbols: | Protein of unknown function (DUF630 and DUF632) | Best Arabidopsis Hit: AT1G21740.1	1
novel-sbi-miR-112	Sb03g033830.1	2.5	Symbols: UGT88A1 | UDP-glucosyl transferase 88A1 | Best Arabidopsis Hit: AT3G16520.3	1
novel-sbi-miR-112	Sb04g020610.1	2.5	Symbols: | | Best Arabidopsis Hit: AT1G24270.1	1
novel-sbi-miR-112	Sb10g024220.1	3	NULL	1
novel-sbi-miR-113	Sb04g025195.1	3	Symbols: | Mitochondrial transcription termination factor family protein | Best Arabidopsis Hit: AT4G14605.1	1
novel-sbi-miR-113	Sb01g043350.1	2.5	Symbols: | Got1/Sft2-like vescicle transport protein family | Best Arabidopsis Hit: AT3G49420.1	1
novel-sbi-miR-113	Sb07g004075.1	3	Symbols: | Zinc finger (CCCH-type) family protein | Best Arabidopsis Hit: AT1G32360.1	1
novel-sbi-miR-113	Sb02g035330.1	3	Symbols: CRK23 | cysteine-rich RLK (RECEPTOR-like protein kinase) 23 | Best Arabidopsis Hit: AT4G23310.1	1
novel-sbi-miR-116	Sb10g022610.1	2.5	Symbols: TET2 | tetraspanin2 | Best Arabidopsis Hit: AT2G19580.1	1
novel-sbi-miR-118	Sb04g036680.1	2.5	Symbols: | P-loop containing nucleoside triphosphate hydrolases superfamily protein | Best Arabidopsis Hit: AT1G03905.1	1
novel-sbi-miR-119	Sb10g029190.1	1	Symbols: SPL2 | squamosa promoter binding protein-like 2 | Best Arabidopsis Hit: AT5G43270.3	1
novel-sbi-miR-119	Sb06g024630.1	0	Symbols: SPL14 | squamosa promoter binding protein-like 14 | Best Arabidopsis Hit: AT1G20980.1	1
novel-sbi-miR-119	Sb08g020220.1	3	Symbols: | MuDR family transposase | Best Arabidopsis Hit: AT1G64260.1	1
novel-sbi-miR-119	Sb07g027740.1	1	Symbols: SPL9 | squamosa promoter binding protein-like 9 | Best Arabidopsis Hit: AT2G42200.1	1
novel-sbi-miR-119	Sb05g017510.1	0	Symbols: SPL13A | Squamosa promoter-binding protein-like (SBP domain) transcription factor family protein | Best Arabidopsis Hit: AT5G50570.2	1
novel-sbi-miR-119	Sb10g000260.1	3	Symbols: | Acyl-CoA N-acyltransferase with RING/FYVE/PHD-type zinc finger domain | Best Arabidopsis Hit: AT2G27980.1	1
novel-sbi-miR-119	Sb02g028420.1	1	Symbols: SPL9 | squamosa promoter binding protein-like 9 | Best Arabidopsis Hit: AT2G42200.1	1
novel-sbi-miR-119	Sb07g026220.1	1	Symbols: SPL13A | Squamosa promoter-binding protein-like (SBP domain) transcription factor family protein | Best Arabidopsis Hit: AT5G50570.2	1
novel-sbi-miR-119	Sb04g004940.1	1	Symbols: SPL2 | squamosa promoter binding protein-like 2 | Best Arabidopsis Hit: AT5G43270.3	1
novel-sbi-miR-119	Sb03g044160.1	1	Symbols: SPL13B | Squamosa promoter-binding protein-like (SBP domain) transcription factor family protein | Best Arabidopsis Hit: AT5G50670.1	1
novel-sbi-miR-119	Sb04g003175.1	1	Symbols: SPL2 | squamosa promoter binding protein-like 2 | Best Arabidopsis Hit: AT5G43270.3	1
novel-sbi-miR-119	Sb02g029300.1	0	Symbols: SPL13A | Squamosa promoter-binding protein-like (SBP domain) transcription factor family protein | Best Arabidopsis Hit: AT5G50570.1	1
novel-sbi-miR-11a-i	Sb10g009520.1	3	Symbols: RAD23D | Rad23 UV excision repair protein family | Best Arabidopsis Hit: AT5G38470.1	1
novel-sbi-miR-11a-i	Sb10g009520.2	3	Symbols: RAD23C | Rad23 UV excision repair protein family | Best Arabidopsis Hit: AT3G02540.3	1
novel-sbi-miR-11a-i	Sb04g008350.1	1.5	Symbols: | Leucine-rich repeat transmembrane protein kinase | Best Arabidopsis Hit: AT1G53440.1	1
novel-sbi-miR-11a-i	Sb02g003720.1	3	Symbols: AO4 | aldehyde oxidase 4 | Best Arabidopsis Hit: AT1G04580.1	1
novel-sbi-miR-11a-i	Sb01g046790.2	0.5	Symbols: | AMP-dependent synthetase and ligase family protein | Best Arabidopsis Hit: AT4G05160.1	1
novel-sbi-miR-11a-i	Sb01g046790.1	0.5	Symbols: | AMP-dependent synthetase and ligase family protein | Best Arabidopsis Hit: AT4G05160.1	1
novel-sbi-miR-11a-i	Sb02g009810.1	2.5	Symbols: | Ribosomal protein L2 family | Best Arabidopsis Hit: AT4G36130.1	1
novel-sbi-miR-11a-i	Sb07g015000.1	3	Symbols: MED19A | | Best Arabidopsis Hit: AT5G12230.1	1
novel-sbi-miR-11a-i	Sb07g015000.2	3	Symbols: MED19A | | Best Arabidopsis Hit: AT5G12230.1	1
novel-sbi-miR-12	Sb09g003830.1	3	Symbols: FASS | tonneau 2 (TON2) | Best Arabidopsis Hit: AT5G18580.1	1
novel-sbi-miR-12	Sb03g042330.1	3	Symbols: MLP423 | MLP-like protein 423 | Best Arabidopsis Hit: AT1G24020.1	1
novel-sbi-miR-12	Sb03g002910.1	2	Symbols: | basic helix-loop-helix (bHLH) DNA-binding family protein | Best Arabidopsis Hit: AT5G56960.1	1
novel-sbi-miR-120a-b	Sb10g002840.2	3	Symbols: WAT1 | Walls Are Thin 1 | Best Arabidopsis Hit: AT1G75500.1	1
novel-sbi-miR-120a-b	Sb04g036260.1	2.5	Symbols: | S15/NS1, RNA-binding protein | Best Arabidopsis Hit: AT1G15810.1	1
novel-sbi-miR-120a-b	Sb03g009290.1	2.5	Symbols: URH2 | uridine-ribohydrolase 2 | Best Arabidopsis Hit: AT1G05620.1	1
novel-sbi-miR-120a-b	Sb02g023480.1	2.5	Symbols: ENO1 | enolase 1 | Best Arabidopsis Hit: AT1G74030.1	1
novel-sbi-miR-120a-b	Sb02g029860.1	3	Symbols: | | Best Arabidopsis Hit: AT2G30695.2	1
novel-sbi-miR-120a-b	Sb02g029860.2	3	Symbols: | | Best Arabidopsis Hit: AT2G30695.1	1
novel-sbi-miR-120a-b	Sb10g002840.1	3	Symbols: WAT1 | Walls Are Thin 1 | Best Arabidopsis Hit: AT1G75500.2	1
novel-sbi-miR-120a-b	Sb05g022390.1	2.5	Symbols: UBP12 | ubiquitin-specific protease 12 | Best Arabidopsis Hit: AT5G06600.2	1
novel-sbi-miR-123	Sb03g035990.1	3	Symbols: | Core-2/I-branching beta-1,6-N-acetylglucosaminyltransferase family protein | Best Arabidopsis Hit: AT1G71070.1	1
novel-sbi-miR-123	Sb10g020810.1	3	Symbols: | Protein of unknown function, DUF538 | Best Arabidopsis Hit: AT4G02360.1	1
novel-sbi-miR-123	Sb02g002170.1	3	Symbols: | Protein of unknown function (DUF594) | Best Arabidopsis Hit: AT5G45530.1	1
novel-sbi-miR-123	Sb01g027860.1	3	Symbols: | Proteasome component (PCI) domain protein | Best Arabidopsis Hit: AT4G19006.1	1
novel-sbi-miR-124	Sb10g002130.1	3	Symbols: | Glycosyl hydrolase superfamily protein | Best Arabidopsis Hit: AT2G27500.2	1
novel-sbi-miR-125	Sb01g007180.1	3	Symbols: | Acyl-CoA N-acyltransferases (NAT) superfamily protein | Best Arabidopsis Hit: AT2G23060.1	1
novel-sbi-miR-125	Sb06g029580.1	3	Symbols: BAN | NAD(P)-binding Rossmann-fold superfamily protein | Best Arabidopsis Hit: AT1G61720.1	1
novel-sbi-miR-125	Sb01g046560.1	2.5	Symbols: NDF2 | NDH-dependent cyclic electron flow 1 | Best Arabidopsis Hit: AT1G64770.1	1
novel-sbi-miR-125	Sb01g015410.1	2.5	Symbols: | GTP-binding family protein | Best Arabidopsis Hit: AT3G07050.1	1
novel-sbi-miR-125	Sb02g038430.1	3	Symbols: | Pentatricopeptide repeat (PPR) superfamily protein | Best Arabidopsis Hit: AT1G26500.1	1
novel-sbi-miR-128	Sb04g012660.1	2.5	Symbols: | alpha/beta-Hydrolases superfamily protein | Best Arabidopsis Hit: AT5G53050.3	1
novel-sbi-miR-128	Sb03g013430.1	3	Symbols: | Concanavalin A-like lectin protein kinase family protein | Best Arabidopsis Hit: AT5G55830.1	1
novel-sbi-miR-13	Sb02g034960.1	3	Symbols: GLR3.4 | glutamate receptor 3.4 | Best Arabidopsis Hit: AT1G05200.2	1
novel-sbi-miR-13	Sb04g004910.1	3	Symbols: | LEM3 (ligand-effect modulator 3) family protein / CDC50 family protein | Best Arabidopsis Hit: AT1G54320.1	1
novel-sbi-miR-131	Sb10g021150.1	3	Symbols: | Protein of unknown function, DUF538 | Best Arabidopsis Hit: AT1G09310.1	1
novel-sbi-miR-131	Sb02g039460.1	3	Symbols: CRK | CDPK-related kinase | Best Arabidopsis Hit: AT3G50530.1	1
novel-sbi-miR-132	Sb01g033290.1	2.5	Symbols: | | Best Arabidopsis Hit: AT4G36980.4	1
novel-sbi-miR-135	Sb06g019400.1	2.5	Symbols: | 18S pre-ribosomal assembly protein gar2-related | Best Arabidopsis Hit: AT2G03810.4	1
novel-sbi-miR-135	Sb03g002770.1	3	Symbols: | zinc ion binding | Best Arabidopsis Hit: AT1G21651.1	1
novel-sbi-miR-135	Sb07g025090.1	3	Symbols: | nucleotide binding;nucleic acid binding | Best Arabidopsis Hit: AT1G21320.1	1
novel-sbi-miR-135	Sb03g028540.1	3	Symbols: FRS5 | FAR1-related sequence 5 | Best Arabidopsis Hit: AT4G38180.1	1
novel-sbi-miR-136	Sb09g026510.1	2	Symbols: | Pollen Ole e 1 allergen and extensin family protein | Best Arabidopsis Hit: AT2G34700.1	1
novel-sbi-miR-136	Sb01g022490.1	1.5	Symbols: | Oxidoreductase family protein | Best Arabidopsis Hit: AT4G09670.1	1
novel-sbi-miR-137	Sb04g007853.1	3	Symbols: ESP | homolog of separase | Best Arabidopsis Hit: AT4G22970.1	1
novel-sbi-miR-137	Sb01g039160.1	3	Symbols: ZYP1a | Myosin heavy chain-related protein | Best Arabidopsis Hit: AT1G22260.1	1
novel-sbi-miR-137	Sb07g000410.1	3	Symbols: | ACT-like protein tyrosine kinase family protein | Best Arabidopsis Hit: AT2G17700.1	1
novel-sbi-miR-137	Sb05g015590.1	3	Symbols: | O-fucosyltransferase family protein | Best Arabidopsis Hit: AT1G04910.1	1
novel-sbi-miR-137	Sb02g033390.1	3	Symbols: RIN2 | RPM1 interacting protein 2 | Best Arabidopsis Hit: AT4G25230.1	1
novel-sbi-miR-137	Sb03g005890.1	3	Symbols: | Ribonuclease E inhibitor RraA/Dimethylmenaquinone methyltransferase | Best Arabidopsis Hit: AT5G16450.2	1
novel-sbi-miR-138	Sb01g036270.1	3	Symbols: | P-loop containing nucleoside triphosphate hydrolases superfamily protein | Best Arabidopsis Hit: AT1G06720.1	1
novel-sbi-miR-14	Sb09g018490.1	3	Symbols: | Protein kinase superfamily protein | Best Arabidopsis Hit: AT5G18610.1	1
novel-sbi-miR-140	Sb05g025710.1	3	Symbols: | P-loop containing nucleoside triphosphate hydrolases superfamily protein | Best Arabidopsis Hit: AT5G27950.1	1
novel-sbi-miR-141	Sb06g028270.1	3	Symbols: ZIP1 | zinc transporter 1 precursor | Best Arabidopsis Hit: AT3G12750.1	1
novel-sbi-miR-141	Sb02g027450.1	3	Symbols: PI4K GAMMA 7 | phosphoinositide 4-kinase gamma 7 | Best Arabidopsis Hit: AT2G03890.1	1
novel-sbi-miR-142	Sb04g034010.1	3	Symbols: MAP1D | methionine aminopeptidase 1D | Best Arabidopsis Hit: AT4G37040.1	1
novel-sbi-miR-142	Sb01g008400.3	3	Symbols: | | Best Arabidopsis Hit: AT1G62250.1	1
novel-sbi-miR-143a-c	Sb04g025085.1	3	Symbols: | F-box and associated interaction domains-containing protein | Best Arabidopsis Hit: AT3G17280.1	1
novel-sbi-miR-143a-c	Sb02g021110.1	3	Symbols: | Ankyrin repeat family protein | Best Arabidopsis Hit: AT4G03490.2	1
novel-sbi-miR-144	Sb01g046550.2	3	Symbols: ECT2 | evolutionarily conserved C-terminal region 2 | Best Arabidopsis Hit: AT3G13460.1	1
novel-sbi-miR-144	Sb01g046550.3	3	Symbols: ECT2 | evolutionarily conserved C-terminal region 2 | Best Arabidopsis Hit: AT3G13460.1	1
novel-sbi-miR-144	Sb07g021520.1	2.5	Symbols: | Domain of unknown function (DUF298) | Best Arabidopsis Hit: AT1G15860.1	1
novel-sbi-miR-144	Sb01g046550.1	3	Symbols: ECT2 | evolutionarily conserved C-terminal region 2 | Best Arabidopsis Hit: AT3G13460.1	1
novel-sbi-miR-144	Sb03g040180.1	3	Symbols: | HXXXD-type acyl-transferase family protein | Best Arabidopsis Hit: AT2G39980.1	1
novel-sbi-miR-145	Sb01g010910.1	3	Symbols: | protein-protein interaction regulator family protein | Best Arabidopsis Hit: AT1G15200.1	1
novel-sbi-miR-145	Sb02g017910.2	3	Symbols: PAB2 | poly(A) binding protein 2 | Best Arabidopsis Hit: AT4G34110.1	1
novel-sbi-miR-145	Sb02g017910.1	3	Symbols: PAB2 | poly(A) binding protein 2 | Best Arabidopsis Hit: AT4G34110.1	1
novel-sbi-miR-146	Sb01g012500.2	3	Symbols: | Pleckstrin homology (PH) domain-containing protein | Best Arabidopsis Hit: AT2G30880.1	1
novel-sbi-miR-146	Sb02g037660.1	3	Symbols: WRKY20 | WRKY family transcription factor family protein | Best Arabidopsis Hit: AT4G26640.2	1
novel-sbi-miR-147	Sb01g032150.1	3	Symbols: | S-locus lectin protein kinase family protein | Best Arabidopsis Hit: AT2G19130.1	1
novel-sbi-miR-148	Sb08g000475.1	3	Symbols: | Clathrin, heavy chain | Best Arabidopsis Hit: AT3G11130.1	1
novel-sbi-miR-148	Sb01g011570.1	3	Symbols: | Fumarylacetoacetate (FAA) hydrolase family | Best Arabidopsis Hit: AT4G15940.1	1
novel-sbi-miR-149	Sb02g020460.1	3	Symbols: | RNA recognition motif (RRM)-containing protein | Best Arabidopsis Hit: AT4G12640.1	1
novel-sbi-miR-149	Sb01g011570.1	3	Symbols: | Fumarylacetoacetate (FAA) hydrolase family | Best Arabidopsis Hit: AT4G15940.1	1
novel-sbi-miR-150	Sb04g002640.1	3	Symbols: | | Best Arabidopsis Hit: AT5G40450.1	1
novel-sbi-miR-151	Sb10g027350.1	3	Symbols: CYP71A25 | cytochrome P450, family 71, subfamily A, polypeptide 25 | Best Arabidopsis Hit: AT3G48280.1	1
novel-sbi-miR-151	Sb07g014990.1	1.5	Symbols: | NOL1/NOP2/sun family protein | Best Arabidopsis Hit: AT1G06560.1	1
novel-sbi-miR-151	Sb10g027680.1	3	Symbols: | ARM repeat superfamily protein | Best Arabidopsis Hit: AT1G61350.1	1
novel-sbi-miR-153	Sb09g025160.1	3	Symbols: | S-adenosyl-L-methionine-dependent methyltransferases superfamily protein | Best Arabidopsis Hit: AT1G16445.1	1
novel-sbi-miR-155	Sb04g038390.1	1.5	Symbols: | ARM repeat superfamily protein | Best Arabidopsis Hit: AT3G02710.1	1
novel-sbi-miR-155	Sb02g030270.1	2.5	Symbols: MVA1 | hydroxymethylglutaryl-CoA synthase / HMG-CoA synthase / 3-hydroxy-3-methylglutaryl coenzyme A synthase | Best Arabidopsis Hit: AT4G11820.2	1
novel-sbi-miR-155	Sb01g026600.1	2.5	NULL	1
novel-sbi-miR-155	Sb07g015000.2	3	Symbols: MED19A | | Best Arabidopsis Hit: AT5G12230.1	1
novel-sbi-miR-155	Sb07g015000.1	3	Symbols: MED19A | | Best Arabidopsis Hit: AT5G12230.1	1
novel-sbi-miR-155	Sb07g014990.1	1.5	Symbols: | NOL1/NOP2/sun family protein | Best Arabidopsis Hit: AT1G06560.1	1
novel-sbi-miR-156	Sb01g034170.1	3	Symbols: | Amino acid permease family protein | Best Arabidopsis Hit: AT3G13620.1	1
novel-sbi-miR-157	Sb10g005930.1	3	Symbols: | RING/U-box superfamily protein | Best Arabidopsis Hit: AT4G30400.1	1
novel-sbi-miR-157	Sb03g009010.2	3	Symbols: CCL | CCR-like | Best Arabidopsis Hit: AT3G26740.1	1
novel-sbi-miR-157	Sb03g009010.1	3	Symbols: CCL | CCR-like | Best Arabidopsis Hit: AT3G26740.1	1
novel-sbi-miR-157	Sb03g006415.1	3	Symbols: UGT84A1 | UDP-Glycosyltransferase superfamily protein | Best Arabidopsis Hit: AT4G15480.1	1
novel-sbi-miR-157	Sb03g005970.1	3	Symbols: | | Best Arabidopsis Hit: AT2G37530.1	1
novel-sbi-miR-157	Sb05g006020.1	3	NULL	1
novel-sbi-miR-157	Sb06g029300.1	3	Symbols: NAP10 | non-intrinsic ABC protein 10 | Best Arabidopsis Hit: AT1G63270.1	1
novel-sbi-miR-157	Sb04g035570.1	3	Symbols: MEE16 | RING/U-box superfamily protein | Best Arabidopsis Hit: AT2G18650.1	1
novel-sbi-miR-157	Sb10g001240.1	3	Symbols: | Protein of unknown function (DUF1138) | Best Arabidopsis Hit: AT1G01170.2	1
novel-sbi-miR-157	Sb03g012480.1	3	Symbols: KNAT6 | KNOTTED1-like homeobox gene 6 | Best Arabidopsis Hit: AT1G23380.1	1
novel-sbi-miR-157	Sb07g028460.1	3	Symbols: CLC-F | chloride channel F | Best Arabidopsis Hit: AT1G55620.2	1
novel-sbi-miR-157	Sb09g020780.1	3	Symbols: | Protein kinase superfamily protein | Best Arabidopsis Hit: AT1G11050.1	1
novel-sbi-miR-157	Sb01g041810.1	3	Symbols: | Protein kinase superfamily protein | Best Arabidopsis Hit: AT2G41970.1	1
novel-sbi-miR-157	Sb02g012580.1	3	Symbols: | Calcium-dependent lipid-binding (CaLB domain) family protein | Best Arabidopsis Hit: AT5G23950.1	1
novel-sbi-miR-157	Sb03g041850.1	3	Symbols: | Protein kinase superfamily protein | Best Arabidopsis Hit: AT1G11050.1	1
novel-sbi-miR-158	Sb10g006330.1	3	Symbols: SUS4 | sucrose synthase 4 | Best Arabidopsis Hit: AT3G43190.1	1
novel-sbi-miR-158	Sb10g006330.3	3	Symbols: SUS4 | sucrose synthase 4 | Best Arabidopsis Hit: AT3G43190.1	1
novel-sbi-miR-158	Sb06g027220.1	2.5	Symbols: | Protein of unknown function (DUF674) | Best Arabidopsis Hit: AT5G43240.3	1
novel-sbi-miR-158	Sb10g008500.1	3	Symbols: | DNA polymerase lambda (POLL) | Best Arabidopsis Hit: AT1G10520.1	1
novel-sbi-miR-158	Sb10g006330.2	3	Symbols: SUS4 | sucrose synthase 4 | Best Arabidopsis Hit: AT3G43190.1	1
novel-sbi-miR-159	Sb03g009340.1	3	Symbols: | Major facilitator superfamily protein | Best Arabidopsis Hit: AT1G54730.2	1
novel-sbi-miR-160	Sb08g008230.1	3	Symbols: ALATS | Alanyl-tRNA synthetase | Best Arabidopsis Hit: AT1G50200.1	1
novel-sbi-miR-160	Sb09g006270.1	3	Symbols: | Protein kinase family protein | Best Arabidopsis Hit: AT2G25760.1	1
novel-sbi-miR-162	Sb01g040155.1	3	Symbols: CTF18 | P-loop containing nucleoside triphosphate hydrolases superfamily protein | Best Arabidopsis Hit: AT1G04730.1	1
novel-sbi-miR-162	Sb01g006460.1	3	Symbols: | GYF domain-containing protein | Best Arabidopsis Hit: AT5G42950.1	1
novel-sbi-miR-162	Sb08g001730.1	3	Symbols: | Mad3/BUB1 homology region 1 | Best Arabidopsis Hit: AT5G05510.1	1
novel-sbi-miR-162	Sb03g008810.1	3	Symbols: | pfkB-like carbohydrate kinase family protein | Best Arabidopsis Hit: AT1G19600.1	1
novel-sbi-miR-162	Sb06g017490.1	3	Symbols: ARF1 | auxin response factor 1 | Best Arabidopsis Hit: AT1G59750.2	1
novel-sbi-miR-162	Sb04g009750.1	3	Symbols: | NB-ARC domain-containing disease resistance protein | Best Arabidopsis Hit: AT3G14470.1	1
novel-sbi-miR-165	Sb08g003270.1	3	Symbols: | | Best Arabidopsis Hit: AT3G10120.1	1
novel-sbi-miR-166	Sb04g022420.1	3	Symbols: PDIL5-2 | PDI-like 5-2 | Best Arabidopsis Hit: AT1G35620.1	1
novel-sbi-miR-166	Sb05g000850.1	3	Symbols: | F-box/RNI-like superfamily protein | Best Arabidopsis Hit: AT3G58940.1	1
novel-sbi-miR-166	Sb02g033710.1	3	Symbols: NDPK1 | Nucleoside diphosphate kinase family protein | Best Arabidopsis Hit: AT4G09320.1	1
novel-sbi-miR-169	Sb01g027040.1	3	Symbols: PTR2 | peptide transporter 2 | Best Arabidopsis Hit: AT2G02040.1	1
novel-sbi-miR-17	Sb03g035640.1	3	Symbols: | BSD domain-containing protein | Best Arabidopsis Hit: AT3G49800.1	1
novel-sbi-miR-17	Sb01g026890.1	3	Symbols: | hAT dimerisation domain-containing protein | Best Arabidopsis Hit: AT3G17450.1	1
novel-sbi-miR-17	Sb09g018900.1	3	Symbols: | Calcium-dependent ARF-type GTPase activating protein family | Best Arabidopsis Hit: AT3G07940.1	1
novel-sbi-miR-17	Sb01g038850.1	3	Symbols: PGP1 | phosphatidylglycerolphosphate synthase 1 | Best Arabidopsis Hit: AT2G39290.1	1
novel-sbi-miR-17	Sb04g003000.1	3	Symbols: | Cleavage and polyadenylation specificity factor (CPSF) A subunit protein | Best Arabidopsis Hit: AT3G55200.1	1
novel-sbi-miR-17	Sb08g001970.1	2.5	Symbols: APY2 | apyrase 2 | Best Arabidopsis Hit: AT5G18280.1	1
novel-sbi-miR-172	Sb02g033350.1	3	Symbols: | NB-ARC domain-containing disease resistance protein | Best Arabidopsis Hit: AT3G14470.1	1
novel-sbi-miR-172	Sb06g028670.1	3	Symbols: PEX6 | peroxin 6 | Best Arabidopsis Hit: AT1G03000.1	1
novel-sbi-miR-174	Sb01g046380.1	1	Symbols: SHB | SH2 domain protein B | Best Arabidopsis Hit: AT1G78540.1	1
novel-sbi-miR-176	Sb01g034170.1	2.5	Symbols: | Amino acid permease family protein | Best Arabidopsis Hit: AT3G13620.1	1
novel-sbi-miR-176	Sb07g023990.1	3	Symbols: | Calcium-binding EF-hand family protein | Best Arabidopsis Hit: AT3G03430.1	1
novel-sbi-miR-176	Sb10g004900.1	2	Symbols: | Transducin/WD40 repeat-like superfamily protein | Best Arabidopsis Hit: AT5G56190.2	1
novel-sbi-miR-176	Sb04g030370.1	3	Symbols: RBX1 | RING-box 1 | Best Arabidopsis Hit: AT5G20570.1	1
novel-sbi-miR-177	Sb01g037185.1	3	Symbols: | L-Aspartase-like family protein | Best Arabidopsis Hit: AT1G36280.1	1
novel-sbi-miR-177	Sb01g041500.1	3	Symbols: | Protein of unknown function (DUF1423) | Best Arabidopsis Hit: AT1G14740.1	1
novel-sbi-miR-177	Sb06g019450.1	2.5	Symbols: | P-loop nucleoside triphosphate hydrolases superfamily protein with CH (Calponin Homology) domain | Best Arabidopsis Hit: AT1G09170.1	1
novel-sbi-miR-177	Sb04g034190.1	3	Symbols: ABF2 | abscisic acid responsive elements-binding factor 2 | Best Arabidopsis Hit: AT1G45249.1	1
novel-sbi-miR-177	Sb02g040680.1	2.5	Symbols: | Peroxidase superfamily protein | Best Arabidopsis Hit: AT4G11290.1	1
novel-sbi-miR-177	Sb03g005920.1	3	Symbols: | Leucine-rich repeat protein kinase family protein | Best Arabidopsis Hit: AT3G47570.1	1
novel-sbi-miR-177	Sb01g042940.1	3	Symbols: | Mitochondrial substrate carrier family protein | Best Arabidopsis Hit: AT1G74240.1	1
novel-sbi-miR-179	Sb04g035500.1	3	Symbols: | Transmembrane amino acid transporter family protein | Best Arabidopsis Hit: AT2G41190.1	1
novel-sbi-miR-179	Sb06g001560.1	3	Symbols: | | Best Arabidopsis Hit: AT5G22875.2	1
novel-sbi-miR-18	Sb02g038010.1	2	Symbols: | Nucleotide-sugar transporter family protein | Best Arabidopsis Hit: AT4G09810.1	1
novel-sbi-miR-18	Sb02g038010.2	2	Symbols: | Nucleotide-sugar transporter family protein | Best Arabidopsis Hit: AT4G09810.1	1
novel-sbi-miR-18	Sb02g038010.3	2	Symbols: | Nucleotide-sugar transporter family protein | Best Arabidopsis Hit: AT4G09810.1	1
[truncated: 2,978 more rows]

## Sheet: Table S5
Table S5:
[truncated: 1,873 more rows]

## Sheet: Table S6
Table S6: List of differentially expressed target genes under drought stress for DT-genotypes of sorghum
[truncated: 79 more rows]

[truncated: 2 more sheets: Table S7, Table S8]
